# Supplementary material for: Genomic Basis of Striking Fin Shapes and Colors in the Fighting Fish
Source: Mol Biol Evol. 2021 Apr 19;38(8):3383–96. doi: 10.1093/molbev/msab110 (PMC8321530; doi:10.1093/molbev/msab110)
Supplement: msab110_Supplementary_Data [file msab110_supplementary_data.zip]

Archive with 3 entries (3 files):
- Supplementary linkage maps.xlsx
- Supplementary script (for_phenotyping_red_pigments).txt
- Supplementary_information_MBE01_R1sub.pdf
