# Supplementary material for: Genomic Basis of Striking Fin Shapes and Colors in the Fighting Fish
Source: Mol Biol Evol. 2021 Apr 19;38(8):3383–96. doi: 10.1093/molbev/msab110 (PMC8321530; doi:10.1093/molbev/msab110)
Supplement: msab110_Supplementary_Data [file msab110_supplementary_data.zip › Supplementary linkage maps.xlsx]

## Sheet: RM2
Supplementary linakage map in RM2 famy
LGs	RAD_ID	Position (cM)	SNP_position	Ref	Alt	RAD_tag_seq
lg1	401022	0	85	A	T	TGCAGCAAGTTCTCAGACCTTATAAGAAGACAAAACATTGGCACCGTGTGAAGGTGATGGGGATTTTGATCAACAGCTGGGTTTCTGTCTAGAATCTGGACTGCGGCAGACACGAGCTGGTCCTT
lg1	403173	1.2	72	C	A	TGCAGCCAATGATCGCCATGCAGGGCGTGTCATCACGAATCAGTGTGTCTTGTGTCTTGACCTCCGCCAAACCCCTGAGACTGACTCACTGAACCCCTAGGGTTCAATAGAACCCAGGTTAAGAA
lg1	22137	1.44	33	T	C	TGCAGCAATAGAATTGTTTGTGACACCTTATCTTGTTGTGAGTGAGAATGTTTGCTTTCACACCTCTGCATCATCATGTCTTGTTATCCAAAGGAAGGAACACCAAGCTTTGAAGACGAGATGCA
lg1	400889	1.44	11	C	T	TGCAGGTCCCGCCGTTCATCGCTAAACTGGACGGAGAAGGAGATTTAAACCAGGAAAAGGCTGCGATGCGTGAATCCATAACTTTCCTAGTTGCTCCGTAACTTCCAGGGAGGATGAGCGCTGCG
lg1	104713	1.67	92	C	T	TGCAGCTCGGGAGGGGGTGGATCCGCGCTGACGCGCGTTTGCTCGTTCGTACAGCGAGCTGGTTTCTGTCTTCAGTCCTCTTATTATGAAAGCGTGCACGAAAGCAGGTTTAAAATATAATTTAG
lg1	402838	1.91	46	C	T	TGCAGCTATCAAAGAAATGCAGACAGCTTTCTAAAGGCATTCTCTCCGCATGGTTGCTTAGCTACTCCCACGGACGGAGATTTTCAAGCTCTTTAGTGTTGTGTGAATGGCCGGTAGCTTTCCAG
lg1	141796	2.15	47	A	G	TGCAGCCTAATCTTATCACGAGCTCATAAACGCTAAAAGCACAGTCAAGAGGGCAAGTTTCCACTTTCCCATAAAAAGCCTATTAAAACACTACACCCAAGCAAAGCTTAGGCAGGGTTGTGGAC
lg1	403294	2.15	77	T	C	TGCAGCAGCGAGAGCAGGTTGGCATCCTGCGCCTGTCCTGCTGACTTCTGGTCCACAGCCGGCGGTAAAGCGAACGTCAGAGGATTGGGACACAGGACGTTGCTCTGGAGCGGCAGCTGAGGGCA
lg1	21979	2.15	92	G	T	TGCAGCAGCTCCTCCACGCTTTCCGCCTCTTGTAGTACTGCCTCCAGAGTAGATGGTTTTGCTAGTCGTACATGCTGACGAAGGCGTTCAGGGGTAAGTCCTCGAAGGAAGGCATGGAGGCTCAG
lg1	22091	2.15	59	G	A	TGCAGCCATCACGTTTGGGCAGACTCACCAGCTACTACAAGCCCTACACCAGCATGAAAAGGCTGCTTTCTTAAGCTTCAAAGACCGTGAAACTGTCATACAAGTGTGTGTGTCTGACACAGACA
lg1	22101	2.15	18	C	T	TGCAGGTGTTTACGAGACCCTCCTATATTATAGTGAACACCCACCCGCGGCACCTGCCCGGAGAGCACTGGCTTGCGCTGATTCTTGAAGAAAGCGGAGATGCCGCGTTCTTTGACAGCTACGGG
lg1	22171	2.15	65	T	C	TGCAGGCAGAGCAGAGAGGCAGGTGACAGGATGAAAGAATGATGAGTGGAGCAGACTCCTCTCACTATGTCTGGTAGTGATCTCTGACCTCTCGGCCCAGTCGCTGTTGCAGTTTACTCAGCTCG
lg1	22216	2.15	64	G	C	TGCAGCTGTGGAGCAGCTTGCTGAGCAGCAGTGGCTGCTGTTTGTTCAGCCGGAGGAGCCTGAAGTGGAGGATGAACTGGTATTAGCACATTCACTGCACATTAGGCTCAGTGGTTTGTAGGAAT
lg1	22254	2.15	117	T	A	TGCAGTAATGTGGTCGGTGAAAGGGGAATTTCTCGATTTACCAGTCAATCTACGTTCCTAACCTCACCTATGGCCACCAGCTTTGGGTCAAGACCGAAATGACAAGCGGCCAAAATTAGTTTCCT
lg1	22299	2.15	61	G	A	TGCAGTGGACCCTTGGAGTGCTGACAGGGTCCTTTCTGGGCAGTGCAGGTGTCACAGCACTGGACGTGGAGTTCCACATCCTGACGACAGCCATGCCAATAGAACCTCTGCCTCAGACGGCGAAT
lg1	22310	2.15	109	C	A	TGCAGGCTGCTGCTAATTGGTAGCTTGGTGTTTAGAAGGTCCTTCAATTGAAAAGACTCATGGGAGGTCTGTAATTTGAGCAACAAAGTAACACACATACACACACACACAGACAAGCTCCAACT
lg1	22331	2.15	115	A	G	TGCAGTCAAGTGCGATATTGACGGAAGCCGTTGGAATGGGGGGAGCAAGCGGAGAAGGTGCTACGGCCCGGTAGCTCTCCAACCGGTCCACACCACGTCGTCTCGCAATATGAGCAGCCACGATG
lg1	22356	2.15	44	A	T	TGCAGTGAGCAGTCACACAGCTCTCACCTAGTGACACATACAGAAATACTGTAGCTGCCATCTTACCTTACAAGTGTTTGCTATGTTTGTCACCCTCTATTTTCCTACCTCATATACTCTGTAGT
lg1	22359	2.15	105	T	C	TGCAGGACACACTTGGTGCTAAGGTGGGCTTGAACCTGAAGCTCATTTACTGTAAGATGTTGGCTAAAGTGTGTCAGTCTCTTGACCTACCTTTGCGAAGTCCTTCGAGGAAAGAAAAATACTGG
lg1	22363	2.15	61	G	T	TGCAGATGAACGCGGTTAAGGATTTGCAGGGGGAACTTACTGCAATTGTGACGACACCATTTTAATGGTTTCAGGACGAGTTAAGTAGGAGGAGGTCTGTCTCCATTAGATAAAGACTCAAAATG
lg1	22369	2.15	6	T	C	TGCAGCTGCGGCAGCCAGGGGAAGACAGGATATGGCCAGGGCAACCAGACAGACCAGTCAGCAGCCCAACCAGCAGACCAGGCCAGTAAACTCCAGGCCTTGGGGTAAACATTCATTTGCAGCGG
lg1	22373	2.15	84	T	G	TGCAGCCACACGACTGTGATTATCGGCATCGAGCAGCGACAGGCAGGGAGCGGTCGGTGTAGCTTTTGGCCTTTTTCTGTAATCTCATACACCTGGGGGGAACAGCTGATAGCTCTCAGCCTTCG
lg1	22383	2.15	7	G	A	TGCAGTAGTGTGTGCAAGGGGACACGGGCTTCCCGGCCATGAGCTAAACAGAAAGGGGAATGTCCTGTGCTAGTGTGTTTAGCTGTATTATAAGCCAATGCAATTTGTGGAAGGCACTCATCCCA
lg1	22447	2.15	35	G	C	TGCAGTACAATAACTTTACAATCAGCTGGCCTGGTCTGGAAGCAATTAGTTAAACAGTATCACCAATCTCAACTTACAGAACTGAAATCTGCAAAACCCGAGTCTTTACTTGATGCCGTCGAAGC
lg1	22477	2.15	108	A	T	TGCAGTGGTTGGCGTGAATCCAAGGTGCTCGTTTTGCCGCCTTCACGGCTGTGTGGGTGGTCAGTAGCACCAAAAATGGACCTTGCCACCTCCTGGAGTTCCAGTGTTACCTGTGATGTTCCTTC
lg1	22479	2.15	86	A	G	TGCAGGAATAAAAAATCCTTAGTCGGGGACGCACCCGTTGCGCGCTGGTGACGCGCACGTACTGCGGTAAAAAAGGTGGTCGCTTTGAAGTGCTACGACTGTAACAGTCGCTCGTGTAGCTGTGT
lg1	22510	2.15	51	G	A	TGCAGCAAGCTGAAAAAAATCAGGGTGCTAGTCTCATGTTAACCACTAGGTGGCGCAAAGATGTGAGGTCCGACTGTTCATTTCTATTTGTGTCTGCACATTAAGCACAAAAAAACGATGTCATT
lg1	22536	2.15	32	C	T	TGCAGCTGCGCTGTTGTCATGGAGACGAAAGGCGGGAAAACTGTTCTATTCTCTCTACTCTGTGAAAGCAGAGATGCACCTCTGCTAAACAGGATTGTTACAGCAAAACCATAATAGGTATCAAA
lg1	22667	2.15	59	A	C	TGCAGCTTATCAGAGTTCACCTGGAATCAACCACACAACAAAATGAATAATGTTGAATAAGTGTTTTAGAATGAATAAGTGTTTTAGAAAATGTGTGCATGTCAGTTAATCGTTATCTGTATATG
lg1	22686	2.15	39	C	G	TGCAGCGAGTGGATGACAAATTGTAGAACCAGATCCTTTCCTTAATCAGAGCCATGAAGCAAACCCAGCATTGTAGCACCCTCATTCTCAAAGCAGTCCAAGGTAAAATGATGTCCAAAAACATA
lg1	22791	2.15	123	T	C	TGCAGTTGGAGGAGTCATGACACGATGGCAACTAAACACAGCATGGTATGACCTGAAGTGGAAGTCGAACAAAATAAAACCGGAAGCAGCTGGAAACAAGATGCATGAAAAGAGTCATGACAACG
lg1	22798	2.15	33	G	T	TGCAGTCGGCTGTTTCCGGAAGCACTAGCTTAAGGTTTTGTCCCATCAGTGACGTTCTAGCTGTGATACTGCACTGCCTGTTTGATGAAGAAACTGCTTTCTGTCATTTTACTGCTCAGATGTTA
lg1	22808	2.15	75	T	C	TGCAGTCTGGAGGTTTTCTTCATAGTGCCTCAGCAGATTGTCAGTGACATTCTACCAGCAGAATACTATCAAACTTCATCCATCCATCCATCCATTTTCTTAACCGCTTACTCCCTAGTGCGGGG
lg1	22814	2.15	19	T	C	TGCAGCTGCGCTGTTGCCATGGAAAAATGGGTTGGAATAATAAATGAGAAGAAGAAGAATAAAGACCAAAGATATCAATAGTGTAAGAGCTGTTGCCAGCTCTCCCACTAATAAAGCCATCATGG
lg1	22839	2.15	85	G	C	TGCAGGCAGAAGACATCACATCGACACACAACTGTTTATTCACCAGGATAAATGACATCTAATAAAGATAGTAGCTGTAGCAGAGGATGTTTAGAGAGATGCTGATTGTCCATTCATGAAGCCGT
lg1	22939	2.15	21	A	T	TGCAGGAAGGTACCGGATCCGACAGACAACCCTCCGTCTACACCGCATGGAAAACCCACCAGAAATGAGGAGACGTGAGAAGGACGACCCTCGCTGTGCTCATACACACTGAGGCGAGGCTGTGT
lg1	240520	2.15	63	A	T	TGCAGCCAGCTGAAAAAAATCAGGGTGCTAGCCTCGTGTTAACCACCAGGTGGCGCAAAGATGTCAGGTCCTACTGTTCATTTCTATCTGTGTCTGCACATTAAGCACAAAAACGATGTCATGGT
lg1	358293	2.15	117	T	C	TGCAGCATGTCGAGTGACTGCTAATGAATAAGCAGACAGGTCACACTCAGGCAAAGCCAGCAGGAGTTTTAGTCCCTCTTCTATTGTCTGTTGTTCTTTGTTCTGACTGTACAGTATTTGGAATT
lg1	358297	2.15	99	A	G	TGCAGTAGATCTACATGAAGATCTACAGGGTTAGCATTTACCCACATGGATCGGTTGTAGATTGTGCGGGTCTCTGCTTTGTTCAACAATTTACTGGTTACCAACTTTCAACATTAACGTTATGT
lg1	358300	2.15	18	A	G	TGCAGGGTAACTAAGTGAACAGTATGGCAACAGAGCCAGTCCAACTCAAAACACGTACTAAGTACTGTACAAAACAAAAGGGGTTGTCGCATGTGCAAAAACTTTGTTCCTTCCACTGTACACAC
lg1	358302	2.15	69	A	G	TGCAGGCTGGTTATGGCACATGGAGATGTTGCAATAAGATGTATTGTTGTTCTACAAAAGAAATTACATAAGTGACTTTCTGTTTATGAGCATTATTGTTTACACTCAATGACAGCACTTCATGG
lg1	358305	2.15	106	G	T	TGCAGGCGCCTTCACGTCATGCCAACACTTCTGTTTCGTTTCCCCCAGCGCGTTTATGACAGCGTGTCAGGCAGTGCAGGTGGTCCTCACACATAAAGCACAATATGTTTGGGGGAAGTTATTAA
lg1	358309	2.15	72	C	A	TGCAGCGTGGCTCTAATAAACAGAACTACTGTACATTAACTAGGATGCATGTGGACATGATAACACATCCTGAATAAGGAAGAACCAAATGTTTAGCGTGCGTGAGCCAAGAGCACCATAAACGC
lg1	358317	2.15	49	C	G	TGCAGCTCAATTTGTCTGCTAACAAAAGGTCGCGTCCAGAGTGTTTTACCAAGGTGTTGTTTGTCCCCTTCACTATCAGACTGCAACAATGTGTAACTGAGGAGTTTTCTATAATTTTATACAAA
lg1	358337	2.15	95	A	G	TGCAGCGACGTTACCAACAAACCCCCCATAATGAATTCTATTTAGGAATGAGAGACTGGTGGGTGGCTGCCCACAAAAATGGGACCAGAAAGGAAATGGTGACGATGAGCCGTGTTCACACTGCC
lg1	358364	2.15	43	T	C	TGCAGAGGCAGGCGAGCTTCCCTAAACATGGTCTTAAAGGGTCTGTAACCAAAGAGCTGTGCAGCTGCCACAGTGAAGAAGAGAGAGGAGCCTTCAGAGCATTGGGAGAGCATATCCAAAGCAAA
lg1	358368	2.15	86	T	C	TGCAGCTTGATGGCATCCACCACCGGTTCGGGGATTACCACCAAGACAGCCACCGGAGACCCTGTGTCCACAGCGCCGAACAGCTGCGTTGACAATGGAGGTGGAGAACATGGTCCACTCAGACA
lg1	358375	2.15	58	T	G	TGCAGTAGCCACTTCATTAGTTATTTGCAATTATTAGTGTTACCATCACAAATTATGATTAGTTGGAAATAGTCTAGTTGTTTCCAGTTTTTTGTGTAATTGAAATGTCTAACTGTATCTGTGGC
lg1	358389	2.15	64	T	A	TGCAGCATCAGCAGGCAGAAGACTCTGGACTGGCGACAACTCCCTGTGAGCCTGTGGCACCATCTATGTATAACTTAATCAGCTCTGCTGCCATGGCCTCATCAGCCGCTTCTGTCATCGTCAAC
lg1	358430	2.15	62	G	A	TGCAGTAGTCGCAGCAACAATCAGCTGGTTGTGCTTCCTAGTACTCTATTTTCCTTTTTCAGGACATTTGTATTGGGCTTCGACTGTATTTAATTTGAATGAATGTAGTTGTTACAGGTCCTAGT
lg1	358474	2.15	83	G	C	TGCAGAGTAAACCACCAGCCAACACTCATTGTGTACAACTCACTCAACAGTTTCATACTGTATGTTTAGGCCTGTGACTCCCTGAAAGGCTGGAGAGCTCACGACAAACGCTTGCAGCACTTCTC
lg1	358502	2.15	67	T	C	TGCAGTTCACTTCCCTCCAGGACCTACAGTAGCAGAGACTGTGTCTGACATCATTGTGCACTGTTCCTATTCCATATCCAGAGATTTTAGACTTAACCTCAGCGGAAACCAGTAAAAATCACTGG
lg1	358513	2.15	115	G	T	TGCAGCAGCTTTAAGGAGAGGCCTACACACACATACACACTGCCGCCTGCACACAGTGAAGGTTCACACAATCAGGCTGCACACAGTAAACAGTCATCAGGCAGGAAAAAGACAAGGGTGAAAAA
lg1	358514	2.15	32	C	T	TGCAGCTTTAGGATGTTCTGACCCCGTTGTTACAACTTGGTCCATGTCAGACCCATTCACATCTCAGGTTCCACGTTTACTTGGCAGCGTTCTCTTCTCCCACTAAGTCTCAGCCGCTGCCAGAT
lg1	358518	2.15	16	A	C	TGCAGCTCACACTTCAAAAGGACCGGCTCAAAGTTCACTTCACACTTATTAAAATGAACTCGCTCATGTTCATGGCTCCCAATTTTGAATTTCCCCAAAAATGAACTTGTGCAGCTGACATCCAT
lg1	358532	2.15	88	C	T	TGCAGCGTGTGCAGCGTTGTCATTACAGCAGGATACGGCTTCATAGGACATCGAGCTACACAAAGTGACAGCAACTTTAATTCTTCTTTCTGTTTAACGCGCACAGTACATGTATTACCACACAC
lg1	358539	2.15	14	T	C	TGCAGGCCAGAGAGTGCACACTCTCTACAACACTGTGTTGGCAATTTAACAAATGTACCAGCCATTAACTGAAAAATACTGTTTGTCACAACAAAAGGACATAAGTCTTAACTTGGTCTGAACCT
lg1	358557	2.15	10	T	C	TGCAGGGAACCGCTGGCTCAGTCAGGGCTGTGGCGCCGAGTTCCCAGTGATGTGGATGGAAATGAAGTCAAATCCAATATACAGAATTCACAGAATAGAAATGGAATGGAGTGTTGTGCGTATGC
lg1	358605	2.15	64	G	C	TGCAGTGTAATGAGCGTGACATTTCTCAAGCTGATGCCAGTGTTATGTAACACACAGATGGGGTGAGACGACCTCCACGCTCTGCACCTTGCTCTCCGTTCAGCCTCGCCTCCCTCCCCTCTCTG
lg1	358632	2.15	12	T	A	TGCAGCATGCAGTACATACAGTGTCTTGGGTAGACACTTTGCTAAGTTCTGGATCAGTCAATCAGTGTAAACTGCATTTACACTCCAACAATGCCTGCTTGCATTTTGCATTTACTGTAAACATT
lg1	358670	2.15	114	G	C	TGCAGTTAAGCAGTCTTTTCTACTTGCTGTCATTGACGTATGAATATGATTGTGTAGTGAGAATGAAAAGAAGATTTGTAAATATTTTGCACAGACATAAAACTGCTTCACGAAGCTGTAGTAGG
lg1	358678	2.15	25	C	T	TGCAGCCTACTGGAACAGCAACACACGTCTAACACTGAATGTTAGATACTTGAAAATGATTTGGTCCTTAAAGTTCACACTTCCCAGGACGTTTCATTTGATTAAAGATGAAACACTGATCACAG
lg1	358681	2.15	116	G	A	TGCAGGCCTCACTCCTATCTATCGCTTGAAGTACAGTTTGACTAATTAAGAGATTCATTTGGTTTGTGAACTGCATGTCAGGTGTCATAGAGTGTCAGTGTGGCCACGGAATAGTCGTCCTCGAG
lg1	358690	2.15	46	A	T	TGCAGATACAGTAGATTTGCAGTAGTAGAGAAGCAGCATGGTAGTTATAAAAACAGCTTCAGGCTAATTTGTAGCAAACCAAGTCTTCTGACCAAACCCATGCCTTTGTGAGATTTCCCCACCGC
lg1	358695	2.15	35	T	C	TGCAGTTAATCACCGTGTTTTACACTTTTGTATTTCACTTAGTGTTTGTGTCCTTGGTCACAAGCTTCTGACAAACAAAGAAAAGCCTCTAACTACCGTTACAGACTTTGAAACTCATTTTTAAA
lg1	358699	2.15	14	A	T	TGCAGTCCTTTATAAAAAGTAGATCCGTGTGTTGCTGATGATATGAAAGAGTGATTTAAATGGTGCTTGTGTGTAAGAGTTTGTTCATTTTCGAAGCTTCATTTTAGAAAAAGTGCTGATGTTTG
lg1	358704	2.15	56	G	A	TGCAGCATTAATACCTGCACACGGTCCCGCTCGGCTACTGCGCAGACGCAGGCCGTGTTTAAAAGAATTAACATATTAAATTTGGCGTGTCATGGGCGGAGTTTGGTACTCAATGACCTGCGCTC
lg1	358713	2.15	47	G	T	TGCAGCAGCAGCAGTCCCAGCCACATCAGACAGGACACCAACCAACTGGTGTTTAGGGAACTCTCCAGCCCTACATATCCCACCATTCTTCCGCTCTTGTCAGTAGGAAGGAGCTGCCACCTTGT
lg1	358719	2.15	115	T	C	TGCAGTTTTCATAAGAATCTCACTCAAAGCAGTGACACTTAACTACAGTAACGTAATGTATTGAGAGGCCAGCTTTAATAAAGTAGAGTCAGCATGTGGAGGCAGCCAGTAGGTGCAGTGATTAT
lg1	358750	2.15	36	C	G	TGCAGGTCACAGCACTTTCTGTTTGTGTCTATCAAACAGAAAGTAAATATCAACCTCAGCAAATTAGTTTCTCACGTTTCCATCTTTAGGCAGAGACTTATCCACATAATTCAGAAATATGGGAT
lg1	358793	2.15	13	G	C	TGCAGGCTGTGGACACACAGCTACCTTGTAGAAGAGTTGTTGCTCAACTCAGGAGCAAAGGTATGTACGTTTAACAGCACTATGATAGTTTGTTGGCCAATAGGCAGTTTTATTTGACAGAGATT
lg1	358816	2.15	41	G	T	TGCAGGCTGTTTGTAATGTGGTTGCACAGAGGAGTTTCCCAGGGGCTGGGAGTGTCTCCGAGGTTGGCTGGTTGTTGCAGGTCGCTGTAGATGTTGAATAAGGTGGTGTGATGGTGGATGACACT
lg1	358825	2.15	40	G	T	TGCAGGTCAGGTTTTGTTTCTAGAGTAAGACTGCGACTGTGTGTAATATTGTAAAGAATTAACAGATTTTCTTCCGTGTTCCAGTGGTTGGCACATACTTTTACTTCGCATTGGCCAAGGCCTTT
lg1	358832	2.15	85	A	T	TGCAGGTCGACAGCAAGAAACAGATGAATTAAGCAGGAGGACCCTGGTGAGTGCCAGGAAGTGACAGAGCCCGAAAGACCTGGAAAGTCAGATGCCACACCCTCAAATCACTTTCAGGTAGCACT
lg1	358842	2.15	100	A	T	TGCAGGTATGTTCTTTGTTAAACATGGAGGTCCACTTTTTCATTATTGCCCTATTGTCACAATTTTTCAGTGTTGTACCTTTTGTGTTAGGTAAAAATCCACAGGAAGAAAGAAAGTGATCACAT
lg1	358847	2.15	8	T	G	TGCAGACATATACCGTGTCGGGACTTTTATGGAATAAATTGCCAACAAATGAAAGAAGACATATTTGGACTTTTATCGTGCATAAGTTATAACATGGGAAGATACCAGACTGTGTTTTGGACCAA
lg1	358868	2.15	17	G	A	TGCAGGAGTGCACTCACGCTGTATTCTCATATCAAGACTTGCTCTGGCACGTCACAGTGGATGAGTGCATCAGGGGTAAGAGCAACCCCTGAATGTCATCAGAAGTACAGACAGAAAGTTTGCTT
lg1	359061	2.15	32	A	G	TGCAGAGCGGGTTCCGTTTGGACATGTACCGAACAAAGCTGGCGTAAGGACATTGATCTGTGCCTGTCTCATACATCCGTGGCAAAGTGTCCTCGTCTGCGTCCGGACGCTTTTTGCTCAAGGCG
lg1	359911	2.15	18	C	G	TGCAGCCTTGTTGCCTTTCCGTTTGTGCTTCAATACTTGTGGGTGTTGTTCTTCAGGGGCCACCGTAACAACTGCACAGGCTGCTGGTGAGTTAGCTCCTCATGCCTGTTTAGTCCCCAACTTGG
lg1	359917	2.15	66	G	A	TGCAGTTTTGAAAACTATCCTATCTATGCAGTTGAAACAGGCTTTGAGTGCCTGCTTTGTTTCACTGCTCCATCTCTTTACGATCCTTGCTACAGGATAAGCAGATTTAAAATTCAGAAGAAGTC
lg1	359930	2.15	29	C	A	TGCAGCAGATCCTGTTTGTGGACGCCAAACTTGTGGTGTATATTTTCTCAAAGAGGCAGATGAGAGAGTTGTATTTTGTGTGATTGTGCAAATACAACATCAGTTGTCATAGGACAGGACGTCCA
lg1	359978	2.15	80	T	C	TGCAGGGGAGAGTTTGCGTGACAGGAAAGCACATGGGTGCAACCGCCCACCTTCGACATCACACTGAGACAACACTGCACCCACGCCGGAGTCAGAGGCATCCACCTCCACCACGAACTGACGAG
lg1	359981	2.15	37	T	A	TGCAGATGTTATCCCTCTGTCTCTTGTCCTCCTCAGAACGGGCTGAGATCTTACTAGTCAGTCCTTCAATCGAGTTAGCATCCTCTCATGTAATTTCTCCAAACGAGCAGAGTTGTCAGTTCATC
lg1	360013	2.15	83	T	C	TGCAGGTTGATGACTGGGTGTTCATCAAAGTCATTAAGCGCAAGGACCGAACCTCACACCGATGGAAGGCCCGTACAGAGTGATACTGGCAACACCTACAGCCTGTAAAGTCGAAGGCATCTCTA
lg1	360033	2.15	11	G	T	TGCAGTCTGCCTACTATGTGTCTATGTTTCTCCAATGCACACTCACACACACTCTCGGGAGCGTAAACAACAGAAGAGGCACACAGCTGACGCCTTCACACACAATTCAACTCCCCCCTTTTTTA
lg1	360070	2.15	27	C	T	TGCAGGGTATCTGATCACTGGCCGGGGCGTAGCTGTTTATTGCCTGGGATTTGTTTTTGCCATTGAGCTGGCTTCTTAGGACTTGCCTTACTCGTTGGAGGTATTTGGCTGTTGCCGCATTCCTT
lg1	360083	2.15	78	A	G	TGCAGCCAGGTCTCCTTGAAACACATCACAACTGCACTCAGCAAAGAATTTCTCCTCAGTCTGTAAAGCTGTCAGTTCATCCATTTTATTATACAGTGACCTCAAGTTGCCCATTATCAGTTAAG
lg1	360564	2.15	116	A	G	TGCAGGTTGGTGACTGGATGTTCATCAGAGTCATTGAACGCAAGAACTGGACCTCACCCGGTGAGAAAGCCCACACAGAATGACACTGGCAACGCCTACAGTCTGCAAAGTCGAAGGCATCTCTA
lg1	400980	2.15	39	T	C	TGCAGAAACCATCATGATCAACTGGGACGGGTTCCTCATTCCATTTATATCTGGTGTGATCAGTCCAGCTGCTGAGCACACGAGTCATACTGTGAAACTATAAGCACTGCTTGCCTGATGCTAGA
lg1	401334	2.15	106	G	A	TGCAGTAAGATGGTGAGGCCCCCTGAGGGAGCGATCTTATATCAGGAGACTGTATATTTTTGCGCTAAAGAGGCTATTCAGACCCTTCAGTGCTTGAATTATTAACAATACTGTATGTTTTTCAA
lg1	401381	2.15	56	G	T	TGCAGCTGGAATCTCACGGCTGAGTTAGCCAGAGCCCATAAAATATTGAAACCTTCGGAGCCACTGGCAGGCAGGTTGAGGGGAGTTCATGTCCAAAGCCAAGCTTCAGATTCACAGACATCCCA
lg1	401383	2.15	56	G	A	TGCAGGCACGGGAGAAATGGAAAAGTTCATCAGACCCATCTTGTCTGACCTCGGCCGGTTCTGGGCAAGAATGTGCTGGGACGCTAACGCTGAATAGACAGATTTTCCAAATGCTTTGAATTCCG
lg1	401439	2.15	111	A	G	TGCAGGGCAAACTGCTCGGGCTGGAGAGCCTTGCCCTTTTGAAACAAAACAGAGAGGAATGGCCAGGGGAAGCCAGTCGGCCTCAGCAAAAGGGGCCAGGTTTATTTCCTCAAGCAATGAAGAGA
lg1	401527	2.15	123	C	T	TGCAGCCCAGACTGAGGCCTGATCCCAACATCTGATGCACTGTGGTGGCAGCTAATGTGCTGTGCTGCGTTGAAAGGCAGACCACATGCTCATGGTAGACTCAGAGTTGATGGGGACCTTCCACG
lg1	401910	2.15	39	G	A	TGCAGTCACTTTGCATTTTTTAGCCATCACACCGACCTCGCATTCCTAAAGAATTTAGTCAATTTAGATAAGAGTCATGGGAATCGAAGGCCAAATTCCCAATCATTCATCTTTAGCTGCATAAT
lg1	401951	2.15	124	G	T	NNNNGCTCCGGCATGGGAAACCCGTGTATTCAGTCTCACGCTCCATAATGCAGTGCTTATGTCTTTGCTGCAAATTAAGCAATTTACAGGATGTCTATTAGCATTTCCGTTTTTATGAGGCTTTT
lg1	401954	2.15	41	C	G	TGCAGCCTGCTTAAACAGGGAGACGGCACAAAAATTATGGACAGAGCCTGAACGCCAAATAAATAATCTGACTGACACCAGGGGTCTGCTTTATTTTTCCCTTCTGACCTCTGCAATCACTCCCA
lg1	401955	2.15	50	G	A	TGCAGCACATCAGGGAAAAAAAGATGAGATGAGATGCACGCTATCAGCCTAAAGTGCACCGAATTCCATCTGTGCCTATTTCAGAAATGTCACAAGGAAAATGATTTGGAAATATGACTTATGCC
lg1	401957	2.15	88	C	G	TGCAGGTGCTGTCAGCTGCCTGACAGCCAGCAATGGAAAATATACACAAGCAAACAGCAGCTCTGTGGATACACACTGTCTCTGTACTCGGCGCTCAGGACCAAGTTACAGTGGCCTGGCTGTGG
lg1	401975	2.15	8	C	A	TGCAGCTTAATAGCTCAATAACATGTCTGGCCTCGTTACGCTCATCACAATGACAACTACATAAGCACAATCAGCAGTCACCCGGGCATCCTTGCTGTTAATTTCATTGCCCAAATTATCCCAGA
lg1	402030	2.15	91	T	C	TGCAGGAGTATTGTTGGGTGCAAAATGTGCACTGAGCTGTGGCAGAATGGGTCAACGCTGTGCCTGTTTGGAACTGTGTATTTCATAACAGTGCTGGACAGCTAACACACTCACAGGACCCGTAC
lg1	402033	2.15	12	T	A	TGCAGAGACATTACTCGAGCCCACCGGGTGGCTGAGAACCTGGAGGCAGGAACCTGCTTTATTAACAACTACAACATTAGCCCTGTAGAAGTGCCTTTTGGAGGATACAAGATGTCAGGTATGTC
lg1	402041	2.15	32	T	A	TGCAGATGAGGCATGGCAGGCGACAACGAGACTAAACCAGGTGACCAAGCCGAACATGAGAGCAATAATCAGCAACCTCCATTGTAAATGCATTCCGTTAATGTTTACCTTTATGTATACAAGTT
lg1	402083	2.15	32	T	C	TGCAGGTACTTTTTATGTTAGGATACACTAATTATGCAAACCTTCAGTAAACTGTCCCTCCAGGCATGAAAGGACCTACGGGCCTCCCTACCTGCTACTCTCCCCCGACAGCAGAGCAACAGAAA
lg1	402089	2.15	6	G	T	TGCAGTGAAAACTGTAGTCACTTTGAACTGCTACCACCGTAGCAACTGTGATCATAAAGACAAGTTGCCAGGTGTCTGTTTCTGGGCAATTAATTTATCCTTTTTAAAGGTTTGGATCTTAAAGC
lg1	402107	2.15	54	G	A	TGCAGTAACACATATGAAGGCATTAAGTACTATTACAGCACATCTGATCATTTTGAACGACATATCACATTCATGCAGTGTAACACTAACATCATGCAGTTTTCTGTAGAACTGAACCAAAGCTC
lg1	402132	2.15	81	G	A	TGCAGATAAGCCGTTCGGCAGTCACGTGACGTATTGACGTCTCTTGCTCTCATTGGTAACGTGATTCAGAACGCGCTCGAGGTTCTGCTTGACGACACTTCCGCTTCAAGAGATCGATTCTGAGT
lg1	403207	2.15	9	G	C	TGCAGCAGAGATTCAGAGTAGCTCATAACTTAAACCAAATAGCAGAACTGTCTGACATAGCTGATGGCTTGTTCACTGGCAGCAACTGTTCTTCAACAACAAATTCACAAATGCCTGAAATAAAC
lg1	403328	2.15	92	A	G	TGCAGGGCAGCAGAACAAGGCGAAGGGCACCAGAATGGCTGCACTGGCCTTCCTCACATTATTACCTCTAACGTGGAGCATGACTCAGTCAAACTGGCAGCTGAGCACCTGCAAAGAGATGGCAA
lg1	403343	2.15	114	A	T	TGCAGAATACGCTGACATCTTCTGCCAGTTCAAGTGAGCGTTCGTTAAAATCAAACTACAGAATTCCATTTATTGCTTATAACATATTTATTATATTGGTTAATTGTGTTTGTAAATTGATTTCA
lg1	403095	2.39	93	C	G	TGCAGGTTTACTAGGAAATTGCGCCCTGCACCTGATCACTTCAAAAATTCCTACGCTAACCATAAAAGTAAACAAACGAATGAGCGAGGAACACAACATGGCCTGTGGGTGATGCTGTTTACAGA
lg1	403096	2.39	94	A	G	TGCAGCAAGTCCGACTTGTGATGGTGTGTAAAGATGTTCAACTTGTCTGTGGGTTCTGAAATGTTGCGTGGCGTCCGTCGTTTGAAGGAAACGCAGGACGACCGTTGCACCGAAGTGTCGGAAAA
lg1	403102	2.39	116	G	C	TGCAGGGTGATCACTGTAGGGGATGACGCCTTCCCCTGTGATCTCCAACAACGCTGACAATTTTATGGCTCGTGTAATTAAAGACTTAAACATACAGAAGAGCCACAGTTGGCTCAGGCATGAAA
lg1	403123	2.39	91	A	G	TGCAGACCTCAGATGTGTGGGCGCATGTGCTGCACTCCACTTTCTGTACAACCTCTGGCATCTGGTTGTGGTTTGGATAAAAAAAGAAGACACTTGATTTCCTTAATAAAGATAGTTCCTGTCTA
lg1	141785	2.39	91	T	G	TGCAGCGTCCTAGCGGCCATGCTGATGAGCCCACCGCTTTCTCTACATGTTAAAAAAATTACAATTAAATATCAGTAGTCCGTCGCACGTCTGTCGCATAAAGATGACGCAATACGGAAACGTAA
lg1	141879	2.39	63	G	A	TGCAGTGTCAGGCTTTTGTTTTCCTGCAACAATGTGTCCTCCTCTTCCTGCACAGTACACGGCATTGTGTTACCAGTCACACTGCGGTTTTCATAACAGCTCTGAGAAAAGCTTAGCAGAAAGAG
lg1	141882	2.39	89	G	C	TGCAGCGGAGGCGAAGGGCACGAAAGCAAAGATATTCAAAAGCCATTAAAAGGAGGCAACCAGAAGCGTTTATCCGTAGCAAATCAATGGAGAGCACAGAGAGCAGCTGCACTGGGCTCATGATT
lg1	141938	2.39	58	T	C	TGCAGGTGAGTCACAGTCTACTCTACATCTGCACTTGCTTAATGGTTCTTGTTCTGCACGTTTTTAAAAACTTGTTTTGGTGATCTAACAGAGGCAAATAGCACAAGGTATAAAGTTTGGACAGA
lg1	142200	2.39	16	T	G	TGCAGAGGTAATTTGAGCCTGTCATTTCTGATATGTGTTGGCTCATCCTGCACCCGGAGCATCTCACAGTCAAACCTATTTCCTCCCTTTTGCTCACTACAGTGGCTCTGAGGCTCTGTTGTACC
lg1	142263	2.39	53	C	T	TGCAGGAGAGCTCGGATCCACCCGGACGCCGTGACCCAGCAGAAGTGCAACCTCCGCCTTCTAGCAGCCAAGCCGCCGTGGCCACAAGGCGCTGGGCTTTGGGCCCTTTCATCCCAGCTGTCTCC
lg1	142304	2.39	85	T	A	TGCAGGCGGCACATGACACAGCCACCACCACTGACTAAACCTTTTGTTTTGTGTCAGTCTCGTGATTTGAGCATCAAAATGAAATAAGTGTTAAGGGTTCTGTTGTAACAGCTAACAAAGGCAAA
lg1	142308	2.39	21	T	C	TGCAGCAACACCCCACAGTTATACCACCTCTTGCTCAAGTATGTGACTCCAACCTGGAAATGGCTTAGAATAAGTTACAATTATACCATTAAAAATGTTTTTAACTAAAGTTCAAAAAGGCAAAA
lg1	142353	2.39	11	T	G	TGCAGCGTCAATGTTCACAGACGAGGCGGAATCTGAGCTATAAGTTCTCTCCTCCGTCGCTCCCATCGTTGTCGTCATTGAGCTTGCCTTTGCCAAATAAATGTTCACATGATCCTCGATCTCGC
lg1	142403	2.39	64	T	G	TGCAGCTTGTTGTCGGTTGTTCCTGTCATGTGGTTGTAAAGTTTCGTGTCAGGTGATTGTGTCATGGGTCGAAAGAAAAGGACTGTTTGGTAAATGTATTATTATAACCTATGAAGAACCTTTAC
lg1	142476	2.39	81	C	T	TGCAGCAATTTCTTTATCATACAGCTTCTTCTGCATCTCCACGGTGCCGTTTTCGAGCCCACGGTCCAGCAGAATGGCCTCCACCTCGTCGAAGAACTTCATGTACTTCCCTGGGCCCCCGGCGC
lg1	182333	2.39	73	C	T	TGCAGCTTGAACTCGGTTCAAGGGCTCCGTTCGGTTAAGCTCGAACGGAGGTCGTCCAGGAATTAAAGACCCGCTGCATAGCCACAATTCATCTCCGAAAGTAAAAGAGAAAGGCATGTAAAACA
lg1	182417	2.39	85	G	A	TGCAGAGCATGCACAGAATACAGCACATGCACAACAGGAACATGTGAGGCCTTAAAAACTAAAATAAGTCCCTCGTCTCTTCCACGGTGGCTCATGGGAGCGTGTTCATGTTCGCGTGCGTTTGT
lg1	182420	2.39	24	T	G	TGCAGGCCTGCTTCCAGTGGCCCCGCTGCGTACTGTCTAACAACCGGCAGTGTGTGGATGCCGTAGCACAGGCGTCCGTATAGCGGAGCGGAGCCTGGTCGCTGCTGAGGGTCCAGGCCAGAGTG
lg1	354450	2.39	51	C	T	TGCAGGGACAATTACGTCCTTTTAAAACTTCTCTCTGAGTGCTGAGCTGTTCGTCGTCGCGTACGTCCCTGTGATGTGCGATGCGTGTCATGTTCATCCATGTAACTTAGAGGCACCAGCTTCAC
lg1	354453	2.39	10	A	C	TGCAGCCTAGCAGAGGATGTTCTCACGTGTGCCGTAAATTTTAATCTGTACACGTGTACCGATGGATCATAAACCTCTGTAGTCGTGGTTGCTGCTGATCAAAATGATCTGATCTCATTTTGGCT
lg1	354632	2.39	113	A	G	TGCAGGATACAGCATCATCATCTGGCCGTTCCAGGGTCAGGATCACAGGCTCTCAGCTCTCAGAACCCATTACATTGATGGTTCACAAGGAGGCAGTGTTGTCTTTTGTTAACACATTTGTTAAT
lg1	354633	2.39	33	G	C	TGCAGCACCTGGATCTCCCTGGCACATATGCCAGGATCCTGTTTGTGGACTTCAGCTCAGCCTTCAATACCATCACCCCTAGAACTCCACCACAAACTGAACCAGCCTGCTTCCTGACTGACAGG
lg1	354635	2.39	40	A	C	TGCAGTGTTTTGCTGGGAGTTCACAAAGCCTCAAAATCTAAAGTTGTACAAAATACATGTATATCAGTGTCACAGGCATTTCCTCATGAAAACTATGATGCAAGTGAATAAAGCAATGACATCAT
lg1	354881	2.39	19	T	C	TGCAGGTCTCACTACTACATGACAGTGATGCATTACCTTAGTCTATTCTATTCAAATTCACTTCTCTATTAATCACATTAGGAGTCTAGAACTAGAGCTTTAGAACTACATTTAAAGTGTAAACA
lg1	355210	2.39	31	C	T	TGCAGATCAGCTAATCATCTCTATGCAGATTCAAAGCAAATAGTGTCAGGCAGCTGACGCTGCCCCTCACAGCTACTAGCTGTTTTTACCTAATGCAGTGTTTCTGACTGGGTACTGTACATATT
lg1	355252	2.39	58	T	C	TGCAGCTGTGTGTGCCCACCTCCCTTAACCTACTACCAGGACAACTGCACATGCTGAATGAAGCTGTAGAAATGGAAAAGGAAAGACTTAAGCCTCCACCTGATCCCACTGAGGACAACTACAGT
lg1	355269	2.39	35	C	T	TGCAGCCGGCGAGCACAAAGCTTTGACTCAGCCACCGAGCTGCACCTGCTCAGGACCAAACCGCATACGGACAAGGTTTTCTTGAGAACAGAAACGTGGCGGCTGAAGAATTGAATGTTTCCCAT
lg1	355276	2.39	118	A	G	TGCAGCTCGTACGTGCGACTGGCTCTCTCCTGCTTGATGCGAGTCACCATGTTCTCCTTCATGTCATCCAGAACGGCGTGGAGAGAGGTGAACTCAGACTCCAGGTCCTCCTGCACCCAATTGGA
lg1	355279	2.39	12	C	T	TGCAGGCTGGTGCCAGACAACAAATTCCTTATTGTGATGAATATAAATTATATAAAACACAAAGCAGGGGCACACAATAATGATGAGGCGAGCCTCATTTGTGAAACCTTTGTGGGTTTTGGTGC
lg1	355304	2.39	21	A	G	TGCAGCCGCCATGACACCTGCGTGGACTGCATCGTGGCCAGGGATCCTTACTGCGCCTGGGACCTGTCCACGCGCCAGTGCTCTTCAGTCCACAGCTCGCGCCCCTCCCCGGACACCATACAGAG
lg1	355351	2.39	42	T	A	TGCAGGAGGAGATTGAGAAGGAGAAAGGTCATTTATACTGAAAACAACAAGCTTGTATTGCAGACAAACAACAGCAACAATCTCATCTAAACAGCTGACTCCTCTATTTCAGGCCAAGCATTTTC
lg1	355363	2.39	106	C	T	TGCAGCTTTTCTGCGTTCAATGCTCAGTGGCTCCTCTGAAGAAGAAGGCAGTGAATCAGAGGAGGTTAGCTCCATGGTATAACTCAGAGATCCGCAGCCTAAAACACGACACCCGACAACTACAA
lg1	355471	2.39	60	C	T	TGCAGCAGCATCAGTACAGTAGCTCCAGTAAAAAGCTCAACACTTACCCACTCCTCACTCTTTCCCAGATACATACTATAAGATTATCAGCACAATGATTAGTTAGTAGACAGCCAGGTTGAACA
lg1	355491	2.39	85	T	A	TGCAGCTGGCAGGGGAAGTCCCCCGATGAACCACATGGGCTTCTGAAGGAAGGAGTAAAGAACTATGGGCATGTGGAAATTTTGATGATGAAACATAAAGTGGGGGGACTTATTTTTGATGTTTA
lg1	355555	2.39	38	A	C	TGCAGCAGCGTGTCGCTCAAAGCAATACTGTACTAAGGAAGCGTTTTACAGTCTGTAACTTGGCTGTACATTACTCTGCATAGAGTTTTTTGTTTACTAAAAATAACCGTACTAATTTGTTAACG
lg1	355590	2.39	107	G	A	TGCAGTACCTCAGGCTCTACGCAGAGCACTTTGATCTGCTCCCATACATTCACTTCCAGGTTAGTCATCTTAGTTGTCTCAACGCATGTCCAAGCTCTGTACTGTTTGTTGTTTGTGCGTGTGCT
lg1	355625	2.39	93	T	A	TGCAGGTCAACAGCTCGACCTTAAGAACGTCAATTTGTTTCCTCTCACAAAAGAAATTGACGGAGTCAATTTCCTTGTTCCCTCTCACACCAAAATGTTGCTCAACAAAATGCTACAGACAAGAC
lg1	356764	2.39	34	A	G	TGCAGTGACGCAGTTTTCTTTTATTGGTACTCGGATAGAAAGTGGGCGAAGTCGATGCATTTGGGAGGAATCTGTTGTTTTGAAGCCTCTTTCAGCTGGGCAGTAAATTCCCCACAACTTCCTGA
lg1	356802	2.39	101	C	T	TGCAGGAGCTGCCGTGATTCAGGAGCTCTTCCCCCGAGTCTCCTCCATCGCCACGCTGGATATCTCCGACAACGGTACGGCGCCGCTTCCTCCCGTGACCTCGACTCTTTGTCGTTCAGCGGCCC
lg1	357703	2.39	19	A	C	TGCAGGATGGACACGGTAAACACCTATGTGGAGGATTTCTTGTCAGTGAAAATGTTTTGATCACATCTGCAAGCTGTGACAAACGGTAAGTTGGCGTCCTGCTTTAGATAAATGTTGATGTGCTT
lg1	401273	2.39	83	A	G	TGCAGAGTGTCCCAGATGTGGCAATAAACATTAGCCTCATCAGTATCCAGCATATGGAGCATGAAGTGTCACAAATATGGCAAGAACAACCACTTTATGAAGGTTTGAAAAGCGAATGCTGCCAA
lg1	401847	2.39	118	T	A	TGCAGCTCCAGTTTGTATGTACGTGCATGTACTTGTGGAGTCAATGCATCGATCCGTTACCTGCTTTAGATCTGTTTTTTCTGTTTTTACCCTTTTAATGTTGTCTTTGTTTATGTCCTGTTCTG
lg1	402166	2.39	93	C	T	TGCAGCCAAGAGAGCCAGGATCCAGGAGGACTTGAAGAAGAAACAGCAGGAGCAAAAATATAAGAAAAAGTTAGTTTCTGTAAAGAGTTTTTATCAGCTAACACAAATATGGTCTAACATAGTTT
lg1	402181	2.39	7	G	A	TGCAGAAGGGGGAGAAGAAAGACGAAGACAAGGACAAGGAGGGCGAGGCAGCAGAGGTCACTGAGAGGTCAGACAGCTTACACAGAATCAGCTTTATGGGTCTTAACCACTGACCCGGGCTGGTG
lg1	402247	2.39	44	C	T	TGCAGGCTGCGAGCGGATATGACGTCACGCGTTCACGTGTTTGATTTGAGGTTTTAGTGGAAAAAAACAAAAGTGCGAGCACACCGACGCGGCCGCATTGACGCCGCTGGTTGCCTCCAGCAGCG
lg1	402291	2.39	30	A	T	TGCAGCTGCACGTTGAGAAAAGACGGCTGCACCCAGTTCTCTTTCTCCTGCACTTTGTCAAAGATGGCTGTATAAAAGTCGTACATAGTGTCTCCAGCTTCCAGCAGGAAGTAATTCCTCATTGC
lg1	402416	2.39	30	C	A	TGCAGCCACATCAGGTCAGGCCTCTGATGACTAGACTGTTCCACTAACTTCTGCTAATCATCACAGGACTCAACAATAGCTCTCCAACATTCTAAAGCCTCACAGTAACAGAAGATGATTAACAC
lg1	402480	2.39	40	A	G	TGCAGCTGATGAACACGCATCAATCTCGCGGCCTTATCTTGTTAAATTGCACAGATTATCTTCCACCCTTCGGCTGCTCAGGACTCACTGGCGCCTGGGGTGGGACCACCACGACGCTTCAGCGC
lg1	402539	2.39	107	C	A	TGCAGCCCCCCGACCCGCAGGCTGGTGGACGCGAGGTCGTCCTCCAGCTCCTGGAACAGGGAGCAGGCGTGTCTGGCCAGGTCCGACAGCTGCCGCAGGGTCCGGGACAGAGCCACATTGCTGAT
lg1	402655	2.39	88	T	A	TGCAGCCTCACTTTCTGTGTAAAGGAGCTCTGTATGCTGAAGCTTTGGTGAACTACTTTTCCCTGGAGCAGAAGACATATACACGTCAAGAACCCAAAAAAGGAAGCTCCAATCACACTGTATCA
lg1	402662	2.39	37	G	A	TGCAGGTGTCTGTTGACTTTGTCAGCACAGAACAGACGCAGCTAAATATATGCAAATGCATGAATACGTTAAACTGTAGCTACATATGAAACCAGAAGATTTACACATTTCCAGACCTGAGGATA
lg1	402782	2.39	13	T	G	TGCAGCCCTTACAGATGTCTGCTGCTCCATCTGTTCTGCTGCTCATCAGGGCCAGAGACATTTCACTGTCCTGTTGGTGTTCGCCTGTATTTTTAGTTGCCGTGGCCCCAGTAAAGGTTGCCTAT
lg1	402836	2.39	45	C	T	TGCAGTCCTTGACTGGGTTAAACTCCAGCTTGTCCACATTAACCCTTTGAGCACAAGCCAAGTTTATTGTAAACAAATCGTGACGTCTGTGGTTTTCAGCTGTTCTCAACCTAAATGAGATCCAC
lg1	402983	2.39	24	C	T	TGCAGTTTAGTTGTCCAGTAGCACCGCTATTTTAGATTGAAGATAGATTCACAATCACCCAGCTTCTCCCTGCTCCGCTTGACTCTCAACCATACGACAATTATCTGTGTAAACAGGATGGTGCG
lg1	403053	2.39	65	G	T	TGCAGAAGATCAAAAGAGACGTAGGGTCCACCGCTGATTCCCATCCTTCTGCTAAGGTGCCATATGCTGCTTGTGTGGAGACCTGATCTCCTGTTGTTGTCTCCAGATGTACCTCTCTGCTAGGG
lg1	358432	2.39	13	G	C	TGCAGTGCCAGGCCTGACGTCTGAGCCCTACTGCAAGCAGAACTAGGCTCTACTACAGTCCTACAGTTTCAGCCTTCTTCTTGTCAAAATCTGGAGTAGTTTTAATATGCAAATAAAGCTTTTTC
lg1	400830	2.39	43	G	A	TGCAGCGCTGCTGACGTAGACACATTTCCTCATCCTTTGACTGGAGCAGGTCACCCGTGAGACTTTGACCAGTATCACATTTGTATCAGCAGCAATGACAAAGATAAAAATTGAATAAGCTGTAA
lg1	400842	2.39	92	T	C	TGCAGAGAAAGTCCGTGGTTTACCCCAATTCATCTCTCTTCATGTTCTTTAAAGGACGTGTCCAGAGGCTGGAGGTATGTAGACTGAACGTTTATAGTCCTGTACATCTTCCATCGGTCGCTTTA
lg1	400857	2.39	48	T	C	TGCAGGGCACTGGAAGCGTCCTGCTGGTGACCCGCAGCATTCCTGTCATGAAGCGTAGTGAATCTTAAGGCTGCATTTCCTTGTAACTGAAACGCCTTTACTGTATGTTCATCCCTTCCAGTTTC
lg1	400895	2.39	108	A	G	TGCAGCTTGAAGACGTACTCCTTGTGGATGCTGTCCGACTCGTCGGGGGTGCTCACCGTGTAGCCGAGCAGGGGGAGGCTCGCCAAGGGGAAGTCATCCTGCGAAGGAAAACGCAGCCGGTCACC
lg1	400947	2.39	86	T	A	TGCAGACTCAGGTCAGGAGACCCTCCCTGGCACTTAAAATGTAAAACTTTACTGTTTACTTTTAAGGAAAGACTAACTCTAAATCGTTTTTCTTTATCAGGCCTCATCTACTGTCGCCATCCCCA
lg1	400955	2.39	44	A	G	TGCAGAATGGCACCCACTAAAACTGCCAGATGCTTGGAGATCATATCGGAACTAAACTTCTTACAACACTAGGCGTATAGCTCCAATGTATCAAATGTCCCACTATTGACAGTACTTTTATTAAT
lg1	400971	2.39	108	C	T	TGCAGTTAAGACCAGTGGAGGCTTTTACAGACTGGGTGCAAGCGTTGCATTGGAGAGGACGGAAGCTCGTTTATTCCGACGGTTCCTGTAGAAGCTCAGCGATGGCATCGGCACAAATAAACTCT
lg1	400987	2.39	60	A	T	TGCAGACGTTAGACAGACTCACTGCTTTAGTTAAAGCAGTTAAACAACTTTTAGTGTCTGACAGTGTTCTTGTCAGCAGCACTGATAGACCACAAATTTAGCTATGAAATGTTTACAAATACAAC
lg1	400988	2.39	120	G	A	TGCAGGTAGCAAGAATCATTCAGGGTAACATGCTGAGCAAACATATTTCTGCTAGATAAATAAGTTTTGCTGCGTTCTTAATAATCTAACTGCAATAAATAACAACTAACATGTAAGCAGGAACG
lg1	401062	2.39	11	A	G	TGCAGTGAATGACACTGACATATTATGAATAAAAGTTGATGCACACACTAGAGAACTGTTTTTTTTCACCTGTTAAGAAAACATGGAGCAACAATAGCAACGACTGCTGATCTGGTAACTGCTGA
lg1	401063	2.39	20	C	T	TGCAGAGCGGAAGACATCTCCCCCTTTTCCCTTCCAACAAACGAGGGCCGTCGCTCTCTCCAGCTCCAACTGTCTTTTCTCTCCCTCGGCCATCTATCACAGTTTGAGGACGCAGCATATTTGTG
lg1	401077	2.39	85	T	G	TGCAGAGTGACTGCTTCTCCCTTGGCTCCAGTTCGTCCCGGGTTTCTTCAAATCAGGATCAGGTCCGCTTTGTTTTTTGTGTTCTTTTTTGTCTGAACTGTCATTCTCATAGTTTCAATGCCTCC
lg1	401243	2.39	21	A	G	TGCAGGGGTCTTCTTTTCAACGTTGTGCTCAACAGCTGCACGACATAAAACCGCTCTAAAACAAGTTTTAAGTTGATTCAGTGTTACCTGAGAGTTTGGTGTATGTTGGCGTTACCAGGACGACC
lg1	401255	2.39	110	C	G	TGCAGGTGACTGTCCCCAGATAAAGGATAGCGTTAAGCTGAGACAGCGAAAGAGAGCAGCAGGGTAAACTGTCCTGCACGGAAGCAGCTGTAGCAGGCAAAGAACCGTATCAGGCCAACCTTAAG
lg1	401271	2.39	92	C	T	TGCAGACATTAGGTGCCTCTGGATCAAAGGAGAGATCATTATAGCCCTGTTATTTTAAATAACGTGTGCCAAAAGTCTGAATGAAACTGAAACTAATAATGTGTCTCGTACAAGTTCAAAAGAGT
lg1	401337	2.39	57	C	G	TGCAGGGCATAAACCGCCCCACTGTTTTCTCTTTTGTGTTGTGCGGCGTCGTTAGCGCGAGCGAGCGAATGTGAGTGTGACGCCCACTTTGTCAAAGCTCTCTGTAATAAAAACCAACTTTGCGC
lg1	401343	2.39	11	C	T	TGCAGCTGCCCCGGGGCTTGAATACATCTGTGTGTTTGTATGATGGTGTGGTACCACTAGCCACAAAATCCCAGACCATTTCCCCAGTCAATAGTACAGTTGATGTTAATGTTTAAGTGAGCTTA
lg1	401348	2.39	71	A	G	TGCAGCAAACTTAAGAGCAGCCGAGAACAAACGGAATGCGGAAGCGATAGAAAAATAAGATCGAATGAAATGTTTCCTAGAGTCAAATACAGTATGTTAAAGGAGCGCCTTGAGAGAAAACATTC
lg1	401354	2.39	62	G	A	TGCAGCGCATCTATACACTGCATCCTCTTCGGTGCGAATCGCAGGGAGGCGGACGGGATGATAGTCTTGTGGTGGCGCCGTGGAAATTAAGTGCTGCGCTCCCGCGGCTCGGATGCTCTAACTGA
lg1	401367	2.39	35	A	T	TGCAGGTGCCCTGTGGGTATCTTTCAAATTAATCGACTGGCTGGTCTGTCTTATGTGCAGTTTTGAAACATTAACAAGACCTCTGAGAGCAAGAGAGGAGAGGAGAGGGAGAGGGGAAGAGAGCA
lg1	401390	2.39	18	C	A	TGCAGTTTGGAGTACATACATGACATGAGTAGTCTGCTATATATTTTCACAGTATGTAATGCTAAACCTGGATAACTGTGCAGGAATCTTCTTCAACATCTAGATCAATAATATAATGACACAGT
lg1	401400	2.39	72	A	G	TGCAGGGAGCAGTGGGCAGCACATAGCCGCACCTGTCTTGTCTTGCTCAAGGACACACCTGGTGGCAGAAACGGGGATTGAACCGGGCTTCAGCTTCTCAGATGGGTCAAAGCCTGTTGGCCACN
lg1	401434	2.39	32	G	T	TGCAGCTCTGTGCGCACACGCTCTGTAGAGAAGGTCTGTTCATAGGAAATGCCACTTCTCCCTCTCTCTCACACACACGCGCGCGCACACGCACGCACGCACACTGAGCCCATACACTTTTCCTT
lg1	401445	2.39	74	G	C	TGCAGCATTTTTAGCGTGTAAAACGGAGCCCGTGAAGGTCCCAGCGGCGGAGCAGATAACCTTTCCTCTCCGGTGATTAACTGAGGAACTTCCGAGCTCTGCTTTCAGACTCATTCCTATTCAAT
lg1	401456	2.39	105	C	T	TGCAGGTTATCGCTTCATGCTTTTAAAGTAGGAGACAAATCAAAGGAAAGTCTATTTATTCAAAAAGGCAGTCAATTATTTTGTAAAATCAGGTGTTAATGTGAATTAAATGTTTCAGAGTTCTT
lg1	401462	2.39	100	C	T	TGCAGTGCAGATTAGACCAGCAGTGCTAAGAAGGTCACCGTGAAAATGAAGAGAGCAAAGCAGGACTACAGCTGGGGACCCTGCCCCGGTCCTTTCCCTTCCCTTCTTATTAGCAAATCAAAGCT
lg1	401466	2.39	56	T	A	TGCAGGGGAGAGCAGGCAGCACTTTACTTGACATCATTTCCACAGGCCTGTGTTCCTCAATCCTCCACTGTTCAATGAGGCAAGACCTTGCGCTTTTGTTACAATTAACCCATTACGAGAAGCCT
lg1	401497	2.39	81	A	G	TGCAGCATTGTTCTTCAGGGAGAATGTGTGACTCTGTAATGGCTCCTGAATACGACCTGGGCTGTCAGACACAATTTCTCTATCTTTGTCCTCATGTGTCTTTAGCTTCAGATCCGACATAGCGC
lg1	401501	2.39	30	A	G	TGCAGCGGGCTCTCATAGTCGGTGGGCTGGAAAGCGTGCCATGTATTCACATCAGTGAGGCTTTGAGTCTGGCTCACAACTTCAGCTCATGTCATGCCCTATTCTTTTTCATCTTCCTGCCATTC
lg1	401509	2.39	12	G	A	TGCAGGAAGCCTGAACCAAGAAAGCTGAAAGCTTAATTTCGTGTCAATCATCATTCTGTCCCACTTATTTCTTCCATCTGTATATACAGTACATGTAATAAATTTGACTGAGTGCATTGTTCCCG
lg1	401521	2.39	11	A	G	TGCAGAACTCAATAATTCCCATTCTGCCTCGTGCCCTGTGATTTAAACTGGTTCTCTGCCTCTCTTTGTTAACTAGCTTCAGTATAATGATGTGGTTTTCTGTGATGTTCCAACATCATGGCTGG
lg1	401526	2.39	41	C	T	TGCAGCCATGCTGAACTGGCAGAATGGGAGTGAACCTAAAGTATGATTGTATTGTAAGTAGGTCTGCTGTCCAGAAGTCGTTACACTGTACCTGTACAGTGATTGTGAGCACATTTTGCTGAAGC
lg1	401528	2.39	48	C	T	TGCAGACTCTCCAGAGGCACAGGCGTGAAGCTGTCAAATCAAAGTGGACTCTTTATGTCAGAGACTACAGAGTCCACCGTGCTACAGGACAGTGCTTCATTTGCAGGGCTTCATTTGGCCCAAAG
lg1	401627	2.39	120	T	C	TGCAGGTAAGTTTCTCTTGCTGCTTATCTTTCTATCTATTATTGTTATGCGTGATATGACACAATCAGTTCTGTGTAGTATGTTGAAAAAGGGGAAAGTGCATGAGCACTTGCAGCATGATGATT
lg1	401661	2.39	116	C	T	TGCAGACAGTCATAACTGTTTGGTCATGTGCTGCGTTTGGGTGAAAACGTGGAAAGGGGAGCGTCGCCTCAAACTTCTAACTGGCTGAGTTTGAACACGGACTGGAACAAGAACCACGTTGGCTT
lg1	401662	2.39	77	A	C	TGCAGCAGCTAAACTAACTGTTCCAGCTTTCCATTCGCTTCTCAATTAGCTTCTCATCATTTTCCTCATTTGGCTGAAGAGGATTTACTAAGCTATCATGGAGCTGAAGCGATGCTACTTCCTAA
lg1	401680	2.39	59	T	C	TGCAGCAGCCAACACTGAGCTGTGATCACTGCTGCAAAGGAATTAAGGAATAACCCAGATTCTTCAGTCTCACGAGCATTCACTGCCTGGCTACTGCCCTGAGCACAAGCTCTAAGAAACCTGTC
lg1	401696	2.39	51	G	A	TGCAGGTAGAGGTGGAGCTGGTCTGTCTTTCTGCCCTACAGATACGGAAACAGCGTTCCTGTAGCCCACCCTAAAATGTGGTGGTTAAGCCCTGTGCTTAAGCTGATACACGTTATTTGGTTCAT
lg1	401709	2.39	74	G	T	TGCAGGACTTCCTGTGTCTTGCAAATCTAAACACCAAAACAGGCATTTAATTAAACTACAGCGATACAGTGTCAGAGGAAGTATGTCACTTTATGCAAGCGTTGAGCTGTGTGCGCTTACCTCGA
lg1	401733	2.39	83	C	T	TGCAGAGGAACTGAATTAAGAAAAGTTTGAGCGTCAGTCCTTCCTGCTCCACCTGTTCCCTCCCACCTGGCTCACACGCCAACCAAGACAAAAAGAGCCAGGGCTCATATAGGACACGGCTCTTT
lg1	401868	2.39	29	T	C	TGCAGGCATTCAATTACCAAATATGACATTTGCCCAGTAAAGTATGGTTAGAATCCCATCAACACCTTCAAACTTTCAGATAAAAGTAACAACAAATTTTAATACTGCAACTACAACTACAGGCA
lg1	403146	2.39	119	G	T	TGCAGACCTACAGCAGTGATAACACACAGTGACTAGACAGGAACATGGAACAGGAACTGTCCCACTGTGACATCCACCATAAATATGTCCTCAATTTAAACTGGCAATCTAATGGAAGAGGGCTC
lg1	403163	2.39	42	C	T	TGCAGATGCAAAGACAGCAGATGCCACTGTGTTCACTGTGACTCAAGGTCTGTTGGTTTATCAGCGTCCCCACCAGACGGAAGACCTTGGAAGTCCCGATGAGACGAGATGGAGGAAATCATTAA
lg1	403184	2.39	30	C	T	TGCAGCAAACAAAGCCAGCTTCAGAGTCTACTTAAGACACCTGATTATATCTTGAACCAAACCCTGATCTCAAGCTGTAAATCACTGAACAGGAAGTTCCACCATTATGGAGTTTAATTAAGAGA
lg1	403188	2.39	38	A	G	TGCAGGTACCTGGGTCTACAGGTGGGTTATAAGGTCATAGGCATCTTTCTGCTGATGGTGCTGGGCTGGAAAGTGCAGCGGACCCGAGAATACAGTCTGGAGAAGAAGCCAGAGGGACTGCTGTG
lg1	403194	2.39	23	T	G	TGCAGGAAAAGCATGCGTATGCTGAGTCAGTACTCCTACAACAGCTATGCTTTACAGTGGTGTAAGGTGACCTTACCTAAGCTGGGTTTGTCCACATCCACATAGATGCGTAACATGACTGAACC
lg1	403218	2.39	77	A	T	TGCAGCTGTGCGTCAAGTAGAACTTTAGGGTGGCCAGGGTCCAAGTGTGGAGCCTGACCTGAAGGTGTAGGCCGTGGAGCTTGTGTTGAGCACCACGGTGCGAGCCTCGCTCCAATCTGAAGGCA
lg1	403231	2.39	88	G	A	TGCAGCTGTAGACTCCCGAGCTGGCGTACTCGCAAATCCGGGGCGCTTTGCAATCGTCTTCTCCGCACAAGGCTGCAAAGCATGACACACTTATGTGAGATATAAATGGGTAAATCCCAAACTCC
lg1	403244	2.39	23	C	G	TGCAGCTGCATGCAGTGCCCTTTCGGCAACATGGTGTTTATAAGCATATCACAAATTGCTTTTGACTTTTGCCATATAATCTAGTGCTTCCACTCTGCTATTAATTCTGATACCCTATAGTCAAA
lg1	403246	2.39	21	G	A	TGCAGTTGAAGTCCAGGCTGTATTTTGCTTTGTCATTTTTATAGGAAGCAACGTGATTTCCCCATCTGGCTCTTTACAATTATTCATAAACTAATTTGTCTTAGTGATCATGTATCAGTGTATCA
lg1	403263	2.39	13	T	G	TGCAGCTCCAGCATCTCTCTTTTCTGCCGACTGTTCTCTTCTTCAAGGATCTTTACCTGTTTATTTTAATAAAAACATATGAAGGCATTGTTTCATGTACAGTACATGAGATCGAAAGCAGTAAT
lg1	403275	2.39	108	C	T	TGCAGCTGCTGAATGGCAGTGACACACTCCCCACGCATATCAGACAGACTCCTGTTGAAAAGATTCACATGCATTAAAGTTATGTCATATAAAGGAACTGAAGTGGAACGAAAACACGAAATGTT
lg1	403287	2.39	89	T	C	TGCAGCAGCTGTGTTTAAAGTGACTCCTGGAAACAGCTGTCTGTGGAGTATTAGTGATTATGCATATTTTGGCACAACAATAGCAATAATACTGACTTACTAACAAGCCAGTACTTTATAAATAC
lg1	403317	2.39	41	T	C	TGCAGGATCCCTTAACTGTAGATTATCTTCCCAACATGACATGCTTTGTTCAGGTCAAGCCGGTCTCCTCCTCCACAGCTCTTCTCCTCCACTCGCACTAATAGCTCACACTGGGTCTGAGAGGA
lg1	403333	2.39	103	A	G	TGCAGGATCCACGGCTCAAAGAGAGAAAGGTGTTCTAAAGAGTAACACTGAAGTGCCAGTTTTTCTTTTAGAGTTTTGTGTATTTTGTTGCTGTATGTGGTATGCAGACCTGGTAAGACACCGTA
lg1	402627	2.62	24	G	A	TGCAGGATCTCCTCCCTCTTCCTCGCGCTGCGGAACTGGGCGTCTCACAGGATGAACCCCGAAGAACAAAGACACGACTCCTTCCTGGAGCGCTTCAGAGGCCCGGAGCTCAAAGAGACATCCGG
lg1	403032	2.62	71	T	C	TGCAGCTGTACAGAGAGAAGGCCTCGCGCAGCGCTCTGATCTCGCTGGCTGTGGCCTTCACCCCCCCGTTTTTGGCCACGCTGTCCTGCTACCTGCTCATTATTCACAGTCTGAATGGGGGCTCC
lg1	403062	2.62	120	C	T	TGCAGGCATAAGCTACTAACCTTTGACCCGGATATCGCTGTACCTCTGGAAATGGTGGTAGGCAGCCTTCCAGGGATTACGATACTGTCGCAAAAGCGTAACAGGAGGGCGAGGTCTGACCGGCA
lg1	403019	2.62	33	G	A	TGCAGGTAACTGAACATACCGAACCACAGATCCGCGGATGAAACAGTTTTTTACTGACAGCTGGAGCGGACACAAAACAGTATCAAGATTAGAATTAAAAATTGGTTTAGAACAAAAATTGGGTT
lg1	403033	2.62	58	G	C	TGCAGGGCACCTCCCCGAAGGGCCAGTGTCCGCCCGTGAGGTGGTAGGTGGCCCTCAGGGGCAGGATGATCACGTAGGACAGGTCGGCCACGGCCAGGTGTATCAGGAAGACGTTGGCTGGAGAG
lg1	403055	2.62	63	C	T	TGCAGCCGATTCAACAGACTTTTTCCTCGTACTGCACCTGTATTTGTGGCCTCTCAGTACTTTCTGGATTAAAACTGCTTTGGTGTTCAGTGCTTTCATGCGCTCCAGCTCAAGGGTGGTGTCAT
lg1	403077	2.62	89	G	A	TGCAGTACATGTGGCCACGGATACATGTTCATATTGTGACACCAGCTCAGTCTCAGCTTTCCATGTGCGTATCTGAGCACGTTTTTATTGAGAAATTTCTCTGAAGCTGCATTTCAGCCCACATC
lg1	402312	2.86	92	A	G	TGCAGTGCTGTATTGTACAGTCACATGGCTGTGGGGAAGAATGACCTGCGTCAGAGCTCCTTCCTGCACTCTGGGTGTAACAGTCTGGTGCTAAAGGAGCTGCTCAGAGCCTCTACAGTGTGGTG
lg1	402318	2.86	34	T	C	TGCAGGTAATTTGTTGTCCAAATGGTCGTAATGGTCGTGGTGGCGGCTCTAAACGAGGCATCCAGTGTCAGTGTCACGTCTCGGTAGCTTGTACGTCGTCACTTGGTTGACAAGAGCTGCTGTAG
lg1	402319	2.86	41	G	C	TGCAGTCGCTTCCCGAGCTATTCTCGTCTCTTCAGCTTCTCGGCTGCAAACAAGACGTTCATAATGGACTTGATTGGCAGGTCGTGCACTAGGGCACGAGGCATTGAAATAGATTACGTAGCAGC
lg1	402322	2.86	29	T	G	TGCAGACGGAATATAGATGATGCAGCACATATGATTATTGCTTTTTGTCTAGCATGTAACACTAAAAGTTTTTGTTGTGAAAACACCCTTGTGTTCTTACTAGTTACTGATAATGTATTGGATGA
lg1	402378	2.86	73	C	G	TGCAGCAGGCCGCCATGCTGCCGTCGGGACAGTGCATCATCCACACCGAGGGCTTCGTGCCCGTGCGACAAGACGACGGGTACGACGGCCACAAGCTGAACACAGTCACAGTCACACAGGGGCAG
lg1	402482	2.86	86	T	A	TGCAGCTCTGCTCAAACCCGACCTGAGCTTTCTGGTTCTAGTCATGTGCAGATAAGATGCAGCAACAACCAACTAAGTGAAAAATGTGGGGAACACAAAGCAAAGAGTTAAAATAAACTAGTAAA
lg1	402524	2.86	65	A	G	TGCAGCCTACAACAACAGCAAATGTGGTAGCACAGTTCAATGCACATTCTAAAATTGCATATTGCACCTTTAATTTACACTCCGTGGTGCCAGTGTGTTAAACATTCCTCCTGAGTTGCAATTAA
lg1	402540	2.86	107	C	T	TGCAGTATTTGCTTGAGCTTTTGGGTCCAAAAGCTGAGACCACCCAGAACAAGCAAGAGAAGAAGCTCCACAGTCCGGTTGAGGGTTTTGAGGTTCAGCTCATGGTTCATACAACATGGGAACCT
lg1	402579	2.86	90	G	C	TGCAGTCACTGTAGGACGATGATTTAGCTGTAAAGCATTTTTCTGTGAAGCAGAGTTGCTAATGAACAGGAGGAACCCACTCGGCAGGGTGTAGAATGTGTTTGGAATCAATTAATTACCCACCT
lg1	402629	2.86	111	A	G	TGCAGCGACGCTTCCTTTTCGTCCAGACAGCGGTTATCCGCCCACACCGCTGATGCCGAGCTGGCTGTCGTTGAAAATGGAGACAGCAGGTCGGACACCGCGTTCTTTACAATAACACTGCATTT
lg1	402681	2.86	76	C	G	TGCAGCAGCGAGAGTAAGGACGTTACGTTCATATCTCTACCTGTAACCCCCAATGCACAGTCACAGAATTAGTTTTCTATTTTGTGATTTTCCACTTTCATTTTATTAGGAGATTGAATTTTTTT
lg1	402790	2.86	110	G	A	TGCAGACCCATCTGTTGAACTGTCGGTGAAGTTCAGCTCAATTGGCTGGACTGAATGCATGGTGGATCTGTAACACAACAGTGAAATGAACCTTCGGGCACACACTAATTGAATTTGTGTTTGCA
lg1	402846	2.86	44	C	T	TGCAGGGCTGCGGCGGCTTTTATCCAAAATGGTCCGCCGACTTTCCCCTTTGCTGCTCGAGAGGCTGCGAGGCCCTTGAACTCGTCTCGGGAGGGGCGAAAAATCAAATGCAACAAAGGGGGAAC
lg1	402856	2.86	37	G	C	TGCAGAATAATAAACTCCGTCCTCGCGTGGCAGCCGTGTGCGTCCCGAACTTCTAAACCCGCCGATGGAAAACACGGATCCGCTCTCCAACTTGTTTTCTGGGGAAATGTCTTCTCGGTTGAAGA
lg1	402868	2.86	7	C	T	TGCAGTCCCACTTTTCGTAGCACAAACTCCTAGCATGCGCTTGTATCATCAGCTCACAAGTAATCATGATCTTCTTTTTCCAGACCTAAACACGTTATTTGAATAACAAATGTCCATCCAACACA
lg1	402870	2.86	65	G	T	TGCAGTGGCACCGGTGAATGGGCAGAGGCCCGCAGACACTGCTCAGTTCCCTGTTGGAGGCAGAAGCACATCCCCAGCCCTCCTGTTTATACCTCCACATCCCATGAATATAGATCATCTAAAGT
lg1	402884	2.86	69	G	A	TGCAGCGGAGCTGCCAAATGCTACGCTCTAGCAGGACATTGTGCTCATTCCAGGATCCACACTGCAAACGCATTCCCCCCAAAATGAGGCCAACAAGGCTTTGAGGGCCATTTCTCTGGAAAATG
lg1	402275	2.86	110	C	T	TGCAGGAGCCTGATATTCGAGTCTCATGGCAAAAGGTGGAACAAGCGACTGGAATGTGGGCCACTGGGAACTGGGAAGCGCGACCCCACGGCTGTTGTTGCTCGGCCGGCCCGAGTCAACAGTGG
lg1	402296	2.86	61	G	T	TGCAGGCGACAACCAAAAGACAGCAGTCAGCATCATCTGCTATAAGTGCTATAAGTTTTTTGAAATAACACACTTATCAGATTTCATGAAACAGAAGCGGTCATACTCTCATATTACACTGTTCA
lg1	402299	2.86	105	T	C	TGCAGAGACTGAACGCATACCAAGAACTCAATTACTGTGATTGTTTAGCGTTTACACTCCAAACAACGTTGCAACCATATTTGTTTTTGGCAACATAAACATGCATCAACCTGAGTAATCTTGTT
lg1	402303	2.86	94	G	T	TGCAGAAGGTGCAGTCCATGATTTAGTTTCTGTTATTAACAGCTACATGGGTAATAAAAAGACATTTGCAAAAATTTGGGTGAACGTGAAGAATGACAGCACTTGCCAGTTGACATGCTTACTGG
lg1	402346	2.86	88	G	A	TGCAGTCAATTAGGCGTGAGGCCTGGTTTACAGAGGAAGAGACGTTGAGGCTCTTGACAGCACGTGACCAATCGTCAATCAGCATCCCACGCTGGTTGCTGTGATGCTTCTTGAGCTGTTTCCCT
lg1	402350	2.86	64	C	T	TGCAGAAATGTCACAGATAGATAAGCTATATGGGCATATCACACAAGAACAAAAATATGCATTTCTTACTGACCTGCAAAGAGGCTTTTGGACCCACCGGCCACTTGTACCACATTAAGAGCAGA
lg1	402354	2.86	44	T	G	TGCAGAGCCTCTGGTAGACCCTTGACAAGAGCAGCCAGCGCACTGCCTGTAAAACTCTGAAGAAACATTTCTTTATTAATACAATCTTTACTATTCTCTCCCTCTCTCATTTGTTCAATCACACA
lg1	402361	2.86	76	A	C	TGCAGCTCCTCGCACATTTCAGCAATAGACTCGCTGTAGCCTCCACCGCAGTCATCCACAGACTCCCCTGAGAGAAAGACACAAGCCACTTTATACTATGAAAAGACACACATCCCTGGTTTCCT
lg1	402408	2.86	84	C	G	TGCAGGTTCCCTATTCCAAAAGGTTGCAGGAGCATCGATTTCTGCGCAGGTCTCCCAAGCCATCTCTCCTCGTGTGGAATCACTGGCTCCTCAGGTAATGAACACCTTCTGAGCTCTGCCAGAAA
lg1	402438	2.86	37	C	T	TGCAGACAGGCTTCTGCATCCATGGTGCCTTCACACCCGGCACGGACACTTAAGCCCCTTAGTCCTGTGCACAGTGTGTTGATGGCAGCCTGGATGGGCCAAATGTAGAGCGCACTGACCACAGA
lg1	402487	2.86	70	T	C	TGCAGTTTCAGGCTAGTTGATCTCAGATGAGGTGAATCTGCATCAAACTGTGAACGGCTGAAACATTCTGCACGTGTTTTCGGTGAAAGACGAAGCTCCTGTTTATTTGCTGGTTGCTGCTGACC
lg1	402558	2.86	102	T	C	TGCAGGTAGCGTGGAAACGATGGGGGCCAGGTTCTCTTTGCCAGAAGGTGCAGGTGACTCAGATGCCTCCACCGTGGATTCAGATGTGGCCCACACCTGTCTTACACGTCATCACCGGTGAAAGC
lg1	402601	2.86	46	A	G	TGCAGTGCTGCAAAATAAGCATGTCTAAACAGAGATTAATTATAATAAACGAGTGCAGTGGAAAACCACATCCAGCTCAGGCGGGAGCTACACCAACATTCCACGACTGGAAGACGCTCACTGCT
lg1	402636	2.86	72	G	T	TGCAGTAAAACAACGACACGTCAACATGCTCCCAATTTATTTCATTACATATTTATACATTCCATCAGCATTGTCACCTGCTTATGGTTTTATTGTCTTGAATTTTAAATCCAACTATAACAGTC
lg1	402689	2.86	108	A	T	TGCAGACAACAGCAGATGCCTGAGAATATAAGGTGCACTGTACAGTATGTGACTGATTTGACGAGGCCTCCTGTATATTACCCACAACTATCCTCTACACTCAGTCATAAGATGGGTCTCTGTCT
lg1	402711	2.86	122	C	T	TGCAGGGCATGCTATCCATCAGCACGCTCTACAGCAAACAGCCACTGCTTCCTACTGTGCCTTTGTCTCGGTGTAATTGAATAATGGCAGACTCTGTCACAGACGCTTGGAGCCCTGCTGATCAA
lg1	402886	2.86	31	T	A	TGCAGCAATGCACTGCCAGAGAGTTTAAAGCTCCTTGTTAGGGAGTCTTTTGTGACAGCACGGAATAATTTTTCACTTGAATAAGAGAAAGAAATTGCTTCCCTGCATGCTTTATGATTGCTTCG
lg1	402924	2.86	56	G	T	TGCAGAAGGATAAAAGCCTGACACCTATTGGTGAAGCCCGGTCACTTTGCTGTGCTTTGCTGGCCATAATACCCACAGGCATTTGGCCCCCTGGGATATCTGGCCTCTGCGATCTGACTGACACT
lg1	402956	2.86	107	T	C	TGCAGCCTTGACACATCGCACTTCAGCAACAGCCCAAACCATAAGGCCCCCAGTGTGAGCGTGTTTTATGATCCGATGAGTGTCTGAAGTTCTGTCTTTATTAGACACAGGTTTAAATTTGCATA
lg1	402957	2.86	108	A	T	TGCAGTCTTTACTTTACAAGTACTGTCATAGTAGTAAATGACTGGGTATTATAGACCCAAACCACTACACTGTTCCATTACAATAGAAAACACGTAAGCATGATGAAAACATTGATGAAATAGTT
lg1	402960	2.86	21	C	T	TGCAGTCAAAAGTTATTGTTTTACTTTAGGAGTTAGTGCAGTACTTTTATTGCTAACTTTAAGTAAACAATTGAATGAAAGACAGTGAGACCTGTTCACCATCCTTACAGCAGATGCCAATGATG
lg1	402962	2.86	95	G	A	TGCAGGTTACTGTCCCTCTGTGTGTGGCTACTTGCTGTGTTTGTGCAACTCTTAACGTAGTCTGAGGAAAAGGAGCATATACTGGAACAGGGAACGTCTGTGCTTCAGAAAAAATGTTCCTTAAC
lg1	402281	3.1	23	T	C	TGCAGGGCGCCGTGCGGGACATGTTGAACGCCCTGTACCGCTGCGACTTCTCCGTCCTCAAACTTTACGCGGACTCGCAGAACCTCACGACGTCCTTCATCTTTGGCTGGAAGATGAACACGGTG
lg1	401020	3.1	44	A	C	TGCAGATTAAAACACCTTTGATTCTGAAATGAATAGTTACAGAAATAGGACCATATCTGTGGGATTCACTTCAAAACAAATACTTTGCCCTTGTTTATCACAATGAAGAAACGTGTCTCCAAGTG
lg1	401095	3.34	123	G	A	TGCAGCTACCGATCGCTAATTTTCTACATGGGTGCTAAGCATTCAGACATATAACAGGTTGTTTAATTTATACACTGCTGCGCATCATCTCCCTTCACACAGGCTACCTTGTGTAAGCACAGTGC
lg1	401193	3.34	25	G	T	TGCAGGTGTGCATTTCTACAGTAGTGCTTCCCAAACCTGGACAACTGACTAATACGATCTGGCTGAAAACCTTAACACAGATCATGATATTTTCAGATGCCACCAGAATAAATACTGGACGCATT
lg1	402221	3.34	31	T	C	TGCAGGCAGGTTTCACCAGTGATGCTGTCGATGGTCTTGCTGAAGCAGTTGCTCCGGTTGAGCTACAATTCCTCAGTCCCTCCAATAAATTATTTCCATTTCTGTGTGCTGACAAAACAGGGATT
lg1	402251	3.34	82	A	T	TGCAGCCTGGGTGCGCTCGATTTGCCCATTCGCATAAACCTGCCGCGCCACTGACGCCAATAATAACAACAAGGCAACAGATATACAGTCACACGCGTTCAGGCATTAGACAGCTTTAATGTGAC
lg1	402610	3.34	122	G	A	TGCAGGTCCAGACAACCTGCTGTGATATAGTCCCCCTGCTAATTATAGAGCAGATTTCAAAGACTTGCTCAGTCATTCCTGCACCAGCCCCCTTTTTACCCCTTTGTCCCAGACAGACGCTGGGG
lg1	142333	3.34	51	A	T	TGCAGATCCAACAACAAGCTGAACGAGCTTTCACAATTTTATGAATATGAAATACCTGTCATACGTGTATATAGACTTTCACCAACAAGTGACAGAACCTTGAAGTTTACTTTGGTTATTAGGAA
lg1	142432	3.34	51	A	G	TGCAGCGTCAGCTTCCACTCCAGGGGCGCGTCGCACGGCGTCACCGTCACCGACAGGGGCGTGTTGTCCTCCTCCACCACAAAGTAGTACCTGCGGAACGGATGGAACGCATCAGCATCGAGTGA
lg1	400998	3.34	85	C	G	TGCAGTTTGTGTGTAAAATCAGTGGAATGGATCTCAGGAGTAAGTAAACAGCAAGGTGTTACATTCTGTGCTTTATACAGTACATCTTTTACGCCTCATGGCAATATTGAAAAAGACACCCACCA
lg1	401433	3.34	34	C	T	TGCAGGAGGAACTTCAGGGGTACGACACACTGCCCAATAGTGAGAACCATGATGAAAACTGGGACAGGGAGATTGAAGAAATGTTAAAGGAGGACAGTTAGCTCTACTGTTCTGTAAGACATCTG
lg1	401448	3.34	57	T	C	TGCAGAATAGGTAAATAATGAATTCATGACATTGGTTGAACTTTTGAAGAAGTCGAATGAGAAGAAAAAAGGTACAGTAAGGACATTGACCTTGTCAATTATTTCATGTATCTCTCCCTCCTCCA
lg1	401511	3.34	29	C	G	TGCAGCCATCCTGGATGCCAGAGTATCCTGAAAAATAGACCCATGAGCCTCTGTGGGTTCTAAAAAGGAAGGATGTGGCGTTGATGAGGCCAAGGAATGTGTCTTTTCTGCTGACAGCCGTCCTG
lg1	401538	3.34	40	G	A	TGCAGGAAAACAGAGCATATTCAGTTCATAAGTGGGTGTCAGAAGTCTTCTTCTGCTTAAGAGGCTTCCACTGTGTTGTGTAAGAGATTAAGTACCTCATGTGACCTAACCTTGGAGCTACTTAC
lg1	401730	3.34	99	G	A	TGCAGTGAAGAAAGTACCGATCCGGATTGTCCATTTGGAGGGAATCGCAGAGAAGGAGACTTGTCCGTTTTTGCAGCAGAACAACTTTGTTGGTTTTGAGGCTGAGGGTCCTGATGTTAACCGGA
lg1	402172	3.34	54	G	A	TGCAGTTAGATTAGTTATATCGTCAAACGTTTTCACCTTCAGGAGGCCTGTCGTGCATAAGGGACCAGGCTAGATGCATGAGAGCTAGAGGATTATTTTCCATGAAATAGTCAAATGTCTCAGTT
lg1	402198	3.34	18	C	T	TGCAGTCAGTGGGAGATTCACCCTTGTCCCCAACACAGACACAGTCAACACTGCACTGGATTAGTCCATTAGGATAAGCAGGAGAAGATTTCACTCTTGGCAGACGTAGACTCTTAAGGTGTGCG
lg1	402796	3.34	62	C	G	TGCAGCTCTCTTGAGCAGCCTCCTGGCCACACAAGAAGGCTCACACAGATCAGTGGAGGAGCCGAGCAGAGGCGGACGCGTTTGCCACTTATCAAATATTTACTGTTTGCACAGTTATTCTTGTG
lg1	402894	3.34	60	T	C	TGCAGCGATGGAAAGCTCCGTTGGGCTGACGGATACGGTCAGACGGAGGCCGGCGACCTGTGTGTCTGTGGGAAAGCGTCGGGCCGAGCTGAGCTGAGCTGAGCGGAGCCATCCCTCAAACATCC
lg1	402984	3.34	120	C	G	TGCAGCGACACTTCCAACATCTCCAGCTACACTACTCACCCACTCAACAACAACAACAAGTAGGACACCGGCTGTGCCCTCGGTGCCAGGCTCCATTCAGCTTTTTGCCTGTGATCCTCCGCTGG
lg1	403107	3.34	119	T	C	TGCAGCCTCCTCTCCTGGGTCGACAGGGGAAGCTGCTGCCCGCATGTAATCTTTGGTTCCTTCTTGTCAGGAATATTTCCATCACTGCATATTTTCCTGAGGGATGAGCTCCTCTTGGGCGGACA
lg1	142205	3.57	10	A	T	TGCAGACAATAGTGAAGTACTTGTGATGAAAGAGCTGAACAATTTTCAGTAGCCTTTAAGCCTTTAGGTTATACTTTGTAGTAAATTTGCTAATAAAGCTAAGCTAATTAAGCTAATTAAACTTG
lg1	142255	3.57	116	T	C	TGCAGGAGCGTGGACTGGGTCTGAGTGCAGCCCTGCCAGGTACGAGCTGCATATATAGAGCAGCGAGCAGCCAGTGACACACGCAGCCTCTCTCTCTCCCCCCCTCTCTCTGCCAGTATGAGTCA
lg1	142391	3.57	50	C	T	TGCAGTGAGATTCAATCCTATTACTGACTGAAGCTGTTTACAGGCTACAGCGTAAGTGAAATGCCACACGGGCCTGAAAAGCAACACATGAACACCTCTGCTCCAACTATGGCCAGATAATAATC
lg1	142412	3.57	95	A	T	TGCAGGGTCCACGGAGGCTGGGAGCATCGTACATGTCATGGTTTAACAACGTTAAGCATTTTGCTCACTGACAGTTTCCTCTAGGGATTTCACTCACAACCCTTTAATGTATCAGGCCCGAAGGC
lg1	142464	3.57	61	T	C	TGCAGTATAAATGTTTGAGGTACAACAGCAAACCCAGTGATGCAGTATCTTCTGTCTCCCATGCTCATACCGTTAAAAGTAATGACACATGACATTAGAAATGACGCCATAACTGAAAGCAATGG
lg1	142466	3.57	41	T	C	TGCAGTACAAGTTCACAGGCGACACAAACAAACTGTTCGCTTACTCAATGCTCACCGCCGTACGTGTGTACAGAAACTCTGACACGCCCACGCCTAGTCAAAATAGCCCTGTCTCCTCTCTGTCT
lg1	182328	3.57	13	C	T	TGCAGCGTGGACTCGCAGAGCTGATCAAGGCCCGGTCCCTCCCTGTTCAAACACACTAACTGTCGTATGGGAAAGAAACAGGCAAAAATATATTTGGTGTGTGAAGTTAAACAAGCGGGCTTGTG
lg1	182329	3.57	74	G	A	TGCAGCGGTGCAACCCAGGGGTAACGCACCATCAGAACCCTTTGCGGATGAACTTCTTTTGCACAGGAAGCCGTGAAAGATATTTATTCCCACGGTACTTTAAGAAAGCACAGATCCGTCCTGTG
lg1	182433	3.57	34	G	A	TGCAGAATCAGCCCGTTTGTTTGTTCAAGCGTCCGCAGTGCCAGGTCCACGTATGGGGCAACTAATGGGGGAGAGAGAGAGGCAGGAAAACAGCTCAGCTTGTGTGTGTTTGCTCAGTGCCCGAC
lg1	402150	3.57	85	T	A	TGCAGAAACTCATTTTGCCTTCAAACAATACAACTTGCAACCAAGTACATAGACACGTCCAATCAGTCATAACAGAGTGGACAGCTACATACAAACCAATGATCTCAGTGTGAATGATTGCATCA
lg1	402436	3.57	11	A	G	TGCAGATAAAAAGTGAAGCTGTTTCTGTGTATATTCAGCCGCTCGCAACAGTTTTCCACAATAACTGGCCTCAAGGTTTCACCTTTAACTTAAGACTGACGTGTTTTATGTCAAGGAAGCTAATT
lg1	402520	3.57	35	G	A	TGCAGCCTTGTGTCAAATACTGGTTGTGGCACAGAGCAGTTACAGTACAAGCGCCTTGTTGTCGTCTGCCACCGTCCGCGCATTCATTTTCACTTTATTTTCTTAGATTTGGGAAGTTTTACCCC
lg1	142267	3.57	43	C	T	TGCAGCCCATATCAAGACTCCCTACCTGTGTGACCGGCTCCTCCTCTGTGTCCTGTGTGTTTAGGACTGTGGCGGCGTTGTCGGCGCCCAGCAGCCTGCGAGCCATCTTCTCCTCATAGGTTAAC
lg1	142302	3.57	9	G	A	TGCAGCTGTGGTGACGGTGGCTCAGACAGCCACGGGCCAGCAGCCAAAAGTCCCGCTGCATGTCAGCTCCCAGATGACTGTGAATCAGGCTCGCAATGCAGTCAGGACAGGTAGCTTCCGTGGGA
lg1	142326	3.57	75	A	G	TGCAGAGGATTCATGTTCTTATTACAGCTTTCTGGCATTTTGGAAGCTTCTGAGAGGCTTGTTTTTTGGCTGCATATGTGTGTTTACCTGTGCAACGTCAGCTTGGGTTAATGCTAATATACACC
lg1	142327	3.57	66	A	C	TGCAGGACGTGCTCATCACACGTCATCTGGTCGACAATAAAACCGCTATTTAAATCGCAGCGGCGTAGCCCGCCGCACTAGCGTTAACATAACGTGTAGGTGTTAAAACAATGACGTTTAGCTCA
lg1	142335	3.57	120	G	A	TGCAGCGACGCGAGAAAAGAGGATAGGATTTGAGAGATTAGATTAAACACTCACTGTAGTCTGGCACAAGCCTGTGCTGTGGATAAGGCACAGTGGACAACCGTGCAAGAAGTGAGCACAGCTGG
lg1	142398	3.57	67	C	T	TGCAGCTGCGGTCGTCATAGCAACAGGTAATATGCGTGGCCTTCTGTGGGGCCGATCGCTCTGCCTCTGTAGCCCTCTCTGGATGTTCAGATCCTGGGGGGCATTGATCAGCTGATAGATAGACA
lg1	142399	3.57	69	G	A	TGCAGCCGCGGCAGCCATCCTCGTCCGACGGAGACCGAAATAGATCGCGCTTCGCAAACAGTGAAATCCGATAGCGGTCGGAGAACCAGGTGCTTCCTGATAACCACGAGTGGCGACGTCACCTG
lg1	142420	3.57	89	G	T	TGCAGAGGACGACGCGTGGTTTGATTCTTCTTTGAAATCGCGGTAGTTTGAAGGCACTTTTTATTGCAATTTCGGTGATATCAGCGTGTTTTTTGAGCACATCAGACGCCGTCCATCTGATAACT
lg1	142434	3.57	104	A	G	TGCAGGTTCGGGCTGTGGAAGTACTTGCACAGGACCTTCTCGGCCTTCCTGCGGGTCTCGGGCCCGGCGCACTGGTTCTGCTCGCGGCGCCGCTGCTCCTCGCCATAGCTGCCGGCCACCTCCTT
lg1	182335	3.57	17	T	C	TGCAGTAATCGATGTTTTCTCGAAAGCAGCCTCAGCACCGGTGAAAACATTCAGACACATCCGCGCACTGGGCAGGTCACCGCACAGAAACTCCAAACAATGGGATGGGATTTTTCCCAGAATAC
lg1	182337	3.57	47	A	T	TGCAGAGTAGCTCTGACACTTTTATTCCTCAGTACACTGTGTATGTTTCCATTTAAATCAACCCATAACTACATTTCAACAGCTTAAACAAAGCAGCCGGCCACATGAGATGGCCCAAGGGCACT
lg1	182355	3.57	69	T	C	TGCAGCGAGATCTGAGAGGATACATGGAGACACATCGAGGATTAGACTGGGAGGATCATGCTGTAAGTGTGCTGTTAGATGTGGATTCACCTGCCAGGGCCAACTGTGAGGACGAGCATCCTCCC
lg1	182364	3.57	85	G	A	TGCAGTCGCTTCAGTTGGAAAGCTTCACCTAAAAACACATTAAGACGTCTGCCTGAAAATCATCTTCCTGCAACTCTTCCTGAGCGGAACAACAAACCATAAAGCACCATTCTCCGACTTATATA
lg1	182385	3.57	43	A	G	TGCAGGTGCAACGTCTGTGGCACAATTATCCTGAATACAGAACGATTAAACACACCCCTAAGAAGATAACACCTGGATGTGCCCCAGCGATCCAGTCCAGTGATTAACAGCTTCTCTGAGTCACA
lg1	182425	3.57	95	T	G	TGCAGACAAACCGCTCTCGAGCAATAACCATAAAGCCGAATGTTAATTTTTATCTACATATCCACATTATTTACTGTACTTTCACAACAGTACACGAGTCTTTGACAGTGACAAGATAATCATTT
lg1	402347	3.57	98	T	C	TGCAGTGCCGGTGAGCGTGACCTCTGCCGGAGGCTCAGTCGCTCGCTTAGTGTCTCTGCGAGAGCTGATAGGTGAATATGGTGCAGGTCAAGCAGAAATAATGTCCCATAAGGCGGAAACGGGCC
lg1	402384	3.57	97	C	G	TGCAGGCTTTTGAACTGATTGGTGTAATACTCCAGCTGTTCCTCCGTGATCCTCCAGGGGTCGTCATCGGAATACTCCACCACACTCTGCTGATCCACCCTCTCTGCCGAAGAAGCCTAAACCCA
lg1	402488	3.57	111	C	T	TGCAGAGAAAGGCATATGTGTCTTTATATAGACTCAGGCCTTGTTGAAATACTAAACAGCCATTGGCTTTGCACTGACAGACAACTGTGTCCTTTAAAATAGAGCGTGGGCTGGTCAAGCATTGA
lg1	142089	3.81	10	G	A	TGCAGTGAGGGCGAAGGTCAGCTGAAGAGACTCCCTCCTGGAGAGAGCAGACATGAATGGACAGACAGCGAGTCTGTGATCACCTACAAGCGTTCAATAATGAAAGCTCCATCGCTGCCCAGCGA
lg1	142093	3.81	78	C	A	TGCAGCTTCGATTCGACGCTCATGATCACAGTATTAAAACGACCGCAGAAACGTTCGGAAAGTTTCAGCTGCTGTGAACGTCCGTGACGCGAGAGCCGACGCGTCCTTCCCACCAAATTTGTGTG
lg1	142174	3.81	103	G	A	TGCAGAGAATGCAATCTACGGTGGGAGAGTGCCTATGTGTGGTGCGTTCAGGGCACCAACAAGGTCAGTACCTTTTTATTTCTGTGGACTTGATCAGAACTCTGCAAAGTAGATGGCCTTTTCCT
lg1	142180	3.81	31	G	T	TGCAGAACGCGCAGAGGAACTCTGGCACCGCGAACGGGGGGAAATAAATGCACTGATGTCACTTGTCCTCAGGGCGTTGAGGTTGAAGTGGGACCAGTCAGTGACTCAGACTTTTCGTCTGTCTC
lg1	400821	4.29	19	T	G	TGCAGGGCTGTCATCAGCGTCGACAAACTGTACGTCAACGGAGAGCTCTACCGGGACCGGGAAGCAACTCCGTGGCTGTACTAGCAGGTATGTAAAAAATGGTTTAATATAAAAGGTTTGTTAAA
lg1	356144	5.49	55	A	G	TGCAGAGGCACAAGGACAACATCCATGGACCCTGGGACGAGGCTGTGATCCACGAGGACCTCATCCGTCTAATGCACTAATGCGCAGAGCAGTGCTTCTGGCCAAACTCACGAGTGACAAGTGTT
lg1	356252	5.49	88	T	C	TGCAGTGTGTGGGTGTCATTAATCTGATGCTGGTAGAGTGGTACCCATTACAGTCGCACACTCTAAATCAATGACGGATACGCCGGCGCGTACTGTATGCGTGTGTGCATAGGCGACCACTGTCG
lg1	460992	5.49	68	C	T	TGCAGGAGGCCAGCGGCGGCTCCTCCCGGGAGCATCGCTAACTAGCTGCTATTACTTTTGCTACTTCATACGAAAACACACGTGAACACTCGAAAAGAAGTGTCTTTCATCTGTTCTCACTTCTG
lg1	460997	5.49	9	C	T	TGCAGACTGCGCTGCCCTATTTAGCTTCTCTGAGTCTGTTTATCTCTGTATGTGTATCACTTCACGGCTGTGTTATATTGAAAAATATAATCTCATCATTGCTCAGAAAACCTGCTCAGAAACAA
lg1	461004	5.49	61	A	T	TGCAGCAGACCCGCCTCCAGCAGCGCATCCAGGTCCTCTGTGCTGTTCACACAACCCATGTAAACTTTCACACACTCGCCCGCGTTTTGAATGCCGACCCTGTTGGGCCGACAGTTAGCGGGAGC
lg1	355908	5.72	103	A	C	TGCAGTGGTTGATTGGAGCAAACTGAAGAGGCAAGCAGCTGTTGCTCCAAGGTTTTTCTTGGAGCTTCTCATTCAGAGTTTAAAGGTGCAGCTTTGTGCCAGCAGGCATTTTTTTCACCACAGGC
lg1	356097	5.72	5	G	T	TGCAGGTTTTTTGCCAGCCTCAGGTAATATATGCACAGACCACATATTATGGTCTAATTATTGAGTCTTATATTAGTGGGACCCTTTGAGATAAACAGGGAAGTTTAAAGAGCTCTATGCATGTG
lg1	356115	5.72	20	A	G	TGCAGAACCTTGGCTGCTTCACTTAAGGATGGAAAGATGTCAGTGCCACTGGACTTTTCCCTCTTTTCACAGGAGCACAGCAGGACCTCATTCACCTCCCCTTCAATCTTGCGAAACAGGACGGT
lg1	356126	5.72	23	T	C	TGCAGATGACTACGGAAGGCCGGTAGAGTGTCCCGGATGTGGTTTGTCAGTTGCTGCAAACAAATATTTTAAATAGCAACATATGGCAGTTTTTATAGTATTTTGTAATGCTGTGTAATTATGTT
lg1	356127	5.72	83	G	A	TGCAGTAAGTCAGTTTCTATCTGAATGCTTTTACAGCGGCATGATTTAATGTTTTCCCTCAATTCAAGTGTGACTAATGGGACGTTAGCTGATGCTTCATGACCAATGTACTGCAAACGGTTCAG
lg1	354830	5.96	7	G	A	TGCAGTGGCGCCACTCGAGACAGACTGTGTGTCCCTCAGGTCAACAACACAATCGTTGATCATGTGTCCCCTGTCTAATTTCTAGGAGACAGAATGGGGAGAACAAGCCTCTCACAGTGCCCAAA
lg1	354930	5.96	92	A	G	TGCAGTCAACAGCAAGTGCAGTATTTACTGTATCTCATACATCCCTGGATTCTGGCAAGACACGAAAACAAAGAGCTGAACAGTAACGCAGGAAGACAAACAGGTTAGAGAGGAACAGAACAGGA
lg1	354969	5.96	24	T	A	TGCAGAGCACAAATGAAATACGATTAGACGGCTCAGTATGTGATGAAAAACACATGAGCCCAGTTCTTTGGATGCTTTCCTGTGATTTATTGTATTATGATAAAGAGGTGAAAGGTAGAAAGGAA
lg1	354972	5.96	77	C	A	TGCAGGCTACGCCTTGGATCTCAGCACCCTTCAGTAATTGATGGTGCCATGGTGCCTTTCCGATCGAGGGTTGCAGACTGTACATCCGTGAGAAATCTGAATTTGAATATTGATTTAAAGTGCAA
lg1	104714	5.96	72	G	A	TGCAGCACTCTGTCATTAGCGCTGCGCTTTAATTAACAGACACCTGTCACCTGATGCAGCAGGTCGTGCTGGGGACTCCAGCTCCCTGCTGAGACCAAGTCATAGCAAATTAGATGATATGCGGC
lg1	354816	5.96	54	T	C	TGCAGATCCATACGGACGAAGTCAAAGCAGCAGCAGCGCGCTACAAAGCCGGTCTCCGAAATAACGTGAATGTGTGCGTGGTGACGTCAGGCACCAGGATATGGTCGCTCTGAACGTGTTATCCA
lg1	354911	5.96	35	G	A	TGCAGCGACGTCTCTTCATTTTCTGCATTTTCCACACTGTATTTTCTTCTCTATTAATTCCGCAGTGTGACAGTTAATTACACAAACAGAACGGGTAAGCATCCCAAGAGTTCATTTTGAATTTG
lg1	354929	5.96	13	C	T	TGCAGATTACCTTCACTACCGAGCTTTTGTTCACGTTGTGTGTGCGTGTCACTGTCAGGGACAGAGGCCACACACACATATGCTTCCCAGCGTGTGTTCTAGTTGTGAGATGATTTAATGAGCAA
lg1	355649	5.96	40	C	T	TGCAGCACAGGGCAGTGAAGCACTATAACAGACCTTCCCTCCGTCTGTCTGTCTGTCATCCCGCACCGTGGCTGAGTTTCACGGGGCTTAAATCGAATCAGGAAAATCAACTTTGTCTTCATCCC
lg1	355653	5.96	23	T	C	TGCAGGAGAGTGATGATCTGGCCTCCACAATCACTACATCCCCTCAAGGCGATAGATCAGGATGATTGTAAAACAACAGGCGTTGTTGATGATAAACTGCTATCGCATCTTTCTGTGCTTTGACT
lg1	355660	5.96	25	G	A	TGCAGGTGTTGAGGTAAACGAGGCCGTGCTGAGGAGTGTTTTATTCCTATGGGCCTCCTGAGGTCCTGAGGTCTGGTCCAAGAGAAAGACCAGAAGCTGTTTAAACTTCCTCCACTGTTGTTTTC
lg1	355700	5.96	123	C	G	TGCAGGGAGGAGCCTGCGTGGAGGCCACCAACCACCTGAAGAAGACGGCTCTGTTTTATGCGGTTGCCAGGAGCAACGAGAAAACCGTGGCTGTGCTGCTAAACGCAGGAGCCAAAGTCGACAGG
lg1	355710	5.96	65	G	A	TGCAGTCTGGCCTGCCAAACCTCAGTAATTCCACATCGAGACAACAGTTTGCATTGCAGAGCACAGACACGGAGAACAATGACAGAACAACAGCAGGTTTGGTTGTCCGGTGGCAAAGTGTGGTC
lg1	355713	5.96	15	A	C	TGCAGTTTATGGTTAACTTTGACGCAGTTGCTCTTTTGGTTAGTGCATTATGATGCAGGCAGTACGGTGGATGTCCCTCCGTCTGTGCAGGGGCTTTGGAGAAACGAAACAGCGCTTGCAGCAGC
lg1	355752	5.96	94	C	G	TGCAGCTGGAGGTGTTGGGCAGAGAAGCCCCCGCCTCCAGCTTCACCCTGAAGACCTCCGATGAGGACTGCACGGCCCTCGACTGGACGGTCCACTTCCGGGCCGGCGAGCGGGCCGCTCTCTAC
lg1	355770	5.96	75	C	T	TGCAGCACGGCGGGACCGACGCGTCCATCCCGCACTCACGGTAACAAACCGCTCCACTTCCCCCCGGACTGGACTCCAGTGGAGCCGGGACGCTTTCACGCCGTGGCCTCGCGGCGTGAACACAG
lg1	355774	5.96	111	C	T	TGCAGTGAGGTCAGCTGGAAGCGGAGAACTGGCTGTTGGGGCTCATGGCAGTGAAAGCTCCCACTTTAATCAACTCTCCTCATCCTCCTCCCCGTCTCCTCATCTCCTCTCCCTCCTTTGCTCAG
lg1	355792	5.96	34	A	G	TGCAGAGCCACATGTGAATGCTGTAAACGGCCAGAAGAAAGAAGAAGGATCGAAAGGTCCGAGATAAAAGTGAAATGCAAAATGAGGATATGGCACAATGCTAAGAAAACATTTCACTAGCTTTC
lg1	355794	5.96	85	G	A	TGCAGAGGAGGAGGTCAGCCAGGAGGTCGGCATAGCCAGACAAGGGGGGAGGAGGGGAGCTCTTCAGAGCCAGTGGGCAATGAGCATGCGCTAGAATGTGTGTGTTGATTTAACTAACAGAAAGC
lg1	355795	5.96	106	G	A	TGCAGTGACCTGTCTGCTCAGCTGTGCCCAAGCCCTCGTTAATGAACTTCACTTTGTTCTCATTGCCTTTGTTTTGTAGCTCTAGGCCCAACCGGTCGAGCAGAGAGTGTGACTCACGATGTAAG
lg1	355804	5.96	9	G	A	TGCAGCCAGGTAGGGCACACTTTAAAGCACGTCCTTAGAGGAGGAGAGAGTTGGTTGAAACAGTGAAATTATTGTCTTTTGTTCAACTCAAAATTTTTCCCACTGGACAATTCAGCATGTGGCAA
lg1	355819	5.96	90	G	A	TGCAGCAACTCAGTGGAAGAGGCTTAAATGCCACCTTGAAAGTGACAAAGCAAGCCAATTTTGAAAGGTTTGCAAAGTGCAATGAAAGATGCATCCGTCCATGTCCATCATCCCTTAAAAAAGGT
lg1	355820	5.96	39	G	A	TGCAGTCGCCTCTACTAATCAGTGCAGCTGGCTGGAGCGGACGTATCTCATCACCCTGGTTCTTGTGCAACAAGCCCTGCTCAGATGAGAGCTTTTGACTTTTCCTGATTTACATTTAGATGCTG
lg1	355838	5.96	70	G	A	TGCAGCTGGACGCTCAGGCAGGATTGAAGCTGAGACTGCACACGGAGGGTCAGCGGGCTGAACCTCACACGGCCAGCTAACCACGCGTCACGTCAGGCTGTGTGGTGCTCCAGCCTGAGTGCAGC
lg1	355843	5.96	118	T	A	TGCAGATCTACGCGCTGACAGAGAGCTGGATCAACCAGATTTTATGTGATTGGAACACAATCCCGGACGAGTCGGCCCTTTACGCTGTCTGAGCACCGTACTTTTATTGATGTGTATAATAATTT
lg1	355867	5.96	74	C	T	TGCAGGGGGCAGCCTTGTATCAAACCATTGATCAGAGGAGCAAGTTCCCCATCCTATCTGCTGTTGTCACTATTTTGAGAGTCTGGGACACAAGATATTCCATCACCACCTTTTTGCACTTCCTC
lg1	355877	5.96	6	C	G	TGCAGCGATAAGGAGATGAACGTCGCCCGTTCCTAATGAGATAATCAGCCTCCGGCCACACACGGCGGCAGGGAGGCGAGCAAAACAAGCGCTCCGTCTGACCACGCAGAGGTCAAAGGTCAGGT
lg1	355900	5.96	9	C	A	TGCAGCAGAAAGGATGGAGCTCAGCTGATTGTCCCAGTTCATAGTTGAGATGATGATGATGATGATGATCTAGAAGGACGTGCATGAAGTGAAGCTGTCAGGTAGATGGTGTTATGTGGGCTGTC
lg1	355917	5.96	37	G	T	TGCAGGCGTGCTGGCGGTGCTGGACTTGGTCGTGACAGTATTTGGTGTTGGGGCAGCTTGGCTGGGAGCAGTATTAGCAGTGACGTTGCCATTATCTGATGAGGAGAGAGGACAGGGATGAAGTT
lg1	355928	5.96	94	T	G	TGCAGAGCAGAGGATGCACATCAGCATAATTTTCTTATACAGAAATACTCACCCAGATAATCAGTAAACAAACAAAAGCCAAAATGCCAAACATTTTTCTGTTTTCTGATTTTACAGTTTGTTTT
lg1	355946	5.96	61	A	T	TGCAGCTACTTCACCTACAGTATCTTCGTCTACGTGACCCTGCTGTTCGTAAGTTGGCTAAATACACAAACTAGCTTATGCTAACTCCGGATTAGCAAAATTGAAGAACTCAAACAGGCTCAACT
lg1	355950	5.96	46	G	T	TGCAGCAGACAGGAGGAGGAAGCAATGAGAGTGTGGACAAATGAAGGAAACTCTAGCATATACACGTGTCTTGTGGTTTTCAAACAAACTGTTGTGCGTTCACCTGTCAGCTCCACATTGTAGCA
lg1	355951	5.96	22	G	A	TGCAGGCAGAGCCACTGTCTGAGACACCAGCGCTCACGCAGGGCAGCGGAGAGACACTGGTGGAGATTGGACCCAGGTACTGCTGAGTAGCCTCTGAGAAGGTCCAAGCATTAACATGCTATGTT
lg1	355952	5.96	81	C	T	TGCAGAGACGCACAACTTCCCAACTGGTCAGAAAAAAACAAATCGCACTCTGCCTATTTGCATCCTGTCTGACATTTTCCTCCTATGTTTTCCAAATGCAAGTTTAAAGTCCCTTCCATCCCAAT
lg1	355992	5.96	62	G	A	TGCAGGTTCTCCAGCTGCTGCTGTAACTGGCTGTGTTTTCTTCCTGAGGGTGTGCTGGGGTCGTCGAATGTGTCGAGCTGGTTGGCCCGGTCAGTTAGGACATCGTTCTCAGCTAGCAAGCTGTT
lg1	355994	5.96	7	T	C	TGCAGGCTCAGCTTGGGGAGGCACATAAGAAACAAAGCGAACTGGACACTGAGAACAGGTCAGTCTGGGAAGCTAAGCAGTAGTCACTCTGCTTTTAGCGCTGACATGTTACTGTATGTGGATTG
lg1	356012	5.96	66	T	C	TGCAGGTGGTCCATCTCCCTTACTTGGACAGCCTGGCAGAGCAGGTGGGGGCTCGCCCAAACCTAGTCTGGCTGTTCCTGACGGACCCCAGACTGGCGCTGGAGGTGTTTATGGGCCCTTCCACT
lg1	356745	6.2	81	G	A	TGCAGTTTTGCAGGTTTTTTTCAAGATCATGCAAAGTTGCTGCATTTATCAAAGTAATGCCAGCCCTAAAAACACACTTCCGTTGAATGTCCCTTTACTTCTTCCTCGCTGGGCTGCACACTTGA
lg1	357277	6.2	42	G	C	TGCAGGGCTGCGTGGTGGGGTTCTGGTCCACTCCGCCTCGCTGTGCTGGTGCTGATGCCTCAGCACATCGCAGCCTCTGCTTCGTTTGACCGGCAGACGGGCCGACCGATTGTAACAAGGCGTCG
lg1	357797	6.2	24	C	T	TGCAGTAAGTTATTCAATGCTGATCCGTGAGTGTTCACATATCATTATGGCAGCACTCAGAACGACAGCCTTCCTAATAGCTGCCAGCTTGTAATAAACCATACGTTTTGCTTAAATTCTGTTGT
lg1	354429	6.2	56	C	T	TGCAGAGGGTGGAAACACGGCCCAGGATGCTGAAATGAAGCGCTTGGCTTGGTGTCCTGGCTCTCACGGTTAGTGTTGTCACTTTACTGAGCATTGTAATGCAAATCACAACCTTTCTGTAATAA
lg1	354431	6.2	121	G	A	TGCAGACCTTTCAGTCTTCCTTATGTTGGTACATCAGTACCTTTGGATGCATTTCAGTTAATGCTGTTGTTTACAAACTGTGCTTGTCGTTAAACCACGACCCGCTGGCAAATATTATATCATTG
lg1	354666	6.2	47	A	G	TGCAGGTCTTCTGTCCCTGGCATGATTATAACTTCGACCTCAGGACTAGGAAGTCAGGGACGTCCTTACAGGTCAGTGAAGAAGTGTGTACAAAGGAATTACACACACGCTTCCTTCCATTTCAA
lg1	354547	6.44	14	A	G	TGCAGGTGTCGCCGACAGGCCCCTCTCGCTCCCGTCCTGATCGGGCCCTTTTTTGGCTGTTTACCGTTATTTGCTCGACTTTCTACACAAGAAGCGAGCAAGAAACGCAGCGGCGCGGAGGCAAA
lg1	354575	6.44	34	A	G	TGCAGTTCTTTGCTGATGCTGAGTGAAGCGCGGCAGTGCAGAGGTTACACAGCAAGGCATTGTGGGAAGAGTAATGGTGTCAGGTAAAGTGATGCACAAGTCAAACTCCTGGAGAGTTTTGTAGC
lg1	354665	6.44	56	T	C	TGCAGAACACACCACGTCACAACACGCTACGTCCACTGCGTCCACGCGGACCGCAGTTTTATTACTATTATTATTATTTGGCCCAAAGCCATCAGTGCAACCTACAGCACATCACTCGTTACATC
lg1	354679	6.44	9	C	T	TGCAGCCTGCGTGGAGTTCAAATGCAGCGGCATGTTGTTCGATCAAGCGCAGGTGGACCGATCGCTCATATCTATCCTTCCACAGGCGAACTGCCGGAGGATCAGCATCAACAACCTCCTACAAG
lg1	357757	6.44	89	T	C	TGCAGCATGCCGAGGCTTTGACAGGGCACATTATCAGTCGTGTGGTTGCCATTTCAGTTTCAATTTAGCTTTAAGGTAGAAGAGGTGAATGTAATTGAAATTATACTTCCAGGCCGATGCACAGG
lg1	397312	6.44	61	C	T	TGCAGACGCGTGGAGACGACTAAAGACATCACTTTTACTTCTTTAAGACTCTTCTTTTTGCCATTCCCCATCTTCACCGTCATCCCGAGCCGCCTCAAGTGACAACACTTAAGGCGATCTGTCAG
lg1	354456	6.44	66	G	A	TGCAGCGACGTCGACAGCGTGTGCTCGCTGGGCGGGCGGACGGAGGCAGAACGAGGAGGGCTCCCCGGCGACCCGTCCCAGGATCTGGGAGACGAGGCAGAGGGCGCAGAGGAGGACAAGGACTT
lg1	354460	6.44	22	A	G	TGCAGTTCTTCACCAAACTGCGACGCCACGCTAGCCTGGAGGGAGCCAGTCCCTACTTCAAGATCAAGAAATGGAAGCTGGACAGCAGCCAGAGAGCCTCGAGCCTGGACACCAGAGGTAATGGA
lg1	354526	6.44	122	G	A	TGCAGAGCGTCCGGAGCCCCCTGCTAAACAAAGTACCACCTCTATGAACACTCGCGGCTAAAACAAAATGGTTGATGGCGTTCGCTCCAGGGTCAGCTGCGGTAATGCCAATTATGGGGTATGCG
lg1	354591	6.44	77	C	T	TGCAGCACCTCCCTGCTGTCTCTGTGTCCACCACTGGCAGCTCGCCTGGGTATCAGGCCAGCGCCAGACAATCTGTGCACCATCACCTCTGCTGACCTGGCAGCTGCTGGACGCCATGTGTGTGC
lg1	354649	6.44	51	G	C	TGCAGCTGCTCCTCAGTGCTGCTGATGCTGTACACTATGTATGAGTATCGGGTGCGGGCGTGAGAACAAGCTGTGTTCAGCCTAAGAAGCCCTTGAGCATTGCCCCAATGTGGTCGTTTATATAG
lg1	354655	6.44	121	C	T	TGCAGGGAGGCTCACCCGTTTGAACAAGGGCCCACAGACTTTTATCCCAAGCACCACGGTTGTGACAGGGAAGCAGTTTGATAGTGGGTGTTGTACATTTGTTAAAACGTGTTTGGTTATTCACC
lg1	354711	6.44	26	G	A	TGCAGGTTCCTGCGTGCTTCCATCGTGAAGGTGGAACAGGTGGAACAGGTGGATCCCTGTTCCAGAGCAGCCCGACAAACGGCTGCTAAACTGATGGAGGACGCCTTCGTGCCGTTTGTCCTAAT
lg1	357189	6.44	105	T	A	TGCAGTGGGAACTGACAAGGAACTCAGCGACCTCCTGGATTTCAGTGCGGTAAGAGAGTGGGAGAGCAGTCTGGGTGGTGGTGGGTGGCACTGGGAGAAAGAGCTAAAGAGTCTGAAAAGTAGTG
lg1	357845	6.44	39	A	C	TGCAGCAGGAACAAACACTGAAGAGACAAATAGGGACGAAGGACAAATGAGCTGCCAACTCTTTGCCAGAGTCTCTGCTCTGTGTCAGCTACATGTAGCTGGGCTCAGTTCACGCAGCTCATGAA
lg1	357861	6.44	93	A	G	TGCAGATAACACGCCTTTTGGCTCCACAGGGAACACGTTTCATGTTCTTCAAATGTGCATGAATGAGGTAATTGTTAATTGTGTGTCTGAACTAATGTTGACGCCTTAACACCACGCAAACACAC
lg1	547396	6.44	23	G	T	TGCAGGCCGCTACCTGTTTACTCGGCCCCGTCTTTTAACAGATAGCGCTTCCTGTTGCTTGTTCCAGTCTTTTCTAAGCGTCATACAGTAAGCAGTTTATTCAGCTGAAGGTCAGTATCAGAGGC
lg1	354572	6.67	38	G	A	TGCAGTCCAGGGAAGAAGGCCAGGAGAGAGTCCATCCAGGTGCGAGCAGGGAGCAGGGGCTTGTGGATGTGGACGTCCAGCAGCAGAGGAGGCTGACTGATGTACTTCATTATAGATGCATAGTG
lg1	355009	6.67	87	C	T	TGCAGCGCGCATTCATTCATGTCACTAAGTTTTACACTGCTTTCTGCTTACATCATTGATGCAGAGAGACATGGACATCTTGTAAGGCGTTGGTGTTGTTTGTAGCCCAGAGGATTTCAGATCAT
lg1	355206	6.67	84	C	A	TGCAGAGAGGATGTGGATGAATGCAGAGAGAGTCCTTGTAAAAATGGTGGCCAGTGCGTAAACAACCGTGGCAGCTACACATGTCAATGTCCACAAGGATATAGTGGACACAACTGTCAGACAGA
lg1	355207	6.67	60	T	A	TGCAGCGCTGACCTTTACAACCACAGGACAAATATCACTCAGACAAATTCAATCCAACATTCTAAAGGAAACTATATTTCAAACACACTACACACACTACCTTGCCAACCAGGGGGGCATCGGCA
lg1	355214	6.67	9	G	A	TGCAGCTTGGGACATTTCAAGGAGCATGTCAGATAATCATGTGAATAACATGACAGTGATGTGAACTCACTGGGTGAGCAGTCATCGACGTCTGTCTGACAGTTGTGTCCACTATATCCTTGTGG
lg1	355217	6.67	21	G	A	TGCAGATCCATGTCTAAATGGGGGCACCTGTGTGGACGGTGTTGGGAGCTTCTCCTGTGACTGCCGCCCAGGTTTCGAAGGGGAGCGCTGTGAGATTGAGGTCGATGAGTGTGCCAGCCAGCCAT
lg1	355251	6.67	100	G	A	TGCAGTACAGGTGGCCGTTTGGTAACTTAGCACAGTGCCCACCATTCTGGCAACGTAGCTGTGCACAGCTGAAGTCCAGTTCAATACAGTTTGGCCCAGTGAAGTCCTAGAAAACATAAACCAAT
lg1	355417	6.67	35	G	A	TGCAGGGTCTTTTTCGCCTGGCCCGGAGCCTCCGGGGAGATTAGAGCGAGGAGCGGTGCCCCTGGAGCCGCTTGATGGGTCGGGGGCCTGAACCCAGGTCCTGGACTCGACTGACCCTCGCGGGT
lg1	355460	6.67	113	T	C	TGCAGAAATCACATGAAACTAGCATCCAGGTAGGTAAGCACAACCTCCTGCCTCTGCTCCATCACTCACATACACTCAGTCTTCACTGACGTCCTGAACTATGCTCCTGACCTTGCCTTTGTTGT
lg1	356735	6.67	19	C	A	TGCAGCGACCAGCCGGACCCTGCTGCCAACATGCAGTAAACGCCCTGGAAGCTCAGGATGCGCATCCACCTGTCAGGAGGAGCTGCCGACAGACACGGGCGTCTTTCATCCCGTCAATCTGCAAC
lg1	356874	6.67	37	G	A	TGCAGCTACAACCGTTTGTATGCCGATGTCAGACGAAGCTGGACGTACGTTTCCAGAAGTTTCTGACAAATTAACCCGCTGCTATCTCGCCCAATTGCTAGCATATTATTAACATGCTAACAGTT
lg1	356890	6.67	40	G	A	TGCAGTGACTGGTGACATCAGGATGACATGCACACAGGACAGAGGGACACCATGACATTTGGAGTCATATTTGGTTTTGGTCATCTCTTGCAGTCGTGATCCTCTGAAACATTCCTGAATAACTA
lg1	356950	6.67	96	G	T	TGCAGTGTTAATAAACTGACGTGGCAAACACACAATTAGACATAACTTGAACCCGGTCACTATAAAAGTCAATGTATGGACAGCAACAATTGCAGATTAAGGAAACTTCATTCTCTGACGAACGG
lg1	356961	6.67	48	A	G	TGCAGCCTGACGCACAGGTAAAGGAAGACCGATCATGTCCGTGTTTGTGATGGTGATACTAAATCACACGTCTGCTCTCAGTCTGTGTGCTTTTCAGAAGAGACCCAGTACATACTACTGCCAGG
lg1	356967	6.67	106	A	G	TGCAGCACACTGTGGCACAGATACAGACTCTAATACGGGAGGAGGACATAGATGACAGGGCCCCAGCGAGGCTGAGGAGGCTTAAAGAGCTCAGTGCATTTCCACAACAGAAACCAGTACCAGGT
lg1	356968	6.67	101	G	A	TGCAGCCTCTGCGCCAGCTCCTCCAGCAGCGCAGCAGACAGGGACAACTCCCCGTGGTGCAGCTGTGGGAACGCGGGGCGCCAGCCCGAGTAAGAGAAGACGGTGAGGGCCGTGGAGCTGATCAG
lg1	356989	6.67	91	T	C	TGCAGCCGAGTATCTCTTCTCAAATCATCATCAGAAACGGGTGTAACTGATACCACTCAGTTCAAGGCACTGCAATAAAGATAGTATTTATTAGGTGCAGAAAGCTACAATACGCTACAGTAAGT
lg1	356994	6.67	67	T	A	TGCAGGAGGCAGGTCATTTTAAACCAGTGTCCCACTGTTAAAGCCCACAGATCTCCCACACTAAGTATAGTGGAGCCACTTTCATTAGAGGAACTTGGAGACATGGGCCAGGGCTTGAGCAGGTA
lg1	356998	6.67	11	T	C	TGCAGTCACCTTATCACCAGCTCATCGCTGGACTAATGATTGGAGTCATTACAGCACTCAGACTGGGCTCAGGTGTGTTTCGTTCAATACCTAAATGTACAAATTAGAATCGACGCTTTGGGGGA
lg1	357354	6.67	22	T	C	TGCAGGAATGGAAACGCTGGCATGTCACAGCGCATCGGCCTGAAACGTGCACTTCTCTGTCGAAAAGAGGAAGGAGGAGTGCAAGCTCAGCCCGGGTGCTTTTTTCAATGGAAACAGGCCATCAT
lg1	357360	6.67	55	T	A	TGCAGGTTGTGATGGCCTGTTGACCTGTCCACAATGCAGAGATGCTCTGTTTTGCTCAGTTTTTTCCACAGCTTCATTCCCATTTATAATCTCCACTGTGAGGAACCAGAGGCAAACATTAAATA
lg1	357378	6.67	6	T	C	TGCAGCTGTGGACGAACGCAGCCAGATTCATTTAACCTACATCCATCGACGACAGGAGAATTGATTCTGACCCTGTTTCAACTTTCAGCACGACAGCGAGACAGAGGGTGAAATTGTGCTGGAAT
lg1	357415	6.67	23	G	A	TGCAGTGGTATGAAGAATGGGAGGTTTTCTCTTCTGAAATAAGAAGAATGCACCTTTATTGTCACAAATCACATGTTACAATGAATGAATTTTGTTCTCACCATTGTAGTCCATCCCCTAGGGGG
lg1	357421	6.67	114	T	G	TGCAGCTGGTAGTGTGATTAAACCCTAGTCCAGCTTTCAAAGAGAATGACTTGAACTGATGAATATTTCAGAAAGACGCACACATTCACAGTCACATGCTCACAGTGTGTAACAGGAATCCAGGT
lg1	357422	6.67	59	A	G	TGCAGACAACGTGCTGCTGTGAGCTCATCCTGAACTCATTTCCATTCTGTATGAAAATCAAGCTGCTGTGGGCGACATATATAGATACAATATATAGGTCACAACACATGTTGTGTCATTATGTT
lg1	357519	6.67	98	T	G	TGCAGCTGTCTTTTGAAGTTCGCACACGAACCCGCCGCGTTGACAGCACCGACTGTAAGGCCTACCAGGCGTCGGCCCTAATGAGGCAGCTTATTAGCTCTGTTTTTCGCTCGCAACTTAGGAGA
lg1	357522	6.67	27	T	C	TGCAGTGTAATCATGGAGCATAAGTCTTCAGTAGGCTGGAATGGAAGTACACTACAAGAAAGTCTTCCCACATTGCACTGCAAGATGGAAGGCTGGTTTGCAGACACTTGAAGCTCAAAACATAA
lg1	357523	6.67	36	A	T	TGCAGAGTGCTGAGGATCCTGACAGTGAAATGAGACACACTGAATAGCAATGGGGCAGAGTAAGAGTTTTGGAGCCACAAGAAAATGAAAAAAAGGGGGAGGCGAAGATGTGGAGAAAGAATGAG
lg1	357524	6.67	51	A	G	TGCAGCAAACAGGGAAATGTTTCAGCTGGATGCGAAGGAAAGAGACATTGAAGCACATTTTCATATATTTTATTATTTTCTGTATTTGACAGAAATGTTTCGGCATTTTAGAGAGAAAAAATGGT
lg1	357534	6.67	85	T	C	TGCAGTCATTTGCACTTAGATTGAGTCAGAGCTTGTGCCAGAAAGGCCCAACTGGCTTCGAGAGCATCTCTTTCCTTTCCTCTTTTAAGCCACACATTGGCAACTATTAATAATGAAATCATGCT
lg1	357552	6.67	33	T	A	TGCAGGCCTGGATGCAGCGCGGGGTTGAGTCCTTGTGGCTCCACAACACAGCCTCTCCCCCAGAACATGGCTCGGATAATGCGAGCCCTAATGTCATGTGTCAGATTGTCACAGACAACAACGGT
lg1	357608	6.67	87	T	G	TGCAGATGATGGAGGACACTCACTTGTAGACTGAAAGAAGCACCACAAGTAGCTTTGGTGTGTTGTCACATATCAGACATTGGCCGATTTACTGCTGAGACGCCGACGCTGGAATTAGAAACTAA
lg1	357610	6.67	70	A	C	TGCAGTTTTGCAGAAGTCGTTCTTGGCAGTGCGTTAGTTTCTAATTCCAGCGTCGGCGTCTCAGCAGTAAATCGGCCAATGTCTGATATGTGACAACACACCAAAGCTACTTGTGGTGCTTCTTT
lg1	357626	6.67	15	T	G	TGCAGAGTAGAGTCTTTAGAATTACTGTAAAGCAACAATCCAACACCTGACTGGTTGTTCTCTACAAAGGTTGCTGTTCTCCTGCTCACACTGATCATGTGTGTTCACCAACACCAGAGCCGAGG
lg1	357659	6.67	98	A	G	TGCAGTGCAAAACCACCAGAAGCTCGTCTGCTGCTCAGAGACTTCTGGGGGGAACGTTCTTCGCCTCCTTGTGTGATTCCATTCACTGGATCTGCATCATGGTCATGCTCTGTGGCTAGGTGTCA
lg1	357660	6.67	46	G	A	TGCAGGTCATGTTGAGCCACCAGCCGCGGTCTTTCAGGATGAATGCGTCATGGGCATAATCAAAATACATGATTTATTCTAGAATTCTTATGACTTACATCTTATTTTAAATAAAACAGACATCG
lg1	357678	6.67	49	T	C	TGCAGACAGCAACAGCTAGCAATCCAAAATTTTGTACCTTAAACAGAGCCTTGAGTATTTTCCTATTAGAATTAAAGGATTGTATATCAGCTTTAAAACAGTTTTCATACTTACCCACGTATCTG
lg1	357681	6.67	22	C	T	TGCAGTGAGTCCACATAAAGCTCCTGGTACTTTTTTCTGTCTTTTTTTTCTCCACAGAAAAATAGAAGTCGATTTAAGATCACTTCCCATAAAATGGCAGAACAACAACCTCATTTTTAGCATCT
lg1	357700	6.67	82	G	A	TGCAGTCTGGTTTTTACTGGGGCCTCTGAAAGGCCAGACATCAGAGCTGCTTAGAGACACCAAGCACTGACGTACAGTATAGGGACGAGCTCCCATTGGAAAAAGAGCGTTTAAAGCCACGTCAC
lg1	357733	6.67	18	T	C	TGCAGGTATTATTAGGTCTCAGTGTATTGGGCTGAAAGACATCACAATAAGGAACAGATACCCTTTCCGCCTGATTGTCTCTACTTTTAAATTGTTACAACCAGACGGGCCTTGCCTAAGTCATG
lg1	357866	6.67	84	A	G	TGCAGGAGAACAGACTAATTGTTAGCTAGTGGTTAACTCTGGGCTGTTTGGTGATGGGCAGGTACTTTGCCACAGCTTTAGTTGAGCTCGTTTGTTCTGTACAATGCAAACCATGCTGAAGACAG
lg1	416757	6.67	46	C	T	TGCAGATTTGTGAATGGCTGTCTTGTGCATGCTTTAGTCATTTCTTCCTTTCCTCTGTGCGTCTGATGTCCTTCTTCATGGAATTTCTACGCTCTTTCCTTTTATCGTCTCTGAAATGATTATTT
lg1	357126	6.67	91	A	G	TGCAGCACCTGCCCCCCATCTCCACCGTCTCGGAGAAATTTCACCATCCACACCCGCACGCTCACCATCATCCGGCGCACCAGCGACTCGCGGCCGGCAACGTCAGCGGCAGCTTCACCCTGATG
lg1	357237	6.67	23	G	A	TGCAGCAGGAGGTGTTTCCCCCCGGGACTGTAATCCTGGAGGAGTTGGGCTGAAATCCAGACAGCATCTGGGTCAGGAATCCACACGGCCGCACCCTAGGACCCACGGGTTGAGTTTTAGTGGAA
lg1	357238	6.67	19	T	C	TGCAGGTCAAAGGTTGAGACGAGGAGGGAACTCCCTCACTGCTGCTGGTCTCAGACGTTCAGTTTGTTTACCAGCCTCCATGGTTCAGTGTCTTTGCTGCATGACCTGGTGTTCAGTCATAAATC
lg1	357241	6.67	12	G	A	TGCAGGTGTGCAACCTGACCAGCAGATGGAGCTGTTCAGGATCCTGTCTGCTATCCTGCACCTGGGTAACGTCCACATCCAAGCCAGTGGGAGAAGTTCTGAGCGAAGTTATATCGATGTGAGAG
lg1	357616	6.67	49	A	G	TGCAGCATCCATACCTTCAGGACACAGGTGCCTGTCATAACTGTGTCCTAAAACATCTGTGACGTGAAATTATATTTAAAAATTAATTGACCTTCTCTGCAAAAGAGATTCTATGAACTGCACTG
lg1	357665	6.67	16	A	G	TGCAGGATGTGTACGCATCTGTGATCATGCAACAGGTCTGGGAGCACATGTGCAATGTGTAGCACAGACGTGTTAAAAGATTTGATGAAAAGGGGGAAATGAATTCTATTATACTGTAAATGTTG
lg1	357672	6.67	39	G	A	TGCAGACAGGAAGCCGGGAGAAGAGACAGAGAGCCTGGTGGGAAAACAAGTGGAATATGTTACTGACAAGGGTGTGAAAAGAACAGGCCTGGTCATCTACCAGGTCCCAGCCAAGCCCTCTGTGT
lg1	357696	6.67	78	A	G	TGCAGGGCCGATAGGAACCCTAGTCTTGCTAACGGCTACAGCCAGTCAACCGAGCCTTTGTCCCTTTTTAAATGTGCTACTCTGAGTTGGCGCAATCACACACCTGTGTGGAGAACAGCTAATAG
lg1	357723	6.67	101	T	A	TGCAGTGCAGAAAAATGCAGTATTAAACCTACAATATATCTCATTAGATGGCTAACAGGTACCGTAACAGTCACATGTGCTCATACCGCTCTGCACCAGACTTGTCAGAGCAAGCAGTAGAAGAC
lg1	355473	6.91	86	A	G	TGCAGTGGACACAGGGTATGAAAGGGCTGAGTGGAAGCAGGTTTGGGGCAGATAATGACTAACATGGGTTATGTGGAATTCCCTCCACAGACGGAGGAAGCCATTATCAGGCTCTGTTGTTTGCC
lg1	356947	6.91	72	A	T	TGCAGAGACAACAGGGAGGGGGGCGATCCAGCCCACCTGGAGAGAAAGGTATGAAGAGGGAGGAGGGGTCAGATGTGATCAAAAATCAGGATGGGTGCTGGATGTGGGTCTGTTAGGTGGGAAAG
lg1	357729	6.91	61	G	A	TGCAGTTTCTGACACAAACGCTCTTTGCATGAACTTTATTAGCACTCACGAACTGTGATATGCGGGTCAGCCTTAGACTCAGGCCATCACCCAGCACACCCTGTTCTTGATTGTAAGTATCAAAC
lg1	357746	7.15	45	A	G	TGCAGCGGAGCTACGAGACTCCAACTCATCGCTGAGTGGATTAGCATTCACTTCTGAGGCCACTTACTGGACATGAGACGGGGCTGCTGAGTGGCACATGCGCCACATTCCCCCAACGCCCCTCC
lg1	355495	8.59	26	T	A	TGCAGGCGTCCAGGAATTCTGCGCGATTTTGCCATCCCGTGCGCGCACACGCGCGGGCGCGTGGCTTCACTGGTAACTTAAGGCTTAAGTTCTCAGCCAAAGGCGGAGTCAGCGCCGCGGCTCGG
lg1	87264	9.07	57	T	C	TGCAGGACCGCCGGTTCTCGGATCGGCTGTGTCGCCTCCCTCCTCTGGGTTTTTCACTATCAAGTCCCGGTTTCGCGTGTTGATGCAAAGGCAGCGCGGTGCTTTCAGGGGCGTTGGCAGCTGCT
lg1	355599	10.03	36	T	G	TGCAGAAGACGAGCACAATTAGACTCTGTTTCAGCTTTAAAAAAACATGACGTAAAAGAATCAGAGCTTATTCCAGACCTGTCTGGTTTTGAGAGGCTGGTACATGCGATCAAACTGGGTGAAGA
lg1	87193	10.5	37	C	G	TGCAGGGGATGGAGGAGAGAAGGAGGTTATAGGAGACCAATGAAAGGAGTGAAAACAGCTTGCATGAAAGTAGGGACGGCCATAACAGGAAGGACATAAGGAAAAGGAGGACAAGCCAAAATGAC
lg1	87468	10.5	88	T	C	TGCAGCTCCGTGGCCTCCTTCACGCGCTGCGTCTCCAGCGTCTCAGGCAGCTGGTGGTACAGGGAGCTGCCCGCCTCCTTCTTCCCCGTTTCCCTGTACTTCACCTGCAACAGCAAACGTGTCAG
lg1	38479	10.74	6	A	G	TGCAGGAGACAGTGCAGCACATGAAGTGCCGATAAAACACGCGTAACAAAGAAAAAGACTGGCTGATGTAAAATGACTCGTCTGGTGTTTAATGGCTTTACTTGTGCAGCCGCATTACACGGGGG
lg1	87213	10.74	24	G	A	TGCAGCAGAGAGGATGGATGAACGGACGGACGGGCTTGAAGCGATCGGGTTCGGGTCACAGGCTGATGGATTCTTCCACAGGTCTGAACACAGGAGGAGGCGATCGATGGAGGGAACGTCGGGGG
lg1	87227	10.74	63	G	A	TGCAGCTAATTGGATGCAGCCAGTGTCATTTATACAAAGCTGGTTCCCTGAAGGGGAGTGTGGGGAACTTTAATGTTCACCGTCTGACTCACGGTGGAGTTGCCTTAAACTCAACAAACCCACCA
lg1	87228	10.74	104	C	T	TGCAGCTATAGACCAGAGGTAAACAGCAGCATTTCCATCACCGCTGCTCATTTCCTTCTTCCTTCTCTCGACCATTCTGTTCTCCATGTCCTACCAATTTGCTCCCCTCACCTCCCGCTGCTCCT
lg1	87265	10.74	57	G	A	TGCAGAGACAGAGGGAAGCAGGAGGAGTCCGGCTCGTCGGATCCTCCACGAAGGAACGGAAACCCATTAGCATTCTGTTAAGAGGCCGCAGTGTGTGCGCGGTAATCCCACCTCAGATCCCTCTA
lg1	87294	10.74	81	A	G	TGCAGCACGCAAACTGCTGCATGAGCGCCATTAAGCCTCAGAGAAAGGATGCCGTTCGTTCTGAAAATACAGGAAATCACAAAAACAAGAATACGACCAGGACGCTGACGACCTGATAGATGGAG
lg1	87313	10.74	9	C	T	TGCAGCTAACGAGCTGTTAAACGGGCTGAGCCGAGGTCTTACCCTGGATCCAAGATGCGTCTCAGAAGCTCGGGTCCGGTCGGATGACGGCTGAGCCTCCAGTCTGGGTTTATATGCCGTGGCTG
lg1	159380	10.74	105	T	G	TGCAGAGAGGGAGGAGGAGGGGGAGGAAGGTGAGGCAGGGTGTGCAGCATGTTTCATTTCTGTCTGAGCTTAAATGAATTGGAGCTCAAACTTTTCTGTGAATGATAAGGTTACACCGCGTGCCC
lg1	159381	10.74	30	A	C	TGCAGGGAGCAGGGCACGCGGTGTAACCTTATCATTCACAGAAAAGTTTGAGCTCCAATTCATTTAAGCTCAGACAGAAATGAAACATGCTGCACACCCTGCCTCACCTTCCTCCCCCTCCTCCT
lg1	87341	10.98	101	G	T	TGCAGTCAGACGACTAATTAAAAGCTTTGTCGTCTCCTGAGGAGCTTGTTGTGTCCACATTCACTCCCAGTCACACACCTATTGATTCCCACTGTCTCATAGCAGTGACGTCGTCTACTTTCTGT
lg1	87377	10.98	74	G	T	TGCAGCCAGCCCATAATAGGCTGGGGATGCCTCACTATGACAACCAGGCTCCTCAGCCTCGTAACCGAGCCGGCGGATGTGTTCCTTTCGTTTATTATACATCTTAGCTGTACTTCTCTCTTTTC
lg1	87406	10.98	80	G	A	TGCAGCACCCGTTTGTGTTCTTCTCACCAACCAAACTGCACAGATCCACAGCGGAGTAGAAAACTTCATTGATGATCCTTGTATTTCAGCCAGAGGGACGCGTAGCATGTTTTCCTTTCTGTGTC
lg1	87407	10.98	86	T	G	TGCAGTCACACGCTCTCCATCCATACATCTATTGATGGATCCCACGTCCATCCATCAGCCTTTTCTTCTACAGATACACTTTAACATGTAACAAGGTTTTCTCTTTTCTACAGTTGACGATTACT
lg1	87423	10.98	21	G	A	TGCAGGACCCTCAGTGACATGGAGGCATCACTGTGTGAACAAGTTGCCAGCAGCCAAACAAACAAGCTTCAACCTCCCCGTCAACATGCCAAGAGTTAACAGCTCAGCCTATAATTTGCCCATAA
lg1	87440	10.98	14	T	C	TGCAGAGCGAGGTGTGTACGCGCTTCCTTACCTGGTCTGGACCGGCACCAGGAGGCGCCTACAGGGTTCAGTGTAATCAGCCTGGTCTCTGTGGTTCTCTTTAGATTAAATATAAGGGGAACACG
lg1	87446	10.98	43	G	C	TGCAGAGCCAGGTATTCAGCCCGACATCCAGCTCACCCCAGGGGTCCGGCAGCCATGTCACCCTCTCACGTCTCCCGTAGGTCAAGTACAAAGAAGGCGTGAAGCAGAGATCCCCCAGTTTGTAC
lg1	87450	10.98	82	G	T	TGCAGCTCAGAAACCTTTGTAGCGAACTGAGTGTCAGACGTCTGAGGCAGCTGTGAGTAGAGGCTCTGAGCCAGGCTCCTCAGGCCGTCCTCCTTGTACTTGTTCTACAGCAGAACATCAGCCCC
lg1	87475	10.98	49	G	T	TGCAGCAGCTTTACACCATCCCTGCCCAGCACAGACACTGAGGTACTGAGTGTGGTTTCTCCTCTAGGTGAAGTACAAGAAGGACAAGGAGGATCTGCCCAACACGCTGTACTCTTTGCTGCCAG
lg1	87477	10.98	28	A	G	TGCAGAGCAGAGCCGTGCTAACGCTGTCAGACCTGTGTTGCAGAAAGCCTACAGAGAGGAGGGCAGGAAGGAGGCGAGCTGCTCGCTCTACGCCCGCATGCCCCAGACCATCGAAACCGTCTTGG
lg1	87504	10.98	19	G	A	TGCAGCACCGAGAGGTGGTGATCCGGTCCAGGCCAAGTTCTGCTTCTGAGCGAAGGCTAACCTCAGGTCAGTTGGGTCGGTGCTGGGTTTATGTTCTAGCTTGAATGTGTAGAAATAATTTGTTG
lg1	175711	10.98	15	C	T	TGCAGTGATCAGTGCCGCCAGAATTCCTAATGGGTGGAAGTGAGTGCCCTTTTGGAGGAGGCTTTGCTCATTCGAGAGAGACCTTTGATTGTGAAGGCTACACTTAATGCTCAAAGTCCAGTTTC
lg1	87419	11.21	117	G	A	TGCAGCTATTTTCAGAGGGAAAGTAAGAGAAATGACACTTTCTTGCTTGAATGAAGGTCTAAGTCGAACGGCCTGGTTGCTGCTCCGTGCAGTCGCTCTCTCTCTCTCTCTTTGTTCGGTCGCCA
lg1	87550	11.21	74	C	T	TGCAGGCACTTTAGCAACTGGTCCCACTTTGAAACACGACCCTAATGACAAACGATGCTTGGGTGGGACGTGATCAACACGTGACCTCCGTGACTCCCAGGGTGGTAACGAGCTGAGACCGAACG
lg1	87572	11.21	34	A	G	TGCAGGGAAGTCTTCACCGCTTCACATTACACCGAAGGGAGATATTTATTAGCAAAGACGGAGCCAGCGTGTGTCCTTTAGCGGGTGGAGTCCAGGAGTCCATCGCCACCTGGAAAAGAAGCATC
lg1	87606	11.21	82	G	A	TGCAGCGTTGATGAACAGCTAGTCTCACATGCTGCATAAATGCCTTCACACTGAGGCTGTTTCTGACCTCAGGTCAGTGTTCGTAGTCTGGTAACTCTGTTATTAAATGTCCGTGAGCCCATTAA
lg1	87629	11.21	121	C	T	TGCAGCCAAATGATGCTGACGCTCACACAGTAACACTGTTGATGGAGTTGTTAATCTTCACTGGACTGTACGGGTCCATTAAAACAGAGAACAGCCGAGTTTCTCCCTGTAAAACTTTGACCATT
lg1	87633	11.21	32	C	T	TGCAGGCAGCAGCTCCTGCAACTGAAAGGTCTCAGGTGTGGAGTTTGCTGCTGAGCTGCCTTTAAGCAAGATGTGAGCACGCATGGCATCAGAAGCTCAAGCTCCAGGACTCTGCTGTAGTTAAA
lg1	175847	11.21	98	T	C	TGCAGGGGAGCAGGCAGTCCTCCGAAACGAAGCAGGTCACTGTGACCACGGGCGCTTCTGGAGCTGCACGGGCCGAGACCAGAGGAGAGAACGCGTGGTCAGCGTGTTAGAGGGGGTTCCACGGA
lg1	175854	11.21	95	A	G	TGCAGGCATTCACCTGCTGCCGCGTTGCACAAAAGATTGCACAGGACGGTGGAATTCCTGGGATTTTGTCTAGAAGCAGGGAAACACATGTTGCCACAGACGATGATGAGAGGACAGAGACTTCA
lg1	175873	11.21	92	T	A	TGCAGCCTTGTGTTCAGGGATTAAAGGACCCGTTCTGAAACACCGCGCACAAAAAGGAAAAAACATGTCGGCAAAGCTGCGGCCGTAAAAACTGTATGAAAGCAAACCTTCGGCATCTCACCAGC
lg1	175879	11.21	42	A	C	TGCAGGTATGACCACAGTGCTCACCATGTCCACCATCATCACAGGGGTGTCCTCCTCTATGCCTCAGGTAACACAGATTAGACAGCGGCCATCACCTTTAGTTCATCTCTAAGCTGTGTCAGTTA
lg1	175905	11.21	70	G	C	TGCAGCAGGACAGTGTGACCCGACACAAATCATGTCCTCTTTACCGCTGTGCACAAAAACTGGAATCAGAGCTTTCTTTCATTCATTTACTCAGGAGTTTGTGCATCCTTAGCGTCTTTATCCTT
lg1	175912	11.21	40	T	C	TGCAGCCTTTAATTAAGTGGCCGAGCATCGTTTCGCTCTTTTAATCTGCTCCATTAGTAATATTCATCTCATTCATTAGGCCCAACAATCACAGCACCCCAACAAAAACATGGGACGCACGTGCC
lg1	175920	11.21	15	C	T	TGCAGGCTGCGTTTGCATCAGGGCTCGTGAAGTGATGAACGGCCTTCAGCTCCATCAGCTGCCTGCTGATGAACACGGCTCCGCAGCTCAGCGTCTTTTAGCTTCATCCATGTTGTTAACCAGTT
lg1	175924	11.21	13	G	A	TGCAGCCGTCAAAGCCTCGAGCGGGTCTTTGTTTTAGATCATCATTTGATTGAGCTGTTGATGTCATGTCGGTGCAGCTCTGCTCATCTAGAGCTAATGTGTCCTCGCTTCCTTAGGTGGCGCTG
lg1	175925	11.21	22	G	A	TGCAGCCACCGACACTCACCCGGTCCCCCGGTCGCACCATGGGCTCCTGCTTGCTTCCCAGCTTGTGGAGGATGTTGTAGGCGAGCTTGATGCTGCGGGACCACAGCTTCCCTGAAAGAAAACAG
lg1	175976	11.21	91	G	A	TGCAGCGATAAGGGCCAACAAGAACGCGTGGCGCCGCGTTCTCTGGGCGGAACCTGTGGATCGCATGTTGGTTTGTGACCTCACAGATTAAGGTCACGTTCTGAGAATCCCGTTATCTGATGTTT
lg1	175983	11.21	45	A	G	TGCAGATGAACTGGGTCATGAAACCAACGGCTGGTCGTGGCATCGATCAGAACCGAAGGCCGGCACGAGGTTCTAATCACACAAGTTTCTGTTGAGCCATAGTGTCACACGCGGCTCTAATCCCA
lg1	176035	11.21	15	A	G	TGCAGGAATGACAACAAGAGCATGACACACTGGCTCTATTCCCTGTTTAGGAGGCTAAAGTGTTAAACATGTTTCTTACTTACATCACAGCTATCACACATGGATGCGAAGAATTCCTCTGGAAC
lg1	176058	11.21	117	C	T	TGCAGGACACACTGTTTGCCCTTGGAAAGCAGATTCAGTGACAGACTGATTAATCCTCGCTGTGGGAAGGAGGGATTCCGCAGGTCTTTCGTTCCTGCTGTCAGACTTTATAACAAACAATTATA
lg1	176158	11.21	121	C	A	TGCAGCCCTTCGCCTTCAGGGTGAGGAGAGGCACACACTGTTATAAATATAAGGAACCGGCTGAGTGTGGCTCAATGACGAGATCGGAATCAGTTCAGAGAAACGTTTCCACCTGTGCTGCCTCA
lg1	176168	11.21	98	A	G	TGCAGTCTCTGAATAGGAACTCCAGACCGTGAGGGTGGGTGGGCTCGATGGACTGACTGACATCTATCAACCACACCTACAAAACACGCATCATCAGAAGAGAACTGTGGTTCTACAGACGGACC
lg1	176187	11.21	100	T	C	TGCAGCGAGTCGGGGACGACAGCGTGCGTAACCAGGGCCCAGTCCGGCTTGTTTGCTGTGTTTGTTGTATGAACTCAGAGGCAGAGCTTTAAGCTCCCGCTGAGCAACGGCGCTAAACCTTTACT
lg1	176194	11.21	39	G	T	TGCAGCTACTTCAATACGTTTGAATCACAGTGTTACTGTGTGCGGGGGCTGAGTGGACGGAGAGAACAGCTGCTCGTTGTTTCAATTGTCTTATTGTTTGTTGGTTCAGATGAGAAGAAGTTAAG
lg1	176198	11.21	25	C	A	TGCAGTCAGTAAACATGACAGTGAGCTGATTCTACCTTTTTTATGGACCTTTGTAGACACAGTCCAGATAACAATCACAGGATTCATGTGACACAGTGGTTCAGGGAGCATGAGTCCAGAGCTTC
lg1	87640	11.45	42	C	T	TGCAGGACACCAACAGTAATACTGATGAGTGGGTCCAGGTTTCCTCCCTGATCACGAGACGTCTTTAATATAAGAACTTTGGACTGAGTGTGAAAGAAAGAGAATCAGAATGAGGAAAGGAGGAG
lg1	175595	11.45	12	T	C	TGCAGTACTTCATCCTCCAACCCATTAGAGCCAAGGCAACGTTTACCGACGCGGATGAGACACTTCCGGGATCATCCACCTGACGAGCACCTGACATGACGTCACCGCGCTGTGAACCAGGATCA
lg1	175609	11.45	41	G	A	TGCAGCGAGGCTGATGGGAAACCAAGATAAACAAAGGAAACGATGCGAAAGGCCTCGTTCACGTCATCCACCCAGCAATTTTAGCACACACAAAACACACACATTGCTCTTTGAACTGATTTAAG
lg1	175688	11.45	27	T	A	TGCAGTCAGTCAGATTCTGCTCACTGCTTCACCGTGAAGCCATGAAGAAGAAACAGATCCAGACATTAACCCACGTCTGACTCACAGCCAGGCCTTGTTGCCAGCCACATTGGTTTGTTTCCTAT
lg1	175701	11.45	11	A	G	TGCAGCATTGGATAAGAACCGGCCGGAGCCGGGCCGTGCCTCCGGGGCCACGAAGTTAGCGGTGTAGCAGGGCGTCATGAGGAGGCCGTTCTCTGCTCGCAGCTGTTTGGCAAAGCCGAAGTCGC
lg1	175706	11.45	83	T	C	TGCAGGTACAAAAACAGAGAGCTGGTGTAGCAGCAGGGCTGAATATGTCAAATCAAAGGGGAAGAGGAGAGAGAAAGAAAAGCTTTTCCCTTGTTTATAATTACAGAATTCATTCATTGTACATT
lg1	175707	11.45	34	G	A	TGCAGGTGTTTTTCCTCTGATTCCTGTTTCAGGTGGATGCGCAAACCTCTCTCAGCCATTTCATAGATCTGACACTTGGCTCAGCAGTATGGCGATAGCCCAACATGCCTGAACTGGTCGGCAAG
lg1	175714	11.45	44	G	C	TGCAGTGACGTCACCTTGTATTACAGGATGTACAGCATCAATTTGAATTTTTTTACATTACTAACAGCAGCCTGAAATAGTGTTTTCAAATAAACCCAGACATCAATAAAACACCACACAAATAA
lg1	175720	11.45	19	G	A	TGCAGCGCGGCTCCTGCTGGGCCTCACAGATCCCAGAGCAGCTTCTCTACCAGCGGGGGCCGGAGCCAGACGCGCTGCTGGACGGACCCTGATTCCAGGTCGGTACCAGCCGGCTCCACTCAGGT
lg1	175746	11.45	59	C	A	TGCAGCATCTCCTCACCAACTTGGTTCTCCTTTTCAGCTTCCTCCACTAGTAGAGACAACATTTGTTGTAGAGGACTCGGACAATGACAACCGTTAATTCAGGCTGTGAAAAAAATGTGCTCCTT
lg1	175748	11.45	113	T	A	TGCAGCCCACGTGTCCTCCTGAGCCTTCAACGTGTACACGTTCTGATTAACAGTTCAGTGATGCACATCAACCGCAGCGCTCTCAAACCATCAAGCCTACAGCTTCACATCCCTTCTGAAACAGC
lg1	175768	11.45	107	G	A	TGCAGCACTAGAGGCTCTCCTGGTGTGGCACTGTACTGGTGGATGACAAAGGCAAGTGTGCTGGTGAGGTTAAAGCTGCTGTGAAGCATCTCTCGGCTGTCATCATCGCACGCTGAATGTGTCAC
lg1	175778	11.45	73	G	A	TGCAGAGTCTGGATCTTTTGAATGCAACAGTCCTAAAACTTGAGACACACATGCTGAAAAGTGCTGATACCTGGAAGCAAAAATGCAGCTTTGAGCATCAGACAATGAAGTATTTACTGGGATTA
lg1	175783	11.45	108	A	G	TGCAGGAACAGGTTAAGGACTCCCACGTGTCTGAAATCATCGACGTCTATGAACAGAAGCTCTCTGCATTTGCGGTGACTTTGAGTCATATTGTTTTGTTTGATGGATACTTTGTTGTATTTGAA
lg1	175785	11.45	98	A	G	TGCAGGACCTGCTGGAAGCCAAGGCTTTAGCTCTGTCTCAGGCCGATCGTCTCATTGCTCAGTATCGCTTCCAGCGCGCTCAAGCTGAGGCCGAGGTAACTTTGACTCTCAGCTAGTACCACACT
lg1	175786	11.45	63	T	C	TGCAGGTCCTCACGTCGACGCTCAGCCTCCTTGAGGAGGCAGGCCAGCTTACGAGCCTGCAAATCAGGGAACAACACCAGTGATATCCATTCATAAAACTATTTGTTAAAAGCCAAGTGTGAAGT
lg1	175787	11.45	108	T	G	TGCAGAAAGACTCTGAGGAGCACCAGGCACTCAAAGGTGCTTACAACGCCCTGCTGAACAGGTCAGAGGCATATGGCACCCTGGGTTTGGGTGGGAAATGAATCAATCTGATCAATTGAGTTACC
lg1	175815	11.45	71	T	A	TGCAGATCATCCTGTTTCCCACCTGCTCAATGTGGATTTTAGTGATGGGAACTGCAACATATGGATTCAGGTTGAACTCAGTAAATTCAGTGTAATCACATTATTGTGTGTAAACTTCACTGTAT
lg1	175831	11.45	81	C	G	TGCAGTCAAACTGTGGGTTTTTCACAATACTGTACCACAAGTCTGTCTGCTCTTTAAACTGTGTGCTGCCAGGTTTGTTTTCAACAGCTTCACTGACCCTCGTTATAAATAAGTACAAGTGGAAA
lg1	175488	11.69	102	C	T	TGCAGACTATGTGACTGACTCTCACTTTGTCCTGAAATCTGGAAATCTGACAAACAGCATCTGGATCTCAGTGTGATGATCTACAGGGTCCTCGACAGCTACCGTCCTGCTGCTTTTCCAACTCT
lg1	175494	11.69	73	A	G	TGCAGACTCTCACACGCCCCTCAGATAAATGCCAACATCCGAAGTGACGTGAAGGTGCGAGGAACGCATGAAGACGCTGAGAATGAGCGTCCAGGCAGATGGGGCGTCGGGTCGAAGGTCACGCA
lg1	175505	11.69	121	G	A	TGCAGCTGTGTGTGAGTTACTTACTCCTGTGACGTCCATGACCTTGATGGCTGCAAGTTGGCCTGTTTTGACATGGCGACCCTGAAAGGCAGCGACAGACAGACAATCAGCACTGAGACCTGAAA
lg1	175513	11.69	76	T	C	TGCAGGAAATCTGGTGAAGTTGTCAACCTGAAGCCTCAGCACAGAAATCCTCCACATTAGTTCAAGTTCATCTGTTTACAATGAGGGCAGCATAATGTAAACTCTAACGAAACCTAATGTCCAGC
lg1	175515	11.69	10	C	T	TGCAGGTGCTCGGATCGAGTCTCTGTTTGACTGAGCCAGACGCTCACTTCAGACGAATCGCTGCTCGTGTTGACACTCGAATACTCGAAAGTCACGACGTGGTAATTACAGTATCGATCCCTCTG
lg1	175516	11.69	99	A	G	TGCAGCACGTTTCATTAGATCACTGTAATCATTGTGACATGAGGACGAGCTGCTGGACATTAGGTTTCGTTAGAGTTTACATTATGCTGCCCTCATTGTAAACAGATGAACTTGAACTAATGTGG
lg1	175528	11.69	30	A	G	TGCAGCTTCGCCTCGAGTGTTTCAAGTACCAAAACCTGCTGATAATGTTTGATGTGACGACGCTGTCGCTCACCAGGCGCTTCCATCTGACGGTCTCTGTCTCTTCAGGATGATTCTGGGCGCCT
lg1	175539	11.69	55	T	C	TGCAGGACACGAGCAATAAGCGAGCGCAGGACGACGCGGTGGATGGGTCAGTGAATGCCACACGCACCTTGATGTTGGGGTGGAGGCCCAGCAGCGTCCGCTTGCTGTATCCTGAGTTGATGCCC
lg1	175541	11.69	12	G	A	TGCAGGGAGGAGGAGGGTCGTGGGGTCAGTTGACGCCAATACGGCTGCTCTGAGCTGCATCCAGCTTGTGTTTACCTGCGCGACGGCAGCGGCAGCTTCATGAAGGTCTTGTACGTCCTCAGCTC
lg1	175546	11.69	41	G	T	TGCAGCTACAGTTCGCTGTCAGCCTCCAGACTGTCAGCTCTGTCACCTGGTGCTGGTGTGAGTCTGTGTGCAGTTTTTAGCAGAGGGACAGTTAAGACGCTGCTGATGATGGTGGCTAAGATGAA
lg1	175561	11.69	30	G	A	TGCAGGATGCTACTTCCTGTACAAGCCTGGGGAGAAGCTTTATGGATGGCTCTGAAAAGCAGCAATATAACATAATGCTTCTTAGGCAGGACTCATTTGTGAGGAGTTGAGATTTCACATTATGA
lg1	175562	11.69	60	T	C	TGCAGCCGTACTTATTGTTGACAGGTAATGAAAGTTTCATCATGTGAATGGGCCGAAGCATTCAATGACCAAACCCGAGCAAACCTCTCTGGCTATGCAGAGGGAAATGTGGAGTTAATGTCACC
lg1	175771	11.69	98	G	A	TGCAGAAACTCACTTACAAAACTCAGATCTTCCAGTCTTCTAACTACATTCCGGAGCTTATTTCTTTTCTCATGGCCAACATGTAAGAACCACACCTTGATTATGATCTAATGAAGCTAAATTTC
lg1	175795	11.69	6	A	G	TGCAGCATGCGTGGGCCGCTTCGTCAGTCCGTGTCTCTCTGACTGCTTCTCAAACATCAGCTCGCTGCGGGACTTGACGCTGTAATACTCCTCTGCCGTGGCGATATAGCCCACCGAACTGGATC
lg1	173501	11.93	27	C	T	TGCAGAACGCGCCTCGTCCCCTTGGCCCACACCCAGGCCAATTGGTATTCACCGCCGCCAGACGCCGGCACCAGCGTGCGCCGCATTCCTCTGGAACATTAAGAATTGAAAAGTATCGTTCCTAT
lg1	174680	11.93	106	G	A	TGCAGCCTCTAGGGCTCCTCTCAATAATTAGTCAAGTGAAGTCACGTCTCTAAAGGCAAAATAAAAACCATCCTTTAGCGTCAAGACCAACGCGGATCGTGGCTTCGCTTTTTTTTCTTTTTAGG
lg1	175264	11.93	94	G	C	TGCAGATTTCACACAGGAGGCTGTTATCAGATCCCAGCAGCGTGTTGTGCATCTCTGCACATCAGACGGGGCTGATTGCGATCAGCTGTTGAATGGCCTTCCAGTTGAGAAGCCGTGTTAAACCT
lg1	175273	11.93	114	A	G	TGCAGGAGCTGGAGCTCATTTGCATAAAGGAATTACAGGATCGCGGAGGAAACAATGAGAGGCGGGAAGGAGGACGAGCTAATCCTGCTTACGCGGCGTGGAGGGGGGCGAGTCAAGGCTGCGAC
lg1	175349	11.93	74	C	T	TGCAGCCTCCAGTCTATAAAGCCTCGACGTGTCCTGGGAAACAACGGGACAGGACACAAAGACACAGCAGCTGACCTCTGTCTAGAACCGACATACCCTCCTGGTAGTTGTGTGCTCCGTCAGGC
lg1	175357	11.93	39	C	T	TGCAGGATTTAGTTTGACGCTATGGAATATTACCATTCCCGTGTGGACCTTTGCATCTCCTACTTCTCCTGACGCAAACCTAGCCAGTACATCTCCATGACAGCCGTCTGACATATCTAATCCAA
lg1	175390	11.93	60	T	G	TGCAGGATTTGGACTCTATGGACCAAACCCTGTAGGAAAGCTCAGCCCAGTTGCCGGAGCTGATTCGTCCTCACTCACTGTCCATTGGCACCGGCCTGGATTTATCAACAAGGTCAGGAAGTAAA
lg1	175437	11.93	20	G	A	TGCAGCGATGGAAAAGTTCGGTTCACTGTTCCAGATGATGAAATATTATATCTATGTGCCAGGCACAGGATTAACTGATGTAATTTACTCTTAGGTGACAGAATCAGTAGAAATATAAAAGTTCC
lg1	175461	11.93	68	C	G	TGCAGCGCGCCCCTGACCCATCGTACCATGGCAGATCCCGATCTTGACTTCCAGACTGGTGAGTCTGGCGCCTCCGCCACCTACCCCATGCAGTGCTCTGCTCTGCGTAAGAACGGCTATGTGGT
lg1	106146	12.16	109	G	A	TGCAGTGGCTTCAGCTTCGGTAATGACCTGAAAACCGGCCCTAATGCCTCGCACCTCGTCCCCTCGTGAGCAAATCTGCCCGGCAGCGAGGGAGGCCGCTCATCGGAGCGTGAGATGCTGAAGCG
lg1	173484	12.16	70	T	C	TGCAGGTAAACGGCGTCTCAGCCGACGGAAGCCGAGTGGCCAGAACTTCCATTCAAATGTCGTTCTCCGCTTCTACACTCCCACAGACTTCACGGCACGTCCTCCGGTCACGTCGGACCCATCGC
lg1	173493	12.16	18	C	T	TGCAGGTGTCTCATGCTGCATATAGTAACTTTAAGCCCACCCACATACACAAAATCCTGCTCAGTACCATCAGTCTGACCTCAGTGCATTTCAAGGCTCCATGAACAACCACACAAGCATGAGAA
lg1	173544	12.16	9	T	C	TGCAGCCTTCGGCGTGGACAAATGACCTGGAACCCAAAAGAAAAATTCCATTTCATCCTGAACAAGTGCGACCCTGTCTTACCTCCTGGCCACCGCCTAGAAAACCACCTATTTCAACACCTGAG
lg1	173545	12.16	31	A	G	TGCAGATGATGACTGCTCTGATAAACGCGGCACACGCTGCTGGGGGAGAATTATGGCGTCTGTCAGCGGCTAAATAAAATGAAGTTTCCAATGCAGTAACACGGTGTTAAATCTCTGCCACCCAT
lg1	173561	12.16	69	A	G	TGCAGTACGCAGGCTGGGGACCCAAGGGTCAGCAACTGGTAAGAGCCGTTCCCATGAAGCCGGTGTCTCGTCTTCTTCCTGCTGGTTCAGAAAAAAAAACAGAAACTGTGGCATAAAATATCAAC
lg1	173578	12.16	51	A	G	TGCAGCATTAATAATTTGTGATGACAAAGTGACCCATGGAACGTCCCTTTAAAAAGGAAAACGCTGCCAGGCGTCCAACAGAGGGCAGTAGTGTCACACGCTGAAACCATCAGGTATGGAGAGAA
lg1	173625	12.16	77	G	C	TGCAGTGATGTCACTTTGGGCAAACTGATGGAGAAGCGACTCCAAGGGTGGCTGAGGCACTTTGGCCACAGACAACAGAGAAGATCCAATATGGAGCAAAGTCTGTGTCTGGAGTTGAGGCAGAA
lg1	173949	12.16	15	A	G	TGCAGGAGCAAGAACACAGCATGTTCTGTGAATATTTGCCTGATTGGAAGTAATGTGGTTTTAATGGGATGAGGAAAAGCTTCAGGTGTGCGCATCACAGAATCTATGCTGCTGCATATAACTCT
lg1	173979	12.16	74	C	T	TGCAGCGAATTGCACTGTACTTCTAATACAATGACAATAAAAGGCTTCAACAAACAGTGGGCTTTTTTAAAACACATGCTGAGAATGACTGTTGAATGAGTCTGAAGTTGGCAGTAGCAAGAGTA
lg1	174004	12.16	52	C	T	TGCAGAAACAATCAGCTACTGTATCATGGTGTTCCGCTTGAGAGTTGGAGCTCATTCTCCCGTTATTGACCAAACTGCATTATAAATCTTGTTTTTTCAGTGGCTGTTACATAATTAATCACTGT
lg1	174018	12.16	46	T	C	TGCAGTGAACTGTATACTGTAACTTAGTTGGAGGACTGGGTGCAGCTGGTGGAGAAAAAGAACCGGATGTTTGGTCCCAAGGCTTTAAATCGAACCTGCATCAGGTTCCATCAACCAGGACTAAG
lg1	174034	12.16	91	T	A	TGCAGTGGCCAGCAGATGGACGCTGTCTGCTCCATCCTGGCGCTTCTGCTGCACGACGAGAGCTCGAGAATCCAGCCATTAAACACACAACTGATGGGATATTTTCCATCTTCCACCCAGCACTC
lg1	174059	12.16	18	T	C	TGCAGATTGCCACCGCCGCGCCGCGGCATGGGCCCTATTTAGGAGCAGACGCCGACGTGCTTGACCTCTCCCGCCGAGACACAGGATGGATTACCTGCTGATGCGCTCCCGATTCTCTAATCTCC
lg1	174151	12.16	19	T	C	TGCAGGGGGTGGGCGCCGGTGCCTTATCGGTGCGGCGGCTGAATGCTGAGCTCTCCTCTGCCAAGCGTCGGCGTTCAGAGGCGACGGGCCTCGCTTTTACGAAAGTCACCTCGGAAGCAGTAAAG
lg1	174188	12.16	30	G	T	TGCAGAACCCAGTTCTGAGTTCTGCGGTCGGAGACCTGTGATTCCTTGTGTCCAGATCCAGGACTAAGCTCTGAGCGTCCGGAGCTTCCTCCACGGCAGCTTTAAATCTCTGGGATTTTCTGCCT
lg1	174199	12.16	20	G	A	TGCAGCGCTGGAAAGCAAAAGCACTGTAAAATCGTATCTCCACACACACAACTCAGTATTTAGTCTACAAGTAAAGAATGTCTCTGCCAGCTTTAATAGAAACCCTCACCTTCCACATTCAATTT
lg1	174200	12.16	70	G	C	TGCAGTTACCACATTTATGTCGATACCTTACGCAGCGTTGGTTCTCAGCCTTTTGCTCAAGGTCACTCAGCGAACAAAACCTTCAAATCATTTCAAGGGATTTGGCAGAGGAGCCTCCGGCAGGC
lg1	174205	12.16	66	C	A	TGCAGTGTAAGTAAAGGTTGACTCTGGCAAAAATAAAACAATAATAAAATAGAGCCAATGTCGTGACAGGAGTTTAAAAAAGGCAGTTAAAAATGAAAACAGTTGAGGCAGGAGGAGACAATGTC
lg1	174211	12.16	61	C	T	TGCAGCGGTGCTACGTGAAACCTATCGGATTCTCCACCAGTCACGTCAACGAAACGAGGAACGGTTGATTCTGTCTGTGGTTAAACTCAACGTCTGAGTCATCGTTTCTCCGTCGCTGTCTCCTC
lg1	174257	12.16	28	T	C	TGCAGCAGTTGTGGTTCCCTGTTCGGCATAATTAGCTGCGTCGTAACAGGGCTGGACCCGAACGCTGCTACAGAAGGTCCTATTATAAACAAGGTGTGCCCTCAGTGCTGAGCCAACAGGTGGCT
lg1	174343	12.16	57	A	G	TGCAGAGCCCTCGGCTGCATCTCTAATGGCCCCGCGCCCCCCTCGCAGCCACTGCCCAGCCCCCGAGGGGCCGCACGGCTACAATAAGAAGATGGAGATGTGTGTAAATAATCACCGCGAGGAAG
lg1	174378	12.16	51	A	G	TGCAGGTGAACAGGTTCAACATTGCTTTTAAAGACTGTGAAGCGGCTCCACAAGCGGCTCCACGAGCGCTCGGCTCCTGACAAGCCACCGTCTCGCTTTTGTGCCTTTTCTGCCGCTCCCGGTTT
lg1	174390	12.16	67	C	T	TGCAGGTTGATGCCATACGTTCATCTTTCATTTTTGGGGGGATGCCCCACACAGGGCTCGTAACCAACGGCCTCCTGTCGCCGTTCATAATGCAGGAGGCATTTTTACCGGCCTATTGTGACTGG
lg1	174393	12.16	32	A	T	TGCAGAGGCAGCACATGTCCACGCAGTGGCGCAGTTTGGCAGCAGGTGTTTTAAATAGACTCCCAATCCTCCACCGCTCGTCGTGTGGGAGCAGCACACTTCCCGCCTCACCTGCGCTCCTTCAT
lg1	174416	12.16	64	G	A	TGCAGCATCCGGCGGCTCACGAGCGGCTAAAAGGTGGTGATCTGAGCCTCAGAGCTGATGCCAGGAGGCGACTCGGGGACGGGCGGTGGTTTCCAGGATCCCACGAGCGGAGGCCCCAAGTGCAA
lg1	174442	12.16	56	A	G	TGCAGCCGGAGGAGAGAGCGGGAGGCGATGAGGTCGGACGGGGACCAAGCAATTACGGCTTTTAGCATCGGCGTTAAAGGAGCGAAAGAGCATCTGAGGTTGGTGACTGGAATGTGACATCACAG
lg1	174468	12.16	95	C	T	TGCAGCGAGACTCGGCTCAGTTGATGCCGGTGAACAAATGCATCCTCACTTCCGAGCTAAAAGCTGAGAAAAGTCAAACCCGATAACCAGCAAGTCTGCACAAGGCAAGAAAAGTGGTTGAGAGG
lg1	174482	12.16	40	A	G	TGCAGGCAAGGGGGAATATTCAGCGGCTCTCATTCACTGTACGCTGTGTTTTTTTTCCCTCCTTCACGCGCGCTGTGTACTTACTGTGGATTTGCTACTTCAACACATTTTGCAGTCGGCGTTTG
lg1	174511	12.16	8	G	C	TGCAGGGGGAGGATGGAACTACACATCAGTGTACACACTCAGGTTTTAAACAGTGGGAGATGAACTAACTTAAACAAGTGAGCTCACCCTGAAAGCCAAATTCAATATTGTAGTTTAATTGAAGA
lg1	174520	12.16	9	A	G	TGCAGCTGCGCGTCGCTGGGCTTCGCGTGCGTCTCATCACGTGAGCGGACGCTTGTGCTGTTGTTCTCTGAACTAAGATAAATGTTGGGAGCGAGCGTCCGCGCTGCCTATAAAGCGACGGCGCT
lg1	174545	12.16	37	G	A	TGCAGGAGCTGATGTTCTTCAGCGACAGTCACTCAAGGTTGACTATTGGTGGCTGGAGTTGTCGATACGTCTGTGAGGCTACTGTTTAAAACTGTCCCCAGTAACTGGAGTGATGCTTGAAGAGC
lg1	174566	12.16	29	G	C	TGCAGAAATCATTTCTCGGTCTTTCTCCTGGTGTGACAAGAACAGATTGGGTGTAATAATGAAATGACAAATGTCAGGGTTTGGTCTTGGCGCGTGTTGCGGCCGCGTTGGCGGCCTAGGCAAAC
lg1	174580	12.16	24	T	C	TGCAGTGTCCTTGAACGCCTCACATAGTACGTTCTTTCACCAAATACCTTCAAATGCTAAAGGAACGGCGGCGGTGACGGCGCGTGGCGTCACCCACAGATAATCAGCCTACAGATAAGGTGCAC
lg1	174588	12.16	86	G	A	TGCAGCTAAATGTTGATTGGTTAGCTCACTACACTAGCAGAGTTTTTATACAGCCGCATCCGTCGCTCTGAGAATGTTTCATTCACGCATCTGCATAGAGATGACGCCATATTGAACATGAGCTA
lg1	174589	12.16	75	C	T	TGCAGTAGGGTTTGAACAAACGACATCACCGTCACCTGAGCACGACTACACCTACAGGGGTGTACAAAGGGGGGGCACCAGGGGGCTAAAGCCCTTTAGTCCGAGGCTCTCCCTAACGTTAATCA
lg1	174615	12.16	113	C	T	TGCAGACAGTGTTCCCTCTATTACCTTCATTTGGGAGTCTAATAAAGCACACGCTCGCACGTGGAGCCGGAAACTACAGAAGGAAACATGAAACCACCATAATTGCTCTCACGCCTCTGACAGTG
lg1	174645	12.16	26	C	T	TGCAGCGTTGCTCTCGCTTGTCTGCTCGGCTTGTTTAGCTTCAAATTGGCAAGAAAAGAACACAGTTCCATGGCGGCGGCGCACGCATTTTCAGAGGACAGGAGGGAAACTTGTCATATTGACTG
lg1	174669	12.16	113	A	G	TGCAGCAAGACAAACATGAAGGTTACTTCGCTTCGCCTTCCGTTGGCTGATGAAAGAACGGCCGGCGTTCTGTTAAACCCGACACCTTTCAGCCCGTTCTTCTACAAACACGAACTTTCTGGCGT
lg1	174691	12.16	59	G	C	TGCAGGATGAGGTGAGACGCCACGGACGCCGCATCTATAAGCTTTTTAATGATTGGTAAGTCATGGTTTCCGGATCGGAACGAATGTAGAATGATCTCTATCCGGCGGTGCGTTCAAGGTCACCG
lg1	174706	12.16	20	A	T	TGCAGCACGTTACATGTCTCACACTCAGATTTAGTAGAAAGCCCAGTTTCCATCTGTTCTCGGGTTCACTTGGCAACTATCACATTGTTTTTCAAATAAAGAAATGCATCATTTAGTGTTTTGCA
lg1	174787	12.16	46	A	G	TGCAGTTCTGCTTCATGTGTCTCTCCTTGCGACTAACTCATAAACAAAATCAGAGCACGCGGAGAAACCTCGCCTTCATCCTCTGTGCCGTTCCTTGGGTCCGGCTGGGTCCGGTGAGCGACGGG
lg1	174791	12.16	16	C	G	TGCAGCTTGGAGGACTCCTCCAGCTTGATGGAGGAACAAGAACATTGGGGAAATGGGTTTATGAGTGTAAACATGCTGATACGGGCAGCGCGGGAAAAGATCAGCTGAGACGTGGCCAGCGAGCA
lg1	174842	12.16	52	G	A	TGCAGGAGCGACGGCCCTCAGTCCCCGAGGCAGAAACAACCGTTCACGCCACGCTTTCATGCGAGTATCGATCAGGAGCTTTTCTCCACCGTCCGTCCATCAGCAGCAGTGGAGGCCACGGCGAG
lg1	174926	12.16	58	A	G	TGCAGCCAGCAGCCCGTCCTGTTAACACCGCAGAGGCCCCGGTTAGTCATAAACATCTACACAAGGTTTGCTGCTGTGCCTGTGAACTTCAAAAAGAGTTGAGGTTTAGAAAACTGATTTATCAC
lg1	174930	12.16	27	C	T	TGCAGGTAGAACTGGTGAACTGACAGGCGAACGTCTTCCAGGCAGCATTATTGTTTTCTGCCTGCCGTTTCGACTTCGCTTCTTTCTAAGGGGGCACTGGGGAGAAGAGTAATTTAGTCTTGCCG
lg1	174967	12.16	91	A	G	TGCAGATAAGATCATAAACACTGAACTTAATCTCTGCCTCAGCCTAACGCACTGCTGAGAATACAGCATAATTCAATGGCACGATGTTGTCAAGAACAGCCTACTTGCTTCCAAACTAACATCAT
lg1	174976	12.16	40	A	G	TGCAGTAATCACATTTAATGACGGCAACAACGTCGGCCACAGTGCTTAAGCTGGGTACATCAAAGTAATCTCCCTGACCCTTATTTTTCGGTGAAATTCATTTCCTCTACGCTGCACTCCAATGA
lg1	174989	12.16	5	C	T	TGCAGCGCTGTGACGCCCCCACACTACCGAGCTCTCTGCTTTGACCTGTGGATAATAAAGTGACAGCTGATGAGTCCGTTTGAAGTCCTCATCAGCCTCTCACCGTCTCCTCCTGCCTGGAGGCC
lg1	175013	12.16	38	G	T	TGCAGCTCTAGCTGTGTGATGTTGAGATGTGTCCCTACGTCCTCCTTCATGCGGTGAATAAACACACAATGATGTCAGTGTTTCACCACTGTGGACACAGACAAAGCAACTTTCATTACAGCGTA
lg1	175039	12.16	6	A	G	TGCAGAAAAATGTCAAAAGGTGAGAGGCTCAACCTTTAGACATTTGCAGAGGTAATCAATCAGGTTGACAGCTGCGCCAGGAGCAAGTGCTCCGGCCGCCCGACGCGTGTAGAACACAGCAGCAC
lg1	175047	12.16	94	C	G	TGCAGCCGCCCTGGCCAGCAGCGCTGCTCCGAGGCCCAGACGCACGCCCGCTCCTGGCTCCACTCAGCTTCAGCCTGGTGGTTTCACACTGAGCCCTTCCAGTCGGACATTAAATGGGAAGCGCT
lg1	175070	12.16	112	T	C	TGCAGCGCTCCATGGGAAAATCTGGAACAAACAACACGTCTAGGATGTTTTTTATCAAGCTGCATCTCATCGCCTGCCACTAATGCAGCGAGGTCACTGGAGCTCAGCAATCTTGTGTGCAGCCC
lg1	175082	12.16	29	C	T	TGCAGGTGAGAGGCCTTACTGTCACAGCTCGGAGCGCTTTTCAACAACTCGCCTATCATCCTTCTAATCTTTTCTCACAACTGAGTTTTTGCTCACGTTTTCCATGGTTTCGTGCCATTTAATGA
lg1	175089	12.16	8	G	C	TGCAGGTAGATACGGAGGCAAAGTTGGGGACTTGTAATGGTGACAAATCTGAGAGCAGCGCTGGCGTTATGTGCGACAGCTGCTCTTTTTAGGAAGTCGCTATAATGAAGGGAATTATGCAGAAC
lg1	175102	12.16	58	T	C	TGCAGCGCCTTCGCCTACTCTATCACCGAGTAAAAGTCCGCATCCAGCTGGGTTTTACTAGAGCCGCTGGCCTCCAAACATGCTAACCCAGGGCAGAGTATTTCACGCTGACATGTCGCCCCCAG
lg1	175138	12.16	57	C	T	TGCAGGTGAAGCCTGAAGACACCATGAGCCTCGCTTCCATATGTCATTAAAGAGAAGCTTGATGTTCTTGTTTGGATTTATTTTCAAAGTCCACCTCAGCACTGAACATTGACTATGTCTGACCT
lg1	175143	12.16	91	A	G	TGCAGCTCACAGCATTAGGCTCCTCTCCTCTCACTCTGCCCACTCTCTGGACCACAACAGTAAATCAACATGCAGAAGTTTTAACATTCTTACACTACGCGATGTGTATAAGGTTTAGGTCGTCT
lg1	175175	12.16	95	A	G	TGCAGCCACGACCCGTCTCTCAGCTTCACGCACTAGTTTGTGTTGTGGTGAATGTGGCTCCTCTGTGGACGCGCGTCCGGGGCCTCGCGTCCCTCAGGACAAACTGTGGCACGAGGCCTTTGAGC
lg1	175180	12.16	53	G	A	TGCAGCGGCGCCGAGCCGCCCGCACGGTCCTCCTCTGCGAGCCTACCCAGAAGGCTGTGGGGCAGAAGGGTCAGAACGCACAGGGCCACGGGGAGCAGTGCGGCGGCGGCCGCTGGCAGATGGAA
lg1	175217	12.16	50	A	G	TGCAGCGGCAGGTTGCAAACAGGCGTCCTGAGCGAGAGATTTACAACTTCAGGGCAGTTTGCAGGTTTTGCACACGATCAACAAAAACACAGGTCCAGTTTTCCAAACGCGGCTCCGACTGGGAC
lg1	175240	12.16	18	A	G	TGCAGCAGTGAGTGATGCACCACTGGATGCTCAGCGCGACACAGGACCTGGTGTTGGTGTCTTTTAATAAATCCGTTATGTCTTTTTGGTTTTGGATCTGAACAGGATGAGGGACTCCGTGACAC
lg1	175243	12.16	58	G	C	TGCAGACGCTCCGACAGGAAAACACAGGAAGAATTCGTCTGCTGATGTGTGCAATTCTGAAAAGCATCTCCACTGGCCTGATAACCTTGGAGCAACTTACTGCCGTCATCTCCCCTCAATTGCCA
lg1	175251	12.16	87	A	G	TGCAGCCTTTGTTGTGAACAGTGATCTCGAACAAAGGTCTGGAGAAACATTTACACGGCTTCACATCCAGAATCCTCAGATAACATCAGAGCACAGTCCACTCTAATGCAACCTGCTTGATTTGC
lg1	174529	12.4	29	G	A	TGCAGATGAATCCTTCCGAGATCACTGGAGGTAAACTTGTGTATAATGGAAAGGTTTGATATTGACAGCTATCCAATAAAATGCATTCCTGAATCCGGAATTCCCTCCAGGTGGATAAACAAGGA
lg1	173959	12.64	50	A	G	TGCAGGGCAGTGCGGAAAAATAGCATGCTTGCTCAGCAAGACCTTCCTTGAAATATAAAAAAAAATTCAAACAGGTGCAGCTGTCTACTAAATTAATGTTTGCAGGTTTTTATTTACTGTCTTGG
lg1	173279	12.88	5	C	T	TGCAGCTCACCTACTACCTCCAGGCCCGGGGCAGCCTGATGGACCGAGTGGCTGGCCAGTGGGAAAAGGCCTTCTGTGCAGAGTTACGGCACTTCTCGGCGCTGCACCCGAAGCTGGGGCTCTAC
lg1	173299	12.88	27	T	C	TGCAGCTTTCTGTTGAAGAGGCACCACTGCATTAGAACCCTAACCCAAGCACATTGAAGTGTGTGAAGCTCATTTCAATCTAGTTGATTTCTGTCAGTTTTGTCCAGTTGGTGGATAAGAAATTA
lg1	173383	12.88	61	A	G	TGCAGCGCTGCCACTGACAGGGCTCCTGTTCTTTTCACCTGGATTCATTAAACACGGTGATAATCTGCATAAACATCCTGTCCAGATCATGGAGGGACGTTCAACCAGAAACACAGGCAGATGTT
lg1	173616	12.88	6	A	G	TGCAGGAGGTCAGGATGTGCAGCAGCTACAGTTCGTCACTACAGTAGATTAGATATGTATGCATGCATCTCATTGCTTAACTATCATACCAATTTGTAGCGATTAAACCTGGCTGGTTCTTCATC
lg1	172917	13.11	107	C	T	TGCAGCTGCGCTCCCTGTGGTCCAGCGTGGGCTCGGTGTCGCCCAGAGCGGCCGACGCAGAAACGCGTTGCAAAACAGACGTTCACTGAGGCTTACGTTTGGGTGCCCCCACACGCTCGTCACGA
lg1	173129	13.11	8	G	T	TGCAGGTTGTAATCTGACATTCACCATCTTCCAAACAATAACTCGTCTTCAGAACCGTGCATAAACATCGTCTTCAAGCCAAAGCAAAAATTGCATAGCACGGTTATCAAGGTTATTTCCACATA
lg1	173148	13.11	67	T	C	TGCAGCTCTGGCAAAACGGGCTCACTTCAGTCACGTCACAGATGTTTGACAGGTGCCTTAATGTAACCGAGTTAGATTTAGCACAGAATCGAATACACGAGATCCAGGATGACGCCTTCAGGCCT
lg1	173165	13.11	23	G	A	TGCAGGTCGTCAGTGTGAATCCCGTTCCTGGAACAATCAGCGTGCTGAAACTCAACAAGCAGAGAAAAATCACTTGTTGACACTGTGCGCGTCCTTTTATCTGAATTCGTTGGTGAGCTTTCACG
lg1	173168	13.11	65	A	G	TGCAGGTTCTTTCCATTAAACTCCAATAAATGTACCGTTTTACTAACAAACCAAAACGTTTGAGGATTTTGCAAATATGGACTTTTTCATAATCAGACTAGTGTGAAATTGGGCTTGAGTCATTG
lg1	173188	13.11	65	A	C	TGCAGATATTTCCTCTCTGCGCATCTCAGCATCTGCGTCAGATCTTCAAACGCAGCCTGAGCAAACACAAAATAGTTTTCTGTAAAAATGTGATGTAATAAAAACTAGGTCTGCGGGAAGGGGGG
lg1	172819	13.35	78	C	T	TGCAGGGATGCGTAGATGACTTGAAGGGGCTCCGCTTTGTAGATGGCGACGTCTACACATCCTGGCTGGACTCCTATTCGTCATACGGACGAGAAAACCACCTAAACCTCGACGACAGGGACGTT
lg1	172885	13.35	25	C	T	TGCAGCCGCACGTGAGAAAAGTAAACACAACATGGCAAAAGGCCTCATATCAGCTTGAATATTTCATATTCCATTACGTTGGAAAGTGTATTTTTAGAGTTGGCATCTCAGGAGTCACTTATGAA
lg1	172949	13.35	36	T	C	TGCAGGGATCGGATGTTCCTAGTCCTCCTTGCAGCCTGTCTGGTCTGTGGCCGTCATCCTGAACAGGTCCACGCCTTCTTTGATCAGCACGTCTTGTGCGTAACGCACAGTGTCCGGCGGCAGGA
lg1	172999	13.35	36	T	C	TGCAGGTGATTAATCGATCTTTTCCTTCACTTACTGCGTCGCCATCCACCTGACCCATCTCTGGTGTGGTGCTCTTAAATCTGCTGTTTCCTATCAGGAATCTGGACTGGATGTAGGCGTTGCAC
lg1	173011	13.35	25	A	C	TGCAGGTGGTGCTCGCTGAGCCAGTAATGCTGCTCGCGCTTATGGTTTAGTGTGTTCGAGCACAGACCTGCTTGTGTTTACAACATGTGTCATTCAGTGGCTCAGCTGTACAGGAAGTTACACTT
lg1	173042	13.35	98	C	T	TGCAGCTGAACATAGTGGATGTCAGTCCAGGGATCCATGTCCAAATTCTGAAAACCCCTAAAGATGCGATTAGCCAGAGCTGTGTCCTCTTCACTTCCCGCTAAACGCCTGCTCACATTAAAGTC
lg1	173045	13.35	6	A	C	TGCAGCAAACAGTTGACTTGTTTGCATCTCTAGTCCATGCTGTCAGAATAGCTTCTCCTAACCTTACTAGCCTTTACTTTCCTTCTGTGCTGGTTGGGCTCCAGGTTACCTGGTTGGCTACGTAA
lg1	173097	13.35	111	G	A	TGCAGAGAGCGTGCGACTCGGAGAGCGCCCTGCTCACCACCGTCACCTTCGGGACTTTGGACTTCGGAGAAACGTCCGTGTTGGACAGCTTCTACGACGCAGGTGCGTGTGAAGTGCGCGTCGAG
lg1	173098	13.35	18	T	G	TGCAGTGTGTTATTACCATGTGAGCATGTTTCCCAGGACTCGGATGAACAGCACACAGCGCCGATAGAGAAGGAGTGAAACTTTCTGTAACGCCAGACGCTTGACTTGTCAGTGCAGGTAAAACA
lg1	119134	13.59	44	T	C	TGCAGTTGTTTAACTTTGAAGCCGTTTCTGTTTTAATTCTGCATCCTTGCTGTGGCAGGTTTTGCGACGCTTCGCCTGCCAGGCCCCATATGCAATAAAACCTAAATTAGTATTTTCTCAAGTAT
lg1	172473	13.59	11	G	A	TGCAGAGAACTGCGGTGGTGCAGCACTTTAACAGCGTCCTCCAGAGACAAGAGGCCAGAAGAGTGAGCTGCGGCCACCTCGCCTACAGAGTGGCCGAGCACGGCGTCGGGTTTGATACCCCAGGT
lg1	172687	13.59	105	A	G	TGCAGCACTGTATTTATCCGACTGTAGCGTTTTCCAGCGCACGTTTCAAATCACGGGGTGGTGCACAGCGTGGGCCTCACGGTGCACAGCTTCTATTCACAGCCCAGCTCATGTTTACCTACATG
lg1	172771	13.59	30	C	T	TGCAGCGATGCAAACAGTCCTGCTCTGCACTGCTGCACATGGAGGAGTTTGATTTAATAGTGTGAAGGTCGATCTGAACTGCAACCCTCAGTAAAGACGGCCGCTGCCAGCTTAGAGTGACGTGC
lg1	173107	13.59	77	C	T	TGCAGGAGTAGATGCATCACAGAGGGAAGCGAGAGAGTAAACCAGATGAAGGTTTATATCTGTTAATGAGAGAAAAATAAGGTGGTGAGACCTCCGTCCTGCGCTGATGTGGGTGCAGGCCTCAC
lg1	171790	13.83	108	T	C	TGCAGACAGATGGATCATGCATTGTCTACTGGTAAGCGTTCTACTGTGTAAGCTGGTAAATCCCTTAAGCAAGATGTATGGCTTCAGCTGCATTTGTCTGGAAATGGGTGGTTTTGCAGCCACGG
lg1	172409	13.83	105	T	C	TGCAGCGCTGCCTCGGACTCCCATCCTTTATATATGTCACTCTCCCGTCACGCTTGATTATGCGTTAAGCTGCACCACTGGACAGAAGCCTGCGGGAAAAATGCGTGACGCGCCGACTGTACTGA
lg1	172433	13.83	8	A	G	TGCAGGTCATTCACCCGTACGTGAGACCCCACAGTGGGTTAAATCAATCTCCAATATCCTCCGCCAGAACGCAGATTTGATTTCCTTGCAGGGATTTGATTATGTAAGATCTCATATAATCTCAG
lg1	172443	13.83	39	C	G	TGCAGATGCCCTGTTGTGACTAATTGCTGCATCCTTCAGCTTCGGTGCCTTCGCTTTGTTAAACAAGGCTCCTCTGTTTTTCACCTCAGATGCATCGACTGTAAATTGAGCCAACTGATAAGATT
lg1	172461	13.83	108	G	A	TGCAGCGTAGTTGCACTGGGAGGCGTTGCCAATGAATGAGGAGATGGAGGAGTAGCACACAAAGAAATCCAGCTGGCTATGCAGCGTTGTGTAGTGGAGGTTCAGAGCACCGCTGACTTTGGGCC
lg1	172502	13.83	57	C	T	TGCAGCAGCTCACGTGGGTGTATCGCAAACTCAGCGGTGAGTTGAAATAGAAGGTAGCGACACGTCACCTGATAAAAAGGTCCAACAAAACCAAAATGTTCATATAACACAATGCGCTTGTGCTT
lg1	172586	13.83	19	T	G	TGCAGCATAATGAAGCTCATATACCACAGGAAGAAGAAGCTGCTCTTGGTTCAAGAAATGAACATGGTTAAAGTGATAATGATGTTTCAAGAACTGGAACCTGCTTCATATTAATGCAGCCAATG
lg1	172588	13.83	18	G	A	TGCAGGATAATCGTTCTTGCTTTAATTTCCTCGTGTTATATTTAGACGCATTTAAGCTCAGAGAAGATCTGAGAAGAATGTGGAATCTGACTTTTTGACCTTCTGAGCGAAGTGTGTTGAAGGTA
lg1	172609	13.83	104	C	T	TGCAGCTCGTCTCATCGGAGTGTTTTGGTTTCATGGCTCACAACTTGCTTTGACTCACTCCCAATGGTAAAACAGGGTCAGACGCAGCAGGCGGCTGCTTTAGACGAAGCTCTGATCAAACAATG
lg1	172449	14.06	16	T	C	TGCAGCGACACAAGGATGTCAGCGTCGTTGCCCAGACACTCTGTGATGTTTCTCTGCAAAGCCCTTCTCGGTCCTATCTCTACAAACACCGTATGCTGTCCTTTAGCAGCCGAGGTCACCGCCTG
lg1	172394	14.3	58	G	A	TGCAGGTGGTAAAAAATTAGGCCTGCATGGAGTGACAAGTCAATGTTCGTGACAAGGGGACCAAAGGACGCCGTTGTGCATCAGAGTCATACTCATACATTTGCATGAGGTCAAACCTGAATGTG
lg1	172350	14.54	30	T	G	TGCAGCTGTTACGCTGGAGAGACAAAGGGATGCAGCTCCAGACTTTTAGACAGGGATATTTTTAGGTTAAAAACTAACTGGTCTCAGGTTCAGCCTTTTTCCGGTTTTGCACTCATTAGAGTCGA
lg1	172380	14.54	7	C	A	TGCAGAGCGGAGCCGGTGGGTGTTACACAGCGACTGGAAACTTTAATCGTGATTAATAATAAATCATCCGCAGCACAGAGTCAATACAGCCACAGCTACGTGTGCAGCACAGGATTCGGGCTGCA
lg1	171559	14.78	59	C	T	TGCAGCCGATGTTCTGTCGTCCGCCGAGACGACTCTCAGCGAGCGACGTGTGTGTGAGACGCAGAGAAAGAACGAAAGCTTTTATGCGAGACTTCACGCAGTCGTGCAGCTCTAAACACGCGCTT
lg1	171562	14.78	29	A	G	TGCAGATGCATTCACAGGGCACTCGCAGCATCCTTACTGTGCACTTGTGTGGCTTTTCCCCAGTGTGTCTCCGCATGTGGACCACCAGCATGTACTGTGCCTTGAAGGGCTTCTGCTCTCGAGAG
lg1	171563	14.78	46	C	T	TGCAGGCGAGGCGAAGCGTCGGTCGCCCCCTGCGCTGGATGGAGCACGTCAAGATGGAGAGGCTGAAGCAGGTGAATGGAGCGGTGCCCAGGCTGGGGCCCCTGTCCCCTACGCCGCCCCCCAGA
lg1	171583	14.78	64	A	G	TGCAGCGTAACGTTGCCTAGCTAATGCTAGGAGCTATAGTTTGCTTAGAACGGTTAGCATGTCCAATCTAAGCCAAGTAAACGCGATCCTGGCGGTCATACTCCGAGGCAGAGCAATTAAACGAA
lg1	171588	14.78	32	T	C	TGCAGCTGAATCACTGTTACTGGACTTGACCATAGCTTCCAGTGAAACTACTTTACCAGCCTGGGTCTGTCCACTCAGTGAAACATTAGTGCTTCCAGAGAAGCGATGCTGAGTAAATCTCCTCC
lg1	171602	14.78	89	T	C	TGCAGGGACCCCAGTCTCTAAAAGCGGATGTCCTCAGGTCAGGCTGAACATTCTGTACAGCTGATGGCAAAACATCCTGTGCCTTGAATTAGAAAGGTGTCGCTACATGTGTTTAAAGCAAAGAG
lg1	171603	14.78	107	T	C	TGCAGATGGAATAAACGGCTTTGAAACTGAAATTCCTCATGTCACTGGAGAACTCTAAAACCCTGCACTAATGTATTCAACGTTCCACTGATAAGATGTAATGTCATTATAACAGTTCATATACT
lg1	171606	14.78	56	A	G	TGCAGCACTGGTGCAGAAAGCCCGCCTTCAGGAACGGCCAGGTGGAACAGACAGACATGAGCTCGCAAAAGGTTGCAGAGATGGATTTTGTCCTCCGGGCGCTGCACCGTGCCCCAAACGTGCCC
lg1	171636	14.78	76	G	A	TGCAGGAGCTGTGTTGTTATTCCTCGGTGGTGTTGGATGCTAAAGTGGGCTCAGTAATGACCACTAACAGCACTCCGCGCTGCTTTTCCAGACAATAACGCATCAGGAGCCGTCATCTCTACTTG
lg1	171667	14.78	76	T	A	TGCAGCATTTGAACCTTTGAGAGCAGTCTCACCCGGTGGAAAGCTGGAGATGCCAAAGGCTCTGGACGTTGTTGGCTTGTCTTGGCTGACTCCCAGTGCAGAAGCAAAAATAATGGCTCCTCTAC
lg1	171679	14.78	49	C	T	TGCAGGCTTTTTCTGCCAGTGTTGCTTTTATAGCTCAGAGTTTGAAGCACGGCTGAATTTCAGCGGGTCAAACTGTTGGTTGTGTTTTGTGCAACTGGCCGTGGAATAATCAAAGTTCTGCCAGC
lg1	171715	14.78	32	G	A	TGCAGAGGGATGAGGCTAAATGGCATGAAGGCGAACAACAGCGGTGAGAGATGGGAGCTCTGCCTCCGCGGCGCCGAGCCACAACTGCATTGATTGCCACGCGTCGCTCTGAGTGGTTTTGATAA
lg1	171724	14.78	97	C	T	TGCAGGATTGTGCACAGCTGGTAGCATCATAGCACCATTTGACTGGCGCTGTACTGTATGCATCACAAAAGCTCCTCGGTGCAAAGGGCTGGAAAGACGTTCGTTTCAGAGGCGCTCGTATTTCC
lg1	171743	14.78	56	A	G	TGCAGGACGTCGCCGTGGTTTTGGTGGCGTGCGTCCTCACAGGAGGCGCCTCCACCATCTTCACCTGTAAACGTGTTTATTGCTTGAAGAGTTATCCTGTTTTATGCATGTAACCACAGTGATTT
lg1	171747	14.78	45	T	C	TGCAGCAAAGGTTAATTAATGAGCAGTGGCAGAAGCGACGGCTGCTGGTGAGGGAGAGGCTCTCCTGAGACTAGGACCCACCGGTGGGGAAAGATAAAGGTGGAACGGGGAAGGGTATGACTACT
lg1	171780	14.78	96	G	A	TGCAGAACCCTCCCCTCCAGAAGCCGCAGCAGATCCTCACGCGGACTGCTTTACAAGAATCTCCTCCGCTGCCCGTCTAATTATTACCAAGCAGCCGAGTGAACGCGGACGCGCCGCGTGGTGGG
lg1	171815	14.78	71	C	T	TGCAGCATCATGTATTGCATCATGTGAGGCTGCCACTTAAAGGACACACGCTGCATTCAGGGCCCGCTGCCCGTGTCTGTTATCGCTTTGTGTCATCTGTGGCTTGCAGGGAGGAAGTCATGTGT
lg1	171829	14.78	104	A	T	TGCAGCTCGGAGGTGCCAAGAAGGTGCCAGCAACTTTTATGTTTTCATTAGCAGCTAATAGTGATGATTACCTGAAGGCGTTTGAAGGTGATACCAAAGTTTGAAGGAATTCGCAGAATATTAAC
lg1	171832	14.78	121	T	C	TGCAGGAGGCCGCGGGCACGATGTATACAACAACTAATATCTCCACTGATTTCACAATTCTGTGTTCAGTTATTGCATGTGACTATTTTAGGACCGGGAAAGCAGAAAGAACACGCTCGCTCGGC
lg1	171847	14.78	71	A	G	TGCAGCAGTGAAGAAAGAGTCCACGGGGTGCATGTATCATAAAAGCTTCGGAAGAGCTCTGTCAAAATAATACTTAGGACTGATAAATGTATGAGAGTCTTTGCACTGGACGCTTGGCCTCACTT
lg1	171863	14.78	19	G	A	TGCAGAACCACTCCCCCTCGGTGAGCCTGTTGTAGCATGTAACTATTTTCCATGTCTACATGATAAACAAACACTTATGCCACCCACGCATTGAGCGCTATATCAAGCCAGGCTTGGCTAATGAT
lg1	171904	14.78	35	C	T	TGCAGGTTTTATTCGCTGTTTGTGTGTCCTGCTTTCGTGTTATGGGATGTATTCCCTGTAAGTGCAGCGCCCGAGGGTTCAGCAAATCACATGCTGCACCTTTCATGTTTAAGCGTACGTCACCT
lg1	172016	14.78	43	T	A	TGCAGAATCACTTTGCTCTTTCATTCCGGCGCAGCGGTGGCTGTGGGGGAAGCTCCGTCCACCAGGAGATACCTGACAGCCTCTAAATTGTGAGGAAGACTGACACGAGTGTGAATTTAACAATT
lg1	172019	14.78	14	C	T	TGCAGTTTGATCCACCTGCCACGGTCCAGAGCTGTAACGGCTAATTACCAACACCTACGCAGGCGCCGGGCGGGAATATTGATTCTCGTCCTCGCATCTCAAACGTCCTGATAGCGCGTCGCGGC
lg1	172043	14.78	102	A	T	TGCAGTCAGCCGTTACAACTTGAACCGCCTGTTGCGCTCTCTCAAGTGAAGCTTTTACTCTGTTCAAGGCAGCCGTCGGTTAGTTGACGTGCGGGATTCATAAAATGTTTACGGTAACAGTGTTG
lg1	172144	14.78	114	C	T	TGCAGCGGCAACAAGCTTTGGTGGCGCTGCCAAACACAAGCCTAATTACGCCGAATGCGCCGTGCTCTTTTAGCGGCGCGTCTCGGAGACGCTCCCGCGTGGACCGCCGTGCTCCGTGAAGCCTC
lg1	172190	14.78	8	T	C	TGCAGACGTGTCGCTAAAATGAATGCACGGCTTCGTCACAGCTGATAAAACACAAAGGCCCATATTTGGTAAAAGGCCTGGTTTGTTTTTAGGAGAAGCAGTGGAGCCACAGCTGTGCCATCAGC
lg1	172206	14.78	33	G	C	TGCAGGTAATTTCCCCAAGGATGCGATTCGCTCGCGCTCGCTCCCAGTCGCGCTCACGCTCGCGCTCACGCTCACGCAGCCGCAGCCTCGTGCACGTGCAGGCCGCGTACATGCGTGCAGCCATG
lg1	172225	14.78	69	G	A	TGCAGGCGAGCTGCATCATGAAAGAAGATGTTGCTGAGAGGAAGAAGAAGAGGGACGTGATGAAAAACAAGAGGCTACTGAAGCAGTAGGCAAACCTGACAAGTAAGCATCATGCCTGATCACAA
lg1	172240	14.78	112	A	G	TGCAGGGACACACATGAACCATTAGCCCCGTCACCGCTGAACTTTATTGTCTAATCCCTTCACTCCCTCTGGCTCTGCAACTCCAGAAGTTTGTGAAGTGTGTGCCGATGCGACGCGACCTCCGC
lg1	172281	14.78	49	T	G	TGCAGGCTCCGCTCCCGCCGTGGGCTGCTTCAAGCAAGTCTAACATCACTGCCCTTCGTGAACTTCTCCCGAGTTCAAGCAAATGAGCGCGAGGGCAAAACTGGTTTTCAGCTAAATGAGTGAAG
lg1	172307	14.78	5	T	C	TGCAGTGCGGCTGCGCTCACCAGCCACGCCTCAGGACGATCTCAGTCTTTCATATGATCACATGTCGGAGCCAGTATCGTCTTAGCTGCTCCTTCACATGTTTGCATTGAGTCTTCTTTGTACTG
lg1	172308	14.78	29	G	T	TGCAGCTGTGAAGGTTCCACCGCTGGGCTGTTCAGTGCCCTGACTTCAGCGGACACAATGTGTTTAATCAGAACAGAATCACAAGAGCTGAAATAACAGGTTCACTTCTGGTGACGAGATAGAAC
lg1	172326	14.78	97	G	A	TGCAGGCCAGAGAACATTGTTAGCGGAGAAGCGACATTTAGATGGTTGATTTTCAGCCATTAGTGGCTGTTTACTGAGCACATCCACCACCCACACAGAAAGGAACAGACCGCGTTGTGGAGGCA
lg1	171645	15.01	67	G	A	TGCAGGAAGATTCTGTGAAACTTCATCCCGGACAATTCCTCCCACGCGCGTCGCAGCGATCTGGACGGACGGAGCGGCGTCAGAGCGAGACCCATTACTGACAAGTGCTGGACGGAGCCGTGGGC
lg1	170828	15.73	103	G	A	TGCAGCCAAGAGCCCACGTGTTCCCTCACCGCCGGAGTCTCACGCGGTGAAAAGACCGAAGAAAGCTGGCGGCCGCCAACGAAAGCACGCCGACAGCTCGACAGCAGGCAGACACAGGCCATCCA
lg1	170829	15.73	21	C	T	TGCAGGGGGCGTGTTTGATTTCGCTGTCAGGCGTGCACGGAGGGAACACAAACTGTTTGACTGACCTACATATCGTGTTTACGCGTCCTGCCACTTGTGTTCTGGAGGGAAACACGCCCACGCGT
lg1	170867	15.73	59	T	C	TGCAGGGTGTTACTGCTTTACAGCCTCAGCCTGTTTAATGACAATAAAGCCATCGCGCCTGTGGGGGGAAATGTGTTCGGCAATTTGCTTAAAATGTCTGCCATGTGGATGCCAGACTTCACTCT
lg1	170944	15.73	83	A	G	TGCAGGCCCCTGAAGAAGAAGCTGCGTCTTAGCTTCTGTTTGTACGTGGAAGCAGGGAAAAAAGCCAACCCTGCACCGCTCAGACCGGTTTTTAATCAGCCGCTCCGCTGCGAACGCTGGCCCAA
lg1	171332	15.73	115	A	G	TGCAGGACCTTCTTCAGAAACCCTGGAGATGAAGATTCCCTGAGGACACAACAGGATGAAGTCACACTATACGACAGATGGCCTTTGTTTTGCTATAGGTATCAAGATATAACACAACTTACTTC
lg1	170435	15.97	69	T	A	TGCAGCAGAACCAAGAGATTCAGAACCAGAGAGAAAAGAGGATGTCAGAGCAGAGGTTGACCCTTCACATGCTCCTGAGCAGCTCAAAGCACAAGCCTGAAAGCACTGAGTGACATATAGATTTA
lg1	170565	15.97	74	G	C	TGCAGCATCCAACGTAAAAATCCCCAGCAATGACAGAGCCAGGTGTGCGACAGCGATGAGACGCGAAAAACCATGCACCACCAGGAAAACCCGCTGTATGAGACCAGTGGCAAAAGGCTCCAGAG
lg1	170628	15.97	72	T	C	TGCAGCTCCACGCTCATTACACAGACCTGCACATCTGGAGACAGATGCTGAGGACTGGCCTTCAGCGTCGCCTGCGTCGCAGCCGGCTCTCTGCTCCCAGTCGGCCCCTCAGTCATCGTTAGCAT
lg1	170768	15.97	72	C	T	TGCAGTAGACTTAACAGACACCGAACCGTCACTGTCCTCCGTCCACTCTGCCTCAGGCCTCGGAAACAATCTCATCAGATTATTAATAAATACCTGTAAAAGTTGTACAAAGTTACACCGTGACT
lg1	170805	15.97	47	T	C	TGCAGCCTTCGCTGTGTTCAGTAAACAAACATCAGTGGATGATGCGGTGTCTTCTTACCGTGAGCGACAGAGCCAGGCAGCAGAATGTAAACTTTTTAATGTGCGACTTGGTGACGGGGCTGCCG
lg1	170108	16.21	91	C	A	TGCAGCACCTGAAGGCAAAGAGGTTTTGTTTAGGACAAGATGGTTCAGCTACCATCAAGAATAATTAAGAATACTCTTTCTACTTTGATTTCAAGCTCATATCTATGCATTTTTTCATCACTTCA
lg1	170285	16.21	79	G	A	TGCAGCCGTCTGAGTGGAACACAGCCCGTGCAGTTACGTGGTGGCCTGAAGGAGCGTGGACGCCACGCCCGCTCCCCCCGACGCATCCTCCCGGGCCCCGTTGCCTGGCAACCGTGGCTGATTGG
lg1	170316	16.21	113	G	A	TGCAGACTTCCTGTATCTCCACTGGCCCAGCTGATTTAAATACATTCCTACAAACGCTAACAAAGGTAGAAGGTTTGTATAAAATGATGCCTCATGCATGCGTGGGGCGTGACGTACGTCTCCAC
lg1	170354	16.21	9	G	C	TGCAGGTTTGCCAAGACTTTCATCAAACATCTGGAAAACAGAAAAAGAAGATCCATTTTTGACCACTTAGTCAGAGCTGACCTTCCTCTCCCCAGACACTTCCTCCAGCTCTTCCGGTGGGACCC
lg1	170423	16.21	67	C	A	TGCAGAACCACTTATCACCACCAGAGGGAGGCAGAGCTGCTAATGGTTTGTGTCATGGCTCTTTAATCGTGAGGGTGAGCTTGGCTTCTGACTCACTGTGTTTCCGGGCCCTGCTGAGAGGCTGG
lg1	170434	16.21	100	G	A	TGCAGCACCCGCTGCCACCTTCCCGTCGTTTCGCTGCACTGCTATTTCCTCACGTTTTCTCTCTTTGTCCTCTTCAACGTTTTCCACGAGAAGAGTCTTGGTTACCGATTCTGAAAAGAAACAAT
lg1	170464	16.21	60	C	G	TGCAGGAGGTGAGTGTTAGAGGCGATGGTGGAGGTTGATATTGTTCTCATAACCAACTTCGGTTGAAGCATCGTGACATTACGATCCCGCTTTCCACAGCAAAGATTAAGTATCTGTGGCTTTGC
lg1	170494	16.21	109	C	G	TGCAGCTTTACCTGTTCAGGACTTATTATTTCCCTTAATGAACTGACCGAGTAGGTGCTTTGTCTCCTCCAGAGCACGCTGACACAGACCAGATGGCCTGGAGGTCGGAGTAAAAGCCCAAGGGT
lg1	170567	16.21	53	A	G	TGCAGCTCTGTGTTTGGCTTGGAGACAATGCGGTGATGCCCTACTGTCACCTCACAGATTAGAACCAGCAATAAGACAGAATGGAGGACAAGCTACTTGTAGCACAAACTGTTCAGATCGATAAA
lg1	170585	16.21	13	A	G	TGCAGGGGTTAGCACTGGTGTGACTGGCCTGAGACTGTGTCACGTTTTGTGGAGTGATAAGAGCCGGAGCAGGAAGCTGCGAGAGGGGCAGGAAGGAAGAGAGCTTAGGCCTGGAAGGAGAGAGG
lg1	170595	16.21	80	T	G	TGCAGGTAGAACAGGAGCCGTTTGCAGGATCTCAATGATTAGATCCCAGGTGTTGGCGTCTTGGAAACGTCGGCTGCTGCTTGTGTGTATATGCATATGCACATACTGTATGGGTGGACTGGAGA
lg1	170614	16.21	35	G	A	TGCAGCCTATATTTCTGTCCAACGGGCTCATTAGTGCGGCGCTGTGTTCGACACACCTTTCTGAAGAGGATTTTCCGAGCCCCGCGCTTGTGGCGGAGATTAGCGCTGAGCAAAGATTAAGCAAA
lg1	170620	16.21	28	C	T	TGCAGATGACCTATATACACTGTCTGCACGGCTGCACTGTCTCTAAGCTCTGACTTCAACTTTCTTCTCTTTCTTCTTCCCTCATGCTTCTTCCATCCTCTTCAATCCTCACATGGAATCCACGG
lg1	169978	16.44	64	G	C	TGCAGTGACTTTCCACAAAAACATGCCAGGTCTGAAACAGCAGGGCGGGAGAATCGTCCCTGCCGATCAGAATACAGTGTATATGGTTGTATAAGGTGCATAAAATATCAAAATAAAACTGTTTT
lg1	169984	16.44	75	G	A	TGCAGTGGGATTAACAGGACATGCAAGGATTTAGTGGATGCATTCAGGAGAGACAGTTTAATAGACACTCGGGACGAGGTGTCTCCTTTTATTACCGAGCCGTGTGTCCTCTGGTTGTGGTGCTG
lg1	169990	16.44	70	C	A	TGCAGGAAGGAATGAAAGTGGCCCTGCCAGGAAATAATCCATCAAAGCACGTCACCTCACAAACCTTATCCTCACAGCCGCCTTTTCATGTCTTTTTTAGGCGTCTTTGTGAGCGGGTCAATTTC
lg1	169992	16.44	55	C	G	TGCAGGACAACTAACTGGCTCCACAGCACCTGAAACACGCACAGACCCAGGATCACATCTTCATCAGGTAGACATTATTAAAGCTCAGCCCTTTGACTGATGCCCTTTTCCATTAGGATGAATTG
lg1	169996	16.44	100	G	A	TGCAGTGGGAGAGACGCAGTCGGGACCAGAGGACGGACAAAGTCACATTCTACCGCGCGGTTTCAAAGCCTATTAAAATGCACCCTTGGGTGAGGCGTGCGCAGGCTGTCTCCTCTGCTTTACGC
lg1	170039	16.44	109	C	T	TGCAGGAAAACCTGAAAAAAACCCAAGTCACTCACTTAAAACCATGCAACAACAACATTAAACTTGATACTGTACTGTGTCTCACACCGGTGCAGTGGTCCAGATGTCCCTCTCTGAGTGACTGG
lg1	170047	16.44	117	A	T	TGCAGGAAGGACCTTTGCTCAGGGTGTGTATGATGACAGACATTTGGTGGTGCACTGGTCAATGCCTCTGCTGTTTATTATGTTGTGCTTTACAGCGATATTAGTGCCATGGTGTACAGCTCTCA
lg1	170100	16.44	32	G	A	TGCAGCGCAAGTGTATTTTTTGTGACTTTGGCGACATTAAGTCTCGCATTAAACCGGCTGCGTCTCGGCCTGTGTCTGTGTGTGGAGTACCAGCTTCCTATTTTAGACGCATCCCCTCAGCCCTG
lg1	170114	16.44	8	C	T	TGCAGAGACTGCACTGACCTCCCGCCCTACTCACTGCCCCTGCCCTGTGTGCGTTGCGGTTGTCATATTACGTGTTCGTGCGTGAGCTTGTGATCCTGACTTTGTGAGACCTCAGGTTGTGAACA
lg1	170116	16.44	98	G	C	TGCAGTGGCAGGATAATATTACTCTTGGTGCCATTCTCCTGTCATTATGGATACACACATTAAAATATTAATTAAAGCAGCTTAGACGCTCAACTAATGAGCTAATCAGTTCATCTCAGCTTCCC
lg1	170216	16.44	10	C	T	TGCAGCTGATCTAGTTTAACTTGATCACTTTGGACGCGATCTTCCACCGCAGACAGCTGCTTTTGGAGAGCCGAGATGTTGTTCTTGAAAGCCTGGATCTCGGTTGTGGTGTTCTCCGACTTTTC
lg1	170231	16.44	72	C	A	TGCAGGTGGTGTTTTCACTGTCCACTACCCGTTTATTTGCCGTTGTAAAGTTTGAAAAGCTCTTTTTTCCCACTCACCAGTGCGCCATCGAAGTCACAGGTTAACTAATTAATTGTGTAGACTTT
lg1	170237	16.44	12	G	T	TGCAGACAGCTGGAACATGCTCATTTGTTTTCTGACCTGTCTCACTAAAATGTCACTGACTACGCCGGCCTGCTCAGCTAAAACTCTCTGCTCTAATCTGCATCAGTCTGACTGAGAACCTGGAC
lg1	170242	16.44	18	A	G	TGCAGTAACCAGGAGGATAGAAGTCAGACTGTCGAGAGGAAAAGCTTCGGGGTTTTCTGTGATGAACGGGGGTATCTGGATCAGATCGAGTACATCCTACAGCACGGCCGCAGGAAGGGAGACCG
lg1	170309	16.44	87	C	T	TGCAGTGAAGGCATGTCATCGCTGTCCCATATCGGTGACTCACCGAGGCCCGCGTGCCCTGGCCTGTCATCGACCTGTCGCTCTGCCCTGCCGGGCCGGTTGGCAGCGCGATGTCTCACCACCTC
lg1	170330	16.44	28	G	A	TGCAGACCAACAATGACCTTGAGTCTATGAGTGATGATATTCCAGGAGCAGCACACCTGACAGATACGTTTCACTTCCTCTGCCCCTGCGCTGCTCTGTCTGCTCTTGTGCACGCTCAGACTACC
lg1	170346	16.44	101	C	T	TGCAGCAAAACCTGCCTTGGGTGTTTGAGGAGGGCGCAGGATGGCTTTGCGTGGTAAGCAGAGATTAAAAGCTTTGCCTTCTTCTTTGAGTGCTGGTCTCTCTCATTTTCTCCAACGCTGGGCCA
lg1	170348	16.44	121	G	C	TGCAGCACTTTGTCAGTGTCACCAAGCACTCCCTGGTTCCACCAAGCAGTCATACAGTAAAGTGTGCTCGCCAGAGGATGTCTCACTGGATTGTGGAGGCTATATCTATGGCATATAGGTAGAAG
lg1	170365	16.44	37	T	G	TGCAGTTCACTCAGCTGTATCTGTCTCTACAGATGTGTGGCGTAGAGACATCTGACTGTTTGTGAATTCTGTAAAATATTAATTAGTGAAGCTGGATTTATGCATAATTGTACATTTAATTTAGG
lg1	170476	16.44	13	A	C	TGCAGGCGAAATCATAATATTTGTCATTGACTTAACTGAACGAATGATCATATAGCTCATTATAAACCCAAATACATTCGTGCTGACTTGTTTTAAAAAGTGATGTCACCACAAACATCATCTCA
lg1	169945	16.68	64	A	G	TGCAGAAAGCACCTTTATTCTGAGGTTTTACGGCCTCCTAAACATGCTTGACAGCTTTAGGTGGAACCAAATTACAGTCCCTCCAGTGTTTGTGGATCGGGGGTGTTGACAGGCTCGAGCACGGC
lg1	169953	16.68	88	T	C	TGCAGCCTATCGCTCCATCTCCTGAAATATGAGCCAGACTGTCTGTGCCTGACCAGAATCCTGAATTCCTAAAGCCCTGTGTCACTCTTCTCATACATAACCCCATCCGTCCGCGTACGTCTGTT
lg1	169970	16.68	72	T	C	TGCAGACGGTGTATTGGTCATCAAGCCAGAACCGGGCTGGTAGATCTGCTCAAACCCGACACTGGGCGCTATTGCTAATCATAAAAGTCACTCTTTGATTCCTTGTTCCTCACACTCAGAGTGTG
lg1	170059	16.68	113	C	T	TGCAGCAGTGGACTTTTCTAGCTGCGTAAACAAACTGAGAACACTACACTGCTGTTATCACCCCATAACTTAATATTGGAAACTGGTTAGTAAACAGCTGCCTGTTTACACAACAACATTAGCAC
lg1	170334	16.68	110	C	A	TGCAGCTGTGCGGCTCTTCTGTTTTAGACTGGCAGCAGTGTCTGCGTTATTTACCTTGGAAGGTTTGTCAGCTTGCTGCAACGTACCCGCGTCTCCTGCGTCCATTGCAGCAGTTTCTTTTTCAC
lg1	169914	16.92	67	C	G	TGCAGCCCGGCCTTTCTTCTGTGTTTACCTTAATGGAGACGTGCAGACTACACAGCCCCGCTGCTTTCTGTCCCCTTCACCTTAATGCAGCAGGACACAACAGGATGGCGGCTTTTATCTGATGC
lg1	169921	16.92	12	T	C	TGCAGTCAGATGTCGCACCGCGGCCGCAAGGCGCTAGGAGACGGACGGCGCTGCGTAAAGAGGCAGATTATACATCATCCCCAACACCGCCGGGTCTGATCCCGCGGCGAATCCCTCAGACTAAA
lg1	169928	16.92	13	G	A	TGCAGAGAAACACGAGCGTCACATGATCAAGTTTGCATGATGGTTTTCAAAAGTACTGCAAAAGTAATTTAGCAGATGAAGCGGAGCTTGAAGGAGAGAGTGGATATTGCTGTGTTGCGTTGTGA
lg1	169840	17.16	73	C	T	TGCAGAGTCGTACAGTTATACACCAACATATTGACCCGTAGACGCTGTAGGGAACATCCATTGTTTTTATGGCCGGGTTTGGAGGGAAGGAAATAATGGGGATACTAATAAAACAATGCCTGAAG
lg1	169846	17.16	80	G	A	TGCAGTTGTGCGGCTTAAGTGACCCCACTTTGCCTCCGGCTGTGTAACACTGCACCTAGTGGTAACGACACAAAGCAGACGATCAATAACTGGGCTTCCTCTGCTCACATTAAGTGTTGGCTTCA
lg1	169847	17.16	12	G	A	TGCAGCAACATCGCAAAAGGTGCCAGAGATCTCGTTTCCACTGAAATACGTGTGAGCAACGCAGGAACTCACCTGCCCAGGAAATCATCTTTATCTGGGTCCTCATCAAAGAGCTCGATCTCAAG
lg1	169865	17.16	18	A	G	TGCAGGCGACGGCGGCACAGAGGCAGCAAAGCGCTTATACAGCGTTTATGTCAGAGCGCGAACGAAGCGGCGACGAGAGCAACTCAGCGGAGACAAGGAAGCTCCGTTCAACGTGACAGATTCAG
lg1	169683	17.63	99	G	A	TGCAGTCACAGTGCCCACGTTCGGTTAGTGATATGGTAATGAAAACCACGCAGCTGCAAGCAAGCGCACACAAAGCTGAACCCACACATTACACAGGCAGTTAATGGCAGCGTTGGCCCATTATT
lg1	169688	17.63	60	T	G	TGCAGCCCTACTGTAGTTTGTTTTACAGTACACGTGCCAATAGTCACGTTTTCAGCATCTTCACCAGTTTTTTTCCGTAGATTTTGGAACAAAAATCCACACTTGACATCACGTAAACATCTGGT
lg1	169743	17.63	110	G	A	TGCAGGTGTGATACTGATGCCAGGACTGAAATCTCTCCTGCCCCACGAGCCCGAGCATGAAGATACACACAATCACAAGCACACCCACACACACACTTTTTTTTTAACACGCAGCGCTGAGTAAC
lg1	169802	17.63	47	A	T	TGCAGCGCCTCAGGATCCTCCTCCAGAAACTGGCTCGCCGAGGTAGAATCCGCTCGCCTCCCCGTCCATCTCTGCCTCTCTCGCGCTGCTCGCCGCTGTCGTCCGTGCGCAGGGCTCGCGGCAAA
lg1	169750	17.87	36	A	G	TGCAGCAGGTACGAGGAGCGCGCCGGCTGCACGAACACAGCCTTCACTAGCAACTGGAACTAAATCTCCTTCTGTGCCGTCGTGACTTCTAACACGGCCTTTAATGTGAGGCGCGGGGAACATGC
lg1	169783	17.87	22	G	C	TGCAGGACAACGCGCCGGGTAGGAAATGAGAAGGGCACACACACAAACACACGGGGAGCTGCTTCATTGTCGACAGCTTAACCTGGGAGTGAGGCTGCCAAGTGGCTGCAAGGTGACACCAAAAA
lg1	169541	18.11	44	G	A	TGCAGCCATATTTCCTCTGCTGTTAAGGTTCATCTTTAACGTGTGCCTCAGCTGACCTGCGCTTGGTTTATGGCCTGTTTTACGAGCTAAAGATGAAGATTCACGTTACAGTCCCTGATAGTGGA
lg1	169575	18.11	116	T	C	TGCAGCATCCTTTCTCTAAAAGCCATAGCTTGTTATGTACATGCCTCTTGCTTCCTCTTACGGTGATTTTCCTGAAAAAAGCTTCTGTGGGTGTAGAATTTTCTAGCACAACACAGTGGAAAGTG
lg1	169578	18.11	52	A	G	TGCAGTGTACACCTTGACCACACTGGGGCACTCCAGACCCTGCCCACTTTCCACTGTGTTGTGCTAGAAAATTCTACACCCACAGAAGCTTTTTTCAGGAAAATCACCGTAAGAGGAAGCAAGAG
lg1	169573	18.34	75	A	G	TGCAGTACAGCTTGAATAGTTTAAGAGCTGTCCTCACTTCTATGTGAATCAAAGCTGCCTTAAATGCAACAATTCAAGTTGAGGAAATATTTGGCCAAATTAATCTCTACACATTAACATTGGCT
lg1	169498	18.58	13	G	T	TGCAGGATGCCGCGTCTCCTCACCATGACTTTTAGCACTCAGATGATGGTGAATTATTAAATGCACTTGGGTGATATTGGCTCAGTAATAATAAAATGCCGGTGGTGATGATGCCGGGCGCGCGC
lg1	169407	18.82	30	A	C	TGCAGATACAGAGAAACGTCACCCTGTTTCCCGAGGAGGTGATGACAACGATGTTCTCCTCCGCGTGGTGGATCCCACCTTGCTGTGGCACAGGGGCAGGTGAGTGGGCATCAACATGTTCATTG
lg1	169387	19.06	58	G	A	TGCAGACGATTCAGTACCGGCGGCTCCAAGCTGAAGGTCTTTGTCTCTTCAACTAAATGCACTTTCTAATCTCTTTTTGTTGTTGTCTAACTGGTGTTTGGGTTATTCTTTTCATTTCTAAATGA
lg1	169328	19.29	87	C	T	TGCAGATGATGTGCGAACACAAAAATTGCAGCAGCTCACATCGCGGTCTGTTAAGTAGTTGAAGCCATTCGAAAAAGACAGATATTCCAGATACAGCACAGAAATAAATGGAAGAAAATGGCCCT
lg1	169368	19.29	27	C	T	TGCAGGCCCTTTGTTTCCAGGGTGTGTCGGCGTGCTGCTCGTGCAGCGTTTGCCTTACGGTAAATATACTGTGTTTCATTTAAGTAATGATCCCACATGTGAATAGCTATAAACAAATACACCAA
lg1	169219	19.77	41	A	C	TGCAGCCCGTGAGGCGACATGTGACGGCGGGCGCGGCGACGCCGCTTGCGTGCCTGCTGACTGAACACCAGAAAATGGATTACAGCGGGCGAGAAGGATCAGCCGCGTCCAGGCAACGCGTCATA
lg1	169243	19.77	45	A	G	TGCAGTACTGGCACACTGTCAGCACCGGGACACGCACACGCGCGCACACACACACACGCACACACCTGCGGAGAGCAGAGGGAAAGTCAGTGACAGAGGCGTTCCAGACGCGCGCGCCCGTGCGT
lg1	169038	20.25	79	A	G	TGCAGAAAAATACTGCAATCAACCTACGGTTCCTCAGATTGATCTTCGATGAAGCTTTGTTTTTTCCCCAGAGGCCATAAGAAAATCCATGACACCAACGAGCTGACTCTCACCTGCTGATTACA
lg1	169066	20.25	11	C	G	TGCAGGCCCGTGTTCTCCGATGGGAACGAGCTCCTGGTCCATTTCCTGTCAGACCTGAGTCTGACCGCAGACGGCTTCATTGGACACTACAAGTTCAGGCCAAAGAAATTCTCAACGACCACGGC
lg1	169091	20.25	95	A	G	TGCAGCAAACCAAACTAACCACAATAAACGTGACACACGTGACCGACACCATCTACTGGGAATGTCACTTTATATGCCATTATCATATTTTGCACAAAGGCCAGCTACGGGGCACTCCCTGGATG
lg1	169101	20.25	63	C	T	TGCAGAAACACAAAAACAAGGAGTTTCTACTTTGGAATAATATGTTCGTGGTAAAAGCAGCCACGGTTGGACCGTAAGTATGACACAGCAGCTTCAAACCCAAAGGAGAGACGCACGCAGGCGGC
lg1	169128	20.25	40	C	T	TGCAGAGCCTGTGACATGCAGTAATGTAAAATGTTAAAACCAATGAGCTTGTATCTTCATAAGCTAAGTACTCAGTGCCTACCTGAAGCTCAGCCCTTAGCCTCTTGTTCTCCTCATCCAGCTTG
lg1	169147	20.25	75	C	G	TGCAGAGCAGTCAAGACAAGAGCAAGAGCAGAGCTGTGTCCATAGAGGTATATTTGGCCACCCGACCAGAAGCATGTGGGCTTAGTACAACCATGGTGATATTGTGGTGTGTCTCTCTGCTCATT
lg1	169172	20.25	100	A	G	TGCAGAAAGTGAAGTGTTGCTCAGTAATGCATCACCATTAGTTTAATTACGTATTAGCTCAAAGACAGAGACAGGCACAGTTGTCTTTTTTGTGTGCCACATGCAAGCAGGGGATGTTCCCCTTT
lg1	168992	20.48	72	C	T	TGCAGAGAGGTCGTCAATCAAGCCAATGGCGTCTAATGAAGCTTCGACGTGCGCCGTTGTCCAGCGTTTCTCCCTGATCTTCTAGTAATTAGACCTTAGGATGAAAAATGAGGATGTGCCGTGGG
lg1	168993	20.48	107	G	A	TGCAGCTATTAACGTCACAGGAGCACTTTCGGCCCAGTCGCGGTAGCTCCTGGTGACGGCGCCGGTACAGTAGGAGTTCGTTAGAGAAGCAATCATCAAGTTGAGGTGATGGATAGGTGGCGGCG
lg1	168952	20.72	53	T	C	TGCAGACCGAGTGCAATCACACACGTACTGTACATATCCCTGGCAACAAGCTATAAGCTACGCGTGTGCAAAGACCGTGTGTTGGGATGGCGGCGTGACTTAAAGCAGAGCACAGTAGAATCAGG
lg1	168968	20.72	54	G	A	TGCAGGACGCGGGGCGAATCACGTCGCTGGCGGTGGTGTCGAATCCTTCTAGGTGGTATTGCCGCCCACGTGGCTGGGGAGGAGCCCGGGCGAAACTTGGCCTCTGATGTTTTTTGGGCTGTGGG
lg1	168971	20.72	106	T	C	TGCAGTTATTCCTTATACCCACGGGTCACAAGTTCAGGACGAGATTAATGATTTATGAGTCGCTGTAAACATGCGCGGGCTACGTGGAGCGGGGAGTGAAGAGCAGTGTGGACAGCGTGTGTGTG
lg1	168972	20.72	110	C	T	TGCAGGTCTGCATACGCATCGCGGCAGGCATAACAAAGAGTCTGCACGGGCTGCGGGCAGGGATAATATACAAAGAAATGCGCCAGAACATCCCAGAGAATCACTGATTCCGAGCGCTTTGACTG
lg1	168985	20.72	28	T	C	TGCAGGAAAGGTGTGACACGGAAAGCAGTGATTCCAACCTCCAGCTGCACTGAACGGAACTAGACCGTGCAGGTCGTTCCCGACAAAGCGGCCAGCGAGGGCGGATTATACTGGAATAATCTTTG
lg1	168700	20.96	121	T	C	TGCAGAATTATGCAACAGTCCAATCGTTGACCTTTTGCACAAATGGAAAAAAAATGCTGTAAACGTAAAATGTTTGTACAAATAACGGCAGTCATCGACGAGAAACCGCTCTGAGACAGATTCTT
lg1	168771	20.96	53	A	C	TGCAGCAAGTAGTAAGAACAGATAACTATGACTGAGCTCACGCTGTACAGACCAGCCAATGCTTTTGTAACAGCGACGTTTTGCTACTATTTGTCAGGATTTAAGCGTGACCCGTATTCAACCTC
lg1	168776	20.96	23	C	G	TGCAGCCTCATAAATGGAGCCAGCAGAGTCACGTCGCGGCCAGCGATGTCGTCGTGATGAGGAAAAGGATCTGAGCGGAGGCGAGGGCTGCTGCCCGTTCCATTGATCTGGACTAGTAATTAAAC
lg1	168789	20.96	64	A	G	TGCAGCTTTTACAAGATGATCCACGACTGTGAAAATAGCCCGGTTTGACTCAGATTGTTTTAGGAGAACTTAGTGCAAAGGCAACATTGGTTTTTAAAGAGGTCAATAAAACTATGACACACTCA
lg1	168790	20.96	44	G	A	TGCAGGCTCCACACAGAAGCCAGAAACTTTCAAAATGTGTTTGTGAAAGTCTTTAAAAAGCTCGTTAAGAGTCCCGTCACTAACGAGCAGCTACAGCACAAAGTTTCAGCCACACGACTGAGCAC
lg1	168796	20.96	16	C	T	TGCAGGGATACACAGTCAGTCAACCTGAGGGTAACGTAGCCAAACACACTGGGTGAAAAGCCAGATATATCCCCCAGGAGCTGATACGGATGAATAAGGATAGCCAATAATCCTCAGGAGGTGGC
lg1	168812	20.96	61	G	A	TGCAGGCGATAAACGGTATGAACTGATTGCTTGCCCAGTGCAAAGTATAGAGTTGGAGAATGTAGTTCCAGTTACAAGGCCATATACAACAAGCACATTGTTGGTGACAATTATACTGAGTCTTC
lg1	168816	20.96	66	G	C	TGCAGAGCGAGGGCTCACTTCCAGACATTCTTTAGCTTCTGCCAGTAAAAGACTCAAATGACGTAAGATCACAGTGGGAAGAGAAAACATTTTTTATTAAAGTAATTTATCAAATGTTGACAATA
lg1	168818	20.96	29	T	A	TGCAGGTAAAACACATGTGCCTCGTGGCCTGGGGTCTCCAGGGACTGTGGGTGCTAAAAGGTAATGAGGTTTGATAGGAAGGTGAGATCTTAGATGGTTCCTCATAAGGGAAGTACAGAGCCAGG
lg1	168912	20.96	18	G	T	TGCAGTCACGTTTAACTAGTGGTAAATTCAGTGTTCTTCTCCTCAGAAGATGTGAGCAGGCGAAAGAACTCTGGGTAATGTTTCCGCTGTCTGCTAATTTCAGCTGTAGCCCTCGTCAGTTTCCT
lg1	168913	20.96	73	A	G	TGCAGCTCGCCTCCTCTGCAAATAGCTTCACAGTAGTAGATGAAGATTCCGCACTGCACAAAAAACCCACTACATAAAGAAGGAGGGAGACGTCTCCTTTTGGCTACACACCGTTCCAAACGGAG
lg1	168915	20.96	9	A	G	TGCAGCACCATGAGCAGTGATTACATTAAAAGACACATGGAAAGATTTGCGACAGTATCCTGTTCAGGTTAACATCTTATTCTTCTGTTTTTACACCTGACTCGTGTGATAGAGACCAACATCCC
lg1	168925	20.96	53	C	T	TGCAGAGAGATGAAACCGTTGTACCCTTGACCTTGGCTTTGGAACCGATCACGCACCGTGGCTCTGTCTGTCTCTATGCTGGCTCCTGTCGGTTCCCTCTGTCCCCAGGCATCCCTCTCCCTGAC
lg1	168937	20.96	10	C	T	TGCAGTGGCCCACCACTCTCTCTTCCTCCTCCTCTGGTTTTCATTTTGACTGGAGGGAAGAGGATGACAGAGATTTTGTATCACACCCACTGCTTCGTCACAAATATCAAGAGTGGAAAGAAAGT
lg1	168938	20.96	56	A	T	TGCAGTTCCATGTCTTTGTGCGCGTGAAAAAACACAGCACAGATACATGCACACACAGCAAGATGCCATCAAGGTATTGATCGTTGCTTGTCCTTGATGAGAGGCAACAGTTCTGCCATGTGAGG
lg1	168949	20.96	77	G	A	TGCAGCAGCCGGCATCGTGCCTCCTACCTTAAAAGCAGGATTACTAATGGATGACTGTCATGGAATTGTGTAAAGATGGAGATAAGATGAAGTGACATCACTAAGAGCAGCACAAACCTGGCTCT
lg1	168672	21.2	119	T	G	TGCAGAGCATCTACCTTGGTAACACAAACGTCAGGCTCGGTTTACTGGCCACAAGTGCTCGTGATAAATATTCATGATGCTGGCGCCTGCGCTTTCCCAACACCTGAGTGTTTGTCATTTCCAGA
lg1	168675	21.2	73	C	T	TGCAGCGCGTCTCTTGGTGGCGACTCCAGCTCAACTAGACGCAGGAGAAGCATCCACTTTCAATTTGTTTACGCGTAAGTCTGGAAATGACAAACACTCAGGTGTTGGGAAAGCGCAGGCGCCAG
lg1	168687	21.2	40	A	G	TGCAGATGCACCAGAACATCAGCTGGGTTCTAGTCAGAGTAAAAGGGTTAAATTCACAATAGCAGGCCTTTAAGAATGAGGCAGGTTTTATATCTAACTTCAGGGTTTCCTAAGTAAATAGGTCA
lg1	168736	21.2	75	A	G	TGCAGAGACAGATTAGGACAGTGTATTAGAGTTTAACAATTCAATAATCCCAAGCATCATTACGTCGTGTTCCTTACCAAACGGGCTTTGACGGGAATAAAACGGAGGAGTCTTGACTTTTCCTC
lg1	168740	21.2	57	A	T	TGCAGGCCCGCGCCACCAAATCGACTGCTGATACACGCGCTGTATTCAAGCAATTACAGTTCTGTTACTGTGAGCCATTGTTAGGGAGTCATTAGCTAAACAATCACGGTTTAACCAGTCTAACT
lg1	168754	21.2	80	G	A	TGCAGAGAGGGTTGGGAATTCCTCCAGCAGGAGGGATGGAGCGATGGAGGAGGAGGAAGCGAGTCCGTCTCCATGTGTCTGCACGGTTTTGGTTTAACTTGTACAGGATGTTGGCGCATTGTTCT
lg1	168610	21.67	40	A	G	TGCAGGTTCTGGCTTGGCAGCAGTCTGGAGAGGCTGAAGCAAGCCTCCGGTGCCACTAGATGGAGTTAGATCCTACAGAAGAGCTTTGGGACGGCGGCGCAAACAAAACAATGAGCGTGGAAGCG
lg1	168606	21.91	88	T	G	TGCAGGCTCTGAATTTTTCCTGTCCCATCAGTGCCTCCTCTGCAAATTCTAGTGTGGGCAAAAGCTCCAAAGCGTGCGTCAAAGATTCTAAAGCTGATGGGAGGTGATTCACGGAAAAATGACAT
lg1	168607	21.91	107	T	C	TGCAGTAAAAGTTGTGTATTCGAACCTGTTGCTGCCGAGCCCTGCTCCTAACGACCCTCTACAGAGCATCCCACGGTGAAGAGCCATATTTATGTTGGCAATATATGTGAAAGAATTAGGATCAT
lg1	168469	22.39	19	T	C	TGCAGCTACAGGTCTCGGGTTCACAGAACCCCTGGCAGTCGCAGCCACAGCTCTCCCGGGAGATCCTCAGCTCGTGCAGCTGCCTCTTCTCCTCCTTGTCGATCTTCTTGACGCCGGCCGCCTTG
lg1	168479	22.39	35	G	A	TGCAGGAGGCGCCCATCCCCGTGGTGGAGCACGCCGTGTGCTCGCAGCCCGGCTGGTGGGGGGGGGCTGCTCTGAACACCATGGTGTGTGCTGGAGGGGATGGAGTCATATCAGGCTGTCAGGTA
lg1	168515	22.39	91	G	A	TGCAGATTGAGTGGTGGGAGTGGGAAAGGTCAGAGATCACTATGATTTATTAGCAGCATAATGGATTATGGAGTCTCTTTGTGAGACAGGCGCTGCAATTAAAATTCTCCTATTCATAACTACAT
lg1	168522	22.39	42	T	C	TGCAGTGGATGTTGTTGGATTGAATGTTTTTTTGTGCTATAATAGTGAGAGATAAAGGCCTTCAGAAAACACACACTGTCATGGCAGTGCTGCATCCACAGGATGTTGGACATGACACATCCCAT
lg1	168539	22.39	72	T	C	TGCAGCTGTCATCGCGTTGTTGTGTACCTGTGACTAAAAGAGCAGTATTGGAAAAATCAAATTTCTTTCTCTTGATGAAAGTAGACTTTTAAAGCACAGCTGCACCTTTTGCTGTCATAACCTGA
lg1	168552	22.39	17	A	T	TGCAGTGGGAACGGAGCAGGGGCCGGGAAGCGCGAGGGAGAGAGCGAGCCCAAAATGGACATGGCTAACCTATTCAAGCATTTCTTTCGTGAGTTTTCAGCTTTCTCAGCCCTCTGTAGCTGCTT
lg1	168563	22.39	69	C	A	TGCAGTCAGGAGAATGTCATCTAAAGTCTGTATCATTGATGTCTGTAGCTCAGGTAGTAAGATGGCTGACAAGCTGAAAACCCAGAGAGAGTCAGTAGTTTCTGGTGAAAAAATGTTATAGCATG
lg1	168571	22.39	82	T	C	TGCAGTTTTGTATAGAGCACGGCAGCTTTGACGGTAAGAACCGAGGTTCTGGTTTTGAAGTCAACCTGAACTGAAGGGGTTTTTCTCCTGCTCTGAGGCCTTCACGCAGCCTGGTGTCTGCACAG
lg1	168582	22.39	48	C	T	TGCAGAGCGGCATGGAGCACGAGTAGGTCGCCGGGAACAAGGCCTCGACCCCCAGCTCGTTCCCTTCAGCTCAGGTTTACCCGCTTTATGATTACAGGATCCTTATCGAGGACGTGCAGGTCGCT
lg1	168583	22.39	36	C	G	TGCAGATGGCAGCAGACACACGGACACAGGCACTCACACAGTTCAAATCAGCCTCCTGTTAAAGACGAGGGTAAACGTTTGATCTGAGCAGCAAGAAACCAAAAAGGTGCCGTTATAAATAATTT
lg1	403424	22.39	12	G	A	TGCAGGGCATCTGTGTGGACTCTGCCACGGCCGAGTGACTCAGCGAGCGGCCGTGTGTCACACGACTACAGTTGTTTGTAGAGACAAACCTTGTAACTTTGCAACGGGCCCAGGAAACACGAGTG
lg1	168414	22.62	23	A	G	TGCAGGGGGCGAGAGTCACGTGAACGGCAGGTAAACGGTCATGACCTCGATTCGGTACCTGGGTTGTACAGCGCGACGCAGCATCACTACCAGGATGTGTGCTGTTTGTACCACACAGCTGCTTT
lg1	168443	22.62	66	A	C	TGCAGCGGCAGCTCCCACATGACAACATGGGAAGAGAAGCTCCGAATGTTCAAGTTGATGGAACTGATCATGCAGTATTTTCCCGTTCCACCTGTTTCCGGTCTTCATGCTAAGCTAACTGACCG
lg1	168408	22.86	104	A	G	TGCAGAACATCTGAGCACAGCTGATGACAAAAGCAGAGAGGTGGCAGAGCCCACACCGCGGTGGAGGAGGTGTGCGCCGAGGTTGACTCACGGCGTAGCCGGGAATCATCGAGTCATGAGTCGGC
lg1	168294	23.58	108	A	G	TGCAGACTTTCAGGTTCCTCTGGATTTCTGCGACATTCCGAGTCCAAAGCTTAGATCGCGTCCAGTTAAGGGATCATGTGCTAAACTCAGCAATAACACGACTCATTTAATGCCTCTTGTCACTT
lg1	168305	23.58	121	C	T	TGCAGTCGGCCGATGCAACAGGCTCAGGTCTGTCCTCCGTTCTGCTGCTTTGATGCCCAGACCCGAGCCGTGCACTTCATCAAACCTGCGTTACTGACCAGGGACTGGAACAGCAAGCGGCCGTA
lg1	168309	23.58	59	T	C	TGCAGTAAAAAGCGCTGAGGTCTGACGACCAGCTGCTCTCTGGACAAACAGTTCTGAACTGTCTGCGCCGAGGGTTCGTGTGAATGACAGAAAAGCCGAGCCGTTTGTTTAACGGTGCTCAAATG
lg1	168351	23.58	52	C	T	TGCAGTAGCATATTTAGTCATTTGTCGTCGTGCAAATGCAGAAACAAAAAAACGCTCTATGAATCAGTGGTCCTAACTTCTAAGTCAGCAAGATTTTCTTTTCTAAGGAGCTTGTCCGCCTGTCT
lg1	168356	23.58	95	A	T	TGCAGTGGTTTTCCCTTTTAATAAATGCAGTCATTTTATACAGTGTTGACACCAAGGTATCATAGTGATACAGTTATTTCCTAATTATTGTCTGTAAGCTTCATCTACAGCCAAACAACATTCAT
lg1	168362	23.58	12	A	G	TGCAGGACAAACATATTCAGACGCTGTCCACTGTATAATTTACTTGAAATGGCAAAACATGGATGTGTGCTTGTGTCTAGGCAACTAAAATTATGTCACTTTCACAATAGGGATTATGCTGAGAG
lg1	168382	23.58	110	A	G	TGCAGAGTATCCTCAGCCGGGTGGAGGAAATAGAACGGGACACCAGCGAGGTTGATGTCAGGTCCCTGAGGAAGGCGTACGAGAACATCCCAGACTGGGCCGTCAGCGCCAACGGAACCAAAGAA
lg1	168120	24.05	51	C	A	TGCAGCTCGGACAGAGCTCACTTGTTTGCTGAATCGCTCTCCTTTCCCAAACTTTCTCTTATTTGTTATATGAATATTTAACCAACGCCATGAATATTAAAAGGTGCTCGAAGGCGAAACACCTG
lg1	168140	24.05	9	G	T	TGCAGCACTGAAGAAAGAAAAAAATGAAAGTCATTTTATAACATTTTTGTGTATATGCTCACTTAAAGTAGAAAGTGAAAGGTCATTGATTTGGCTCTAACACAACAATGCTTCTGTTGTGAGGG
lg1	168194	24.05	26	T	C	TGCAGCAATACTGCAATAATATTACCTATTGAATATCCTGATCCATTGGCGTAATTAGAATTCTCACTGCTCCTCAGTCATTCTCCCTAATTTCTTCACACAAAGTTGTAAACATTGTCCAGTTT
lg1	168232	24.05	77	A	G	TGCAGTAATTCCCCCAGAGGAATAACGTGACTGTAATTGATCGTTCATTTAGCGAGCTGCATCAGTCTAATGTGGGCAGATGGAAACGTCCTGCTGAGGGCCATTGGATGGAGCGAGTGAGGTGA
lg1	168270	24.05	9	A	G	TGCAGTACTATCTATACAGTAGGCAGATAATGGTGTGAAATACCAGCAGTGCTACTCACTGTATGGTTGGTCCCTGGTTCTGGTTGTCTGGCTGTGGACCTATCATCTGAAAATAGAGTGGGCAG
lg1	168280	24.05	7	G	A	TGCAGCTGCTGACACCGAGCTCCTTGAACCTGAGAAGCCCAGAGTCTGGTGTCACTCTGAACACACGGGAATCGCCTTCATCTGCCTCTACACACAGTAAAGAGCACAGGTGCAAAAGGTCCATG
lg1	168282	24.05	18	G	A	TGCAGACAAGCACTACAGGCAGCTGTTAGGAACAATAACAGCCTGAGCATGTGCGTGTTTAAAGATTTGGAGGCTCCAGACAAAAGCAGGACGCCTCAACTGACAGATTCATGACAAGGTTGAGA
lg1	167932	24.29	28	G	A	TGCAGCCGGCGTATGAAACCTTATGTTTGCATAATTAAAACTTGGTAGATTCTAACGAGATCAGCGCGATGCTGCGGCTGCATTGAGCGATTATATGAAAGTCACAGGTGTTACATGGAGCAAGA
lg1	167966	24.29	7	T	G	TGCAGCTTGCTCCTGAGCTCTTCCAGGAGAAGTTCAAGGTGAAGGCTCCTGGAAAAAACGACGACAACATTGTGTTTCACTGCCGGAGCGGCAAACGGAGCGCCAAGGCGCTGGACATCGCTCTT
lg1	168083	24.29	6	G	A	TGCAGCGGTAAAGGTCGCGGGCGCGAGCGGTGTCACACGACGCGTCCCGACTCCTGCTCCCGTCCTCGTAGCGGCTTTTTACCCGTGTTCCGGTTTCTGGAGCAATTAAATATGAGGAACGCTCA
lg1	168089	24.29	18	G	A	TGCAGAGATGGGACATCGGAGCAGCTTCCGCCGCGAGGACGAGGAAGCGAAATCAAACAGCAAACTAAGATGCAATTAATATTTATGCATTTAGAAGGCTTGAAACCCTTTTATACAGGAACAAC
lg1	168129	24.29	86	G	A	TGCAGTGGGAGTTCACAGCATGTTTCAATAGCACTGTTGTTGCCTTGGCAGCCAGGCCATATCCATTTTTGGAATTTGGTGAGTGGGGAGAGAAGCATTAGTAGCTACATTTCCTGTGAATGTGT
lg1	168131	24.29	32	A	G	TGCAGTTCTCTGTTGTGTTCAAAGTCCGTGGAAGCTGACAGGGGGAGCCCATCCCTGACCCGAACCACGAAGGCAAACAGGATCAGAGACATTATCCACTAGGTCCATGAAGAACTAACTGTCTG
lg1	168137	24.29	95	A	G	TGCAGGAAATGGAAGAGGTGGAGAGTCCATATATGGCGGCTACTTTGAAGGTAACGAGAAAATAAAGTGATCTACCAACAGTCTGCATTGCTAATATCCCATAAATGTATATCTAATACTTTAAT
lg1	168175	24.29	8	T	C	TGCAGCGCTGTGCTGATCTGGGCGTTCCTCAACTGCTTCGGCCTCAACTTGGAGCTGTGGACGGCCAAGTTCTTCTCCACGGAGCCGTTCGCGTCGTTCGAGGTTGGTCAGTGGAGTTTTAGGCT
lg1	168181	24.29	13	G	T	TGCAGGTCCCACTGACTCTCAGAGAGGGAGCTGCCATCAGTTAAAGGTGACTTGATGTATTTATACTTTGACCAGTGGGACAGGGGGCAGAACAAAGGGGCTGTTCAGCATGAAGCCACATTGAT
lg1	168191	24.29	17	T	A	TGCAGGCACATGTCCAGTAAGTGCTGGCTGTTTTTATTGAAACAGTTAAATATCTTAATTGGATCTGCCTGAAAAGTGAAATGGTGGAAGCCTCCTTCCACTGACAACCTGATTACATCATCTCC
lg1	168202	24.29	61	T	C	TGCAGACACGACTGTCAGCTAGCAGTCAGCTAGCAGTTAGCTTTAAGCGGTTAGCTGGCTCTATTTATTGTAAGCAGCCGGTAGGCTAGCCGGTTAGCCTGTCAAGCTAGCCCGCCGACTGTGGC
lg1	168206	24.29	40	T	C	TGCAGGCCAGTTTATCAGACTTCATAAAGCTCCTGTAAAGTTTTTAAAGCTTATCCTGAGCCACGCTTCTGTTTTCCCTCTCACTATTATGTGCATAATCTGCGCACTGACCCCGTAAGTCCCTG
lg1	168207	24.29	68	C	T	TGCAGGGATCCCTCCCGCCGTGCTGTTGTGCTGAGGCAGCGCGGGGCTTCCCCTCCCCTGCTGTCGGCCGCTGTCAGCGAACCGCCGCCACAGACACAGCCTTACTCTCAGGTGCTCGCGGATGT
lg1	168215	24.29	82	G	C	TGCAGAGACAACAGGCAACCTTTAAAACAGGACGGACTGCGTTTACACAGGCTTATTACAGAATCACACTGCACTGAGGGCGGGACGGTAGATCTGACGATCCCGAAGACCCACTGCACGACATT
lg1	167915	24.53	23	A	C	TGCAGGTGATGCATAAATGATCTAATTACTGTGGGCCTCAGTATAGTGTTTCCATTTTTTACTGTATTGCACCAGTTCTATCAGAGACGCACACAGCGCCAGAATTGTACATTTCCAAACTTGCC
lg1	167933	24.53	48	G	A	TGCAGCGTGTTCATGAACTAGGAGAAACTCCAGAGATCTCATTTTCTCGGAGTACAGGCGAAAGGCTCAAATGAGAACTGACTGCTCTCTTACTGGACGTGGTTTGTTATCGCGTTCAGAGCAGC
lg1	167949	24.53	86	G	C	TGCAGCACCTGAATAATCCCCAGAGCGCTCGCAGGCAGCCGGAACGCAAATCTGTCATTTCTTCCTCCCTGAGGAAAAAAGTGCGAGGAGACGACTGCGTGCGAGAAAAAAAATAAAAAGAGATT
lg1	167956	24.53	14	G	A	TGCAGGCACAACACGGGGCAGAAACCCAGAGCCGAAAGCATGTGGGGACTCACCGAAAACTGCTGTCTGCTCTGATAAAAGCGGAGCGTGGTGAAAAATAATGCACGCGGTTTATTGATCAAGCG
lg1	167969	24.53	71	A	G	TGCAGTTCATCTCCGCAACAACGCGGCCGACGGTCCGCGAAAGCATAATGGACATCATGATGGAGGCGACGACGCAGAACACGCTGACAGCAGCAGGACGCATTGACCAGGAGCGACCTCTGCGC
lg1	167973	24.53	106	A	C	TGCAGACTCTTGCGTAATGTCCTTTTCCCCTGTACTGGTTACATGCTGCGTCTTTTGCTGGGCACTGTTCCCAGCTGTGGCCTTTTGTATCTCCACATCTTTTGCAATGTGTCGGCCTGTCCTGC
lg1	167977	24.53	41	C	T	TGCAGTCTCTCAGTTGTCAACGACCCCTGTCCAGAATCTGTCACCATGGCCACTCTCTGTGGAGGAACCTCTCCGTCCAAGGATGCCGACGAAGAAATCCAGAAGATCTGTGACAGCGTAAGTGC
lg1	167994	24.53	64	T	C	TGCAGATTCACGCGGGTGCCGATCATTACATCCACGTGAAGCTGTTCCAGGGGCTTCCTTGCAATGGAGGGAAGATTGCGGTGAATGGTGTGCAGGAACACCACAAGAAGGACGATCCCCTGGTG
lg1	167999	24.53	6	A	G	TGCAGCAGCATTGTCAGTTGGCCATTAAAGTTGATGTTAAACTATACAGTACCTCTGCTTTTGGTTTACACAATACCATGCCTTTTTTAATATTGAACCCTAGGGGGGGTTCCAAAATGTGATAA
lg1	168000	24.53	31	C	T	TGCAGATGGAGTCGGAAGTTGTTCTGACTGACGGAGGATGAAGGCTCATTATGCCAACATCTGGAACATGTACTGTAGTAAATATTTTGTATCATATAAGTAAAGCAAACCCAGTCTACTTTGTT
lg1	168009	24.53	31	T	C	TGCAGATTCACGTGGGTGCCGATCATTACATTCATGTGGAGCTGCACCACGAGCTTCCTTGCAACGGAGGAAAGATTGTGTTGATTAATGTGCAAGAAAACCACAAGAAGGACGATCCCCTGGTG
lg1	168041	24.53	25	G	A	TGCAGGATACTGATGAGTGGAGGCAGGAGACCTGCATCTATCACCATCTACAAAAGGTAAGAATACTCAGTTGACAAATAGTCAAATCAGCCCCAAAACCTCCAGGCTACATTGTTGCACACAAC
lg1	168058	24.53	53	T	C	TGCAGACTATCTGTTCTGTGAACTCACCAAGCAGGTTTTGACTTTTGGGCATTTCTAAGCCTCTGTAAAAACACGTTCATGCCAATTTCCACTTGAGTGGATTTTTCTGCTGGTGGTTGGTTCAC
lg1	168067	24.53	36	G	A	TGCAGTCTGAGCGACGTGCACACGGGGAGGAAGAGGGCGAGGGGTTTGTGCTTTTTGTGCGTTTCGGCGGCCAAAGCCTCTTCAGCTCAGTGTTTACGCGCGTGAACCCCAGCTGGCGTCTCTGC
lg1	168070	24.53	10	G	C	TGCAGAACAAGCGCTGTCGCTGCAAACACCAATTAACCCGCGTCTCCTCCTCTTCGTCACGTTCACCTTTTAACGGGGTCCCAAAATGTCGCCTCCTAAAAGGCGGGCAGCAAGAAGACGTCTGA
lg1	168071	24.53	32	G	C	TGCAGCAACTCCTTGTCCAGTTAAACCGGACAGCACCTTGTGTGTGCAGTTAGATGAAGGATGCATGTTAAACCTCATGCGTCTGTGAGTGAATGATAAATGCAGGCGATATCGATTTAATGCTG
lg1	168073	24.53	98	A	G	TGCAGAGAGATGTTGTCAGGAGGCTCGTCCGACTCCGCTAAAGCACTGCCCACCGTCCCCGTCACGCTCGTAAAAGGCCCCAATTAGCGTAAAAGCTCAGAGATTTTCACTTTCACCTTGTGAAT
lg1	168115	24.53	25	C	T	TGCAGTTATTTGTTCATACGGGCCACGATTGGCCATAAATTGCTTCAAAATGAGTACGATTTAAAGGTCTTTCAACTAGACGGCACATTAGGCCGCGCTCGATAAAAGCATACGAATCAGAAAGT
lg1	167922	24.77	93	T	A	TGCAGCGGGTCAGGTTGGTGCATTTCACCACTTTTACTAAGCCAACACTTATTTGGGGCTTTTCATTGGGGCAACAACCAGAACCAGACCTGATCGGAACCATCATCAGCCTTAACAGCTACAAT
lg1	167927	24.77	71	T	A	TGCAGGTGTCGGGGAGCTTTAAGCCGACAGCCCCGCTGTTGCTGTTGCTGCTGCTGAGAAAAGGATAAAGATGAGATAAAGAAATGAGTCTACTGCCTCCCATGCAGCGATGGAGGGAGGCTTTT
lg1	167680	25	59	A	G	TGCAGCATGAGGCCAAAGAGCAGCAGGAAGGAGACGGACAGCACGGCGATGTTGTTCTTGGTCAGCGGCCGCACCACGCTGCACGTGGCCTCCTCCGCCAGGCAGTTGACCCCCGTGACGGGCAG
lg1	167689	25	69	G	C	TGCAGCCCATCCTGTCAGCAGGAGGGACAGAAATAGCCCCCTCGGTGTGTGTTTGTGTGTCGAGGTCAGGATACCTCAGTGTTTTATACCTAAACTACTCTAACTGCCTTTTAACCTGTTGACTT
lg1	167702	25	11	T	C	TGCAGTATCTGTACAAGAATGAGAAGTACTTATTTTTACCGATTTATCATGCATAACTATATCAACATGCAGCTGCACTGTGTTTTTGTTGTGAGTCCTTTACCCAGAGATCGTGTTCAGCATAG
lg1	167712	25	96	G	A	TGCAGCCCTTCGTACACGACCACGCGATCGAGTTCTACTGCCACGTGATTCATGTCCTACTGTTGGGTCCTGAGACCCAGACTGAGGTGACACACGGGGACAGTCTATCGAAGCGGCACCATCAA
lg1	167717	25	67	G	A	TGCAGGCAGCCCATACTTGCAGTGCATCATGACTGACCCATTCGCCTGCAAACACAACTATGTTGCTGGTTGGCTAAACTGAGCAGAACCAAGTGGGCCTTGCATGTACATAGCACATTCATGGT
lg1	167728	25	30	G	A	TGCAGGGTGACGCCCTCCCGCTGCTGGGGCGTCATCGTGTTTTCATGAAGAAATAGAGCCGGCGTTCCCCAGACGTTGAAAGAAAACACAGGCACATAAGTCTGTCCTTTACTAATGAGCAGGTG
lg1	167743	25	7	A	G	TGCAGCCATGAAGGCGGTTGTTTCGCGAAAGAAATCAGAATCAGTTCAGAGCTGATTAGTTTATTTGCAAAGACGTGCAAGAGTTCAGTCTACGAAATTAAAAATGGCCCCTGCTTTGTTAGCAG
lg1	167768	25	18	T	C	TGCAGCAACAGTTTGACTTCACTTAATTGCATGAGCAGACAGCTTACAGTCAACAAATAGAGACATTTAGCCAGGCCAGGGATTGATTCGATTTAATGATTAGGACCCAGATGGACAACCCCCCT
lg1	167769	25	81	G	A	TGCAGCTGAACTTGTGTACGTGGCTCCGGCTTGAAGAAAGGCCGCTGGCTGATTTACAGCAGCCGAGTGAGAGCTTACGCGGGCATTGCTCGTCGGAGGAGTGACCTGTTAACTTCTCCTCTCGC
lg1	167788	25	61	A	G	TGCAGGGACTCGGCCTTCTCTCCTCGGTGCTACCATTAGGTGATAGTCCAACCCCTGATCCAAGGCCTTTGTCCTGCCTGAGCTGGGCCCTTAGCATGTCGTTCTGTCGGCTCAACTTCGTGATC
lg1	167852	25	78	T	C	TGCAGAAGCTCTCATCGGGAAAAGCCCCACAAGTGGAGACCAGCAGCAGCCGCAGCGCATGGGTCTTCACCTTCAGCCTGGCCGCGGTGCTGCACAGGAGCACCACGACCTCCGTGGTTACATGG
lg1	167878	25	60	C	T	TGCAGATGTCGTGCTCACATTCCAGACCTGCTCTATCCACATCATACTGTGTATGACACACGCTAGACAAAGTCATTAAAAGCATTTTGGTGAATTTCTATATCCTTTTTTTTATTTTCTGTCTG
lg1	167577	25.24	5	A	G	TGCAGACCGGGGGAGGTGCTGTGTGCGAACGGCCAGTGCAGACCTCAGAGCAGCCAGTGCGTCGGCCAGAGCGGCTGCGCGGACAGCAGCGAGGAGGGCGCCTGTGGTGAGCCGCCGCCGCCGCC
lg1	167616	25.24	22	T	C	TGCAGCAATGTTACCATGAGTGTTGTGGCTGAAGTTCTTGGCACCATCATTGAGTAGACTGGGAGAGCTGCTGCTGGTCGTCATTCGCTACAGAGAGAAGTATCAAAAACAAAGTTATTGAATTT
lg1	167641	25.24	99	C	T	TGCAGGATGGTGAGCAGTGTGTTTGACACGCCATCTGTGTGATCCTGCACACATCTGTCATCTATGTGCGTCTACGAATTGGTGCACTTAGGAAAATGTTCCATTACATTTATATTTAAGTGGTT
lg1	167672	25.24	57	A	G	TGCAGTGCTTATTTACCTGAGACAGTGGGTGATGGAGGTATTCTGTTCTACATCCACGGAAAGGTCCAGAAAGTCTTCATCTTTGCTGCTTATCTGAAGAGAAACGAGGATGTCAGCTTGATCCA
lg1	167556	25.48	120	C	T	TGCAGTTCAACGCTTTGAATGCCAAGGCTCTGTACGTTTGTGTCGCAGCACCAACAACAAGGGCGGCGTGCTGGTGCACTTCTGGATGGTGTTCGTGGTCCCCCACCTGAAGGCCCCGGCCGTGT
lg1	167072	26.68	101	A	T	TGCAGCTCCTACGTTCACAGCGACGAGCTGGACTCAGGTACGCGCGCTGGCGTCCACGCAGACGTCGGGACCCTTTAACCCATAGGGTTGAGCGGGTTCTGAGAGTAGAAGCCAAATGGACGCGG
lg1	167077	26.68	64	C	T	TGCAGGAAATAAGCGGTAATGAAACAATGTGTGGAGGGTTTTCACATTGTGTTCGCATCATTAACGGCCTTCTGACCGCGATGCCGGAGTCAGAGGATGCTCTCAGTTATTTACCTCCATGTAGA
lg1	167080	26.68	104	A	G	TGCAGCCTCCAGACAATGAACCCAGCCACCGTGATGAATACAGAGCGTCCAGACAGGAAAGAGCCATGTGACACACATTCCATACCAGGCCTGGAATTCCACACATACAGTAAACGGAGCGCCGG
lg1	167085	26.68	16	A	G	TGCAGGTACAGCGTGTAGACGCCGTCCAGATCAGATTAGATATGAGAAGGACGTACATAAGTCCCTGAGCTTCCTAATGAGATGCCCAACTGAGTGGATGGGGAGCAGAGGATCTACAGTAACAG
lg1	167022	26.92	59	A	G	TGCAGCCCGAGAGACAGAGACGCGGCCACAACACACGGGCCACACAGCACTTTACACTCAAACCAGTGGAGAGGCAGCGGAGGCAGCGTGTGTCCTGACCTGCCACTGCTGGTGAGAAGCCAACG
lg1	166898	27.15	38	C	T	TGCAGAGAGAAGCATGCGTCTGAGCATGCAGCCTGGCACAACGTCGTGGTCAGACTCTATCGGAGAAAACAAACACAATATCTGCAAGTGCAAAGAAGGAAATCGGGCCGTGGATTCACACAATG
lg1	166901	27.15	21	A	G	TGCAGTGGCTGCGGCTGCAATAGGTCTCAGGACAAAGTCGTCTCCTGCAAAGTGCTGAACGGGCGCAAAAGAGCAGTGGTGGCGGGGTGTTAAGAAGTTAGATGCCGGGAAGCAGCACTAAGGTG
lg1	166822	27.39	41	T	C	TGCAGTGAATTAGAAAATCTGTCAATGCGAGTGGAGCTGCATGGCGCGGATATGCTGTGTCACTCCACCTGTAAAAGAACTGGTCTTTGTCCATTATCTCCTGGGCTTACCTGAGGAGAGTTAAC
lg1	166823	27.39	80	C	T	TGCAGTGTTACACCATAAGGAAGAGATGACAGATGCATATCAGTGGCGCTAATGGCAGTGTCGTTACCCAGCTCAGCGTCCCTCCTACCCATCGCCTCGCTAATGGCCGAGCAGCTACAGGGCGT
lg1	166856	27.39	78	T	G	TGCAGGCCAATATGAGAAGCCAAGTATGCACTGCATCAAACTAAATTATGCAGAAAATGTGAGACGTTATATTGAAGGTGATTCATTTTGCTTCCATCTCACACAAACAAGTGCACAAACCAGGA
lg1	166874	27.39	10	A	G	TGCAGGAAACACTCATGCAACGTCTCTTAAAGAAAAACACAAGATTTTGCACCAACTTCTTCAAAACAGTGCATCTCCAGTCGACCTGGCCAAACTCACGGCAGAGGCCACAGGCAAGGAACTGG
lg1	166600	28.11	11	C	A	TGCAGGAGTAGCGTTGTTTTCAATTGATCTGGCAACTTTACTTACTAGAGGTATCTATAAGTAGAAGCAAGAAATGATGATGTCATATAAATTGACCACCTGGAGAGCTGCCTGAGCAGCAGGTG
lg1	165881	28.34	8	G	T	TGCAGGAATTTGGACCATCAAGATATTCACTGTAGCCTGTGTCTCAGAAGAAATCACATCCTCCAAATGTTATGTTTATGTACTTCTCTAATATTTCTGTTCTGTTTTAAGGTTTAAATTTCCAA
lg1	165893	28.34	54	T	C	TGCAGCCTGGTTGACAGCTAGAGCACACGAAATCTCTGATGCTCCTCCTCCATATACAACGCGGTTGTCTCTGACCAGATTGCGGATTACACACAAAGCATCATGGAGAGCACGCTTGGCCTCCT
lg1	165895	28.34	47	A	T	TGCAGCAGGAGGTGGTTGGCCTCATCATCAAAGCCCCACTGGCAGATAGCCAAATTAGCACCATTGCTTTTGACCTTTGAACAGAAACAAGCAAGTTAGTAATATGACAAATTCATATAGCACAA
lg1	165955	28.34	33	A	G	TGCAGTGAAATTCACAGCCACTTGCTGTGAAACAAGGACTTTGTACATTTCTAAATTATTTGCCAGCGTTGTTTCAGCCATCGTCTTCCTCATGTCAGCCTTCATCCTCCTCTCCATCCTGTTTG
lg1	165981	28.34	105	T	C	TGCAGCAGCCCGGAGCCCAAGTACGGAGGCCAGACCTGCCTGGGGCCGGCACAGGAGTACCAGGAGTGCAACATCACCCCTTGTCCAGGTACAGTAACACACACGTGCACACGCGCCATTACGCC
lg1	166058	28.34	13	C	T	TGCAGAGCTCCCTCCTGCTCCGTGCGGTGGCTCAAATGTGGGGTTTCGGAGAAGAAAGTACAACACTGGATTTAGAAGCTGCACTCTCAGTGTTTACCCTTAAGGTGCACTTCCCTGACAACAAG
lg1	166063	28.34	20	A	G	TGCAGCCTGGAGGCGTGGCCAGTAGGAGAGGACCAGTGCTGCTGCCGGAGTCTCCCTGTCACAGGATGGAGCATCCGATCATCTCGCACTCAGGTCGGTCGAACAAACACATACAGACTCACACG
lg1	166096	28.34	85	C	G	TGCAGATTTGCATTTCAAGCGTTCGCCGCGACCCTCTGGGAGACGTGCGTGTAACCTCGTCCTTCCTGTGGCGGCGCCGGAGACACCCGGGGAGCACGAGCTCCTCACGAGCGCGAGAACAGGTT
lg1	166106	28.34	80	T	C	TGCAGCAGGCGGAAACTCAGCCCGGAGTTGTTGCCGGATGAGAATAAATGCAGTCCTTCTCATCTGGATCCAGTGTTTCATAGAGATGCTTTCGCCCTTCAGCGCTGCGACGCGCGTCGCCGGCT
lg1	166112	28.34	55	T	C	TGCAGCCCTGTGGGCTCCAGTGTCTCGCTGTACGGCCCAGTATTTAAATGAGACGTGCTGTCTGTTCCTCCTGCTTCATCTTGGCTTTGGAAACATGATTTCTGTCTCTAAACACTCTCTCATAC
lg1	166123	28.34	27	A	G	TGCAGGGAGAGGTTACATAGAATTCATAACAGCAAAATAAATGTGAATCTAATAAAACCTCCATGCGTATGAACATCCACTGAGTGATAGTATGTATGTCTTCAGGAAGAAAACATACAGTAAAC
lg1	166161	28.34	55	G	A	TGCAGCTGTGGAGGACATGTTGGTCTCCTCCTCGCTCTCACTTCCCCTCTTTATCGGCCGACAGTGGCTCTTTTCTGCTCGCTTAGTGAAAAGGCAGGAAGTGCAACCAGTCCGACCATCGTACA
lg1	166175	28.34	58	C	T	TGCAGGGTCCGCAGCCAGCGCAGCTAATTAAGTGTTTAGACAAACAGCGAGCGCCCTGCGTCCTTTCTTCTGTGGGAACACCACGTACTGACATTTAGATTTTTTATTAGGAATGGACTCAAATG
lg1	166206	28.34	20	A	G	TGCAGCTCCATTGTAACAGGAGTGCTCGTCCACCAGAACGGTTTTCTGAATTCGTCCAGAAGAGTCAAAGTCATGATGCAACAATTCTAAAAGAGAAGTAAAAAAAGTAAGCAAGTGCAAGATTG
lg1	166223	28.34	91	T	C	TGCAGCATCTAAAAGGTCAGGCCCCTGTGAAATGTCCAAACTAAGCTACAGCATGACGAAACCAGTCTGTCAGATCAATCACTTTCATCTGTAAAATCCCACTTTCATAACTGTTCATAACTGTA
lg1	166227	28.34	93	G	T	TGCAGTCTAATGTGGCTGCGAGTTAAAAGGCAATCCTTACTGATTGTTAGGATTTAGCGGCCAATGCTAATGTGCCCGAGCTTCTCGACTTCAGTCCAGGCTCTATAGACATCTGAAGGGTTTCG
lg1	166229	28.34	8	T	C	TGCAGCAGTTCTGGGCTGTTTTACAGGTGTGTGTGTGGGGAGGGATTCCAGTTATGTGGGAATTTTATAGATCATTTAGAAGGATGTAACACCAGGCTTAATAAGGTTACATTACTTGGCCCTGT
lg1	166231	28.34	40	C	G	TGCAGGGATCAGCGCTGGCATGCTGACGGGCTTCGCTCAGCTGTTGCCGGAGGCGAGAACGATAATGGTCAGAGCGTCGTTCCACAAGCGGGAGAAATTAACGTACGACAGTAAAGAACGCACGC
lg1	166241	28.34	102	C	T	TGCAGCACGTCTCAAAGAGGCGCCCGCATCACAAATCAAGGCCATCACAGAAAACGCAGCCCGCGGTCCTCGCATCGACTAAACACTGGGGCGCCCGAGTCCCACCACAGCGTATGAGACTGACT
lg1	166255	28.34	90	T	C	TGCAGTGGATATACAGCATATATATAGAGTACTGTATGTGTGAGACACATGAACCCATGCTGTTGTTGTACTGTGGCTTGGATCTGTTTGTGAGCTTTGGCCACATGGATTATAGCGATTGGACT
lg1	166278	28.34	14	G	A	TGCAGAGAACGGATGAATGGAGACCGTGGAGGTGGAGAGCCTCCCTCCTAAACGCGCATGACCGTCCAATCTGCACATGCTTAACATCCAGCGCGCCCCGGACGGACGCGCTTTAGCCAATTCTT
lg1	166315	28.34	57	T	C	TGCAGGTGCTTTGGGGGTATTTTAGAAATACATAAATTCAAATCCTCTGCCGGGAAATGTCTGTAAACCCACATTTCAGCTGAGTAAATATGCTGTGTGTAAAGCGTTTGCATCCGTGAATCACA
lg1	166322	28.34	38	A	T	TGCAGTTATTCCACCCGAAAACATTTCTAAAATGGGCTTTTTTCACAGTTCAGGGCCAGTCCGTAAAGATGTACAGTCTCATAAGATAGCAGGTACTTGTTTTTTGAAAACATAATCTGGACATT
lg1	166330	28.34	116	C	T	TGCAGATAAGGTAGGTTGTCTTGGTGTAGCTTGCAGAGTACCTGTAGTAGCGTAACAGTGTTCTGGCTATTTTCTTGTTGTCTTGTTTGTTTATCTTGTGCTTTGTGATGTGATTACTGTGTGTT
lg1	166331	28.34	101	G	A	TGCAGACGTCACACTGGACACTAGCAACAAGTCTGTCCTCAAGGTATAAATCTGAGTACAGAGAAAGAAACACATTTGCATGAAATTTGTGTACAAACCAAGTTAAGAACTTGCTTAATAATTGT
lg1	166347	28.34	76	T	A	TGCAGAACTTGCTGGTGATGCCGATGCCTGCCAACGCAGAAGAGGCCAAGGACTCCAACTGGCAGGTCAGCAGCTCTGCCAGCTAGTTAAAAAGCTTTTATAGTCCATGAAGTGTTTTTTTTCTC
lg1	166368	28.34	82	C	G	TGCAGGTGCAAAGCTACAGACGCGGCCGCTCACACACCCTATTTAACACATTCAGAGTTGCACCGCAGCATTTGGTGGTTGACCAGGTGTTGGTGTGTTTGCAACTACAGCGACTACATGGCAGC
lg1	166436	28.34	83	T	C	TGCAGTGGACGAGGAAGGGGAGCGTCGGACTGCGGGGACAGGGCCGCTGCTGGAGCTGCTCCACTGACCCGAGGAGCAGACAGTAAACGCAGGGTTGATGGAGGTTCAGAATGTGGTGGGTCCCC
lg1	166454	28.34	7	T	C	TGCAGCGTTCTGTTTTAACTGGAAGCCTTTGAGCTCTGGGTGTCTCAGATCCCCTCCCGCTGGAGCCAGAAGCCGCCTTTACACCGAGCTCCGCCGCGTGTGAAACGGATTATTCAATAAAGATT
lg1	166463	28.34	103	T	C	TGCAGGATTAGGATCAGACTTGGACCAGCTGCCTGCTCCAAGTGTTGCTGGGGCCAGATTCTACTGATCTTCACTTTGATAGGTCAGAATTCAGTATTAGCAATATGAGGGTAGGAGAATATTCA
lg1	166504	28.34	56	G	A	TGCAGACAGCTCTGTCAGTGGAGCCAGCCTCCATATTCAACTAACTAGCCGCAACAGTGTTTAGTTCACACTTTAGGATTGTGTAGTTTACTGTGAGGGGGTCAGGGGAAATCGAGACCTTGTGG
lg1	166548	28.34	42	A	C	TGCAGAACAAACACAGAATTCAGCTCATCTAAAGCGCAGAAAAAAGTTAAATATATCCCCATGGAATGGCCTCTAATCTGACCGTGTAACTGACAGATACCGTATGAAATGATACCGTGTGCGGA
lg1	165883	28.58	8	T	G	TGCAGAGTTTTTATTGTGGATTGGATTATTCATGATGTTCATGATGCTCGGTGCCCTCTTGTTGCTGCTTCACCATCTGTCTTTTGCAGGTCTGGCTCAAGGGCACTACAGTGGAGCTGATGTGG
lg1	177886	28.58	38	C	T	TGCAGCATTCAAAGCTTTCATCTCTTATTTCCTGTCATCACTGAGTCACTTCCAACCTTAGCTAGCATTAGGAAGCAGCTGTGTTGTAGTGACCAGAACTAATGATGCCACAGACATGAGGAGCT
lg1	177887	28.58	9	G	A	TGCAGGGATGCGTCCTCCACTTCATAGGCATCGCTGGAGCTCAGTTCATCTTCACTGCTTCCTTGGAGGCTCTGAGCTCTGACCAGAGCACAGAGCAGCAACGCAGACACAAACCAAGCAGACAT
lg1	177894	28.58	5	A	C	TGCAGATGGAGAGAGCTTCTTTGCGTTCAATATTAATGGTTTAAAGAACGTCAGGCTGAATGGTCCGGCCACACACTTTCAATGTGTGAAACTCTTAACCAAATCTGACCCTCTTTTCAAAAAGC
lg1	177841	28.82	64	A	C	TGCAGCAAATTAGAGGAAGGAATATTTATTTGGACGCGCGCGCGCGGTCGGACTGTTGCGTAGAAGCAGAACGGTTCTTACTGTTGAATTCTTCAATCTTGAGGTCAGGAGCGGCCAAGTAGTAC
lg1	177848	28.82	21	A	G	TGCAGGAAGCCCTACGTTCTCACAAGATCGTCCCCAAGTATGCAATGTACCAGGTGAGATGCTGGCTGTGAATGCAAGCAACACGTGGCCATAATCAGACTGGGTCCGGTTGGGAAGTGAGTGCT
lg1	177820	29.06	105	C	T	TGCAGTTCTTTCAGAGTCACCAGCGGCACGAGCAAGTGCTGCGGCGACTCTTGTGTTCTTTAAGCATTTTAACGCTGACTTGCACAGTTTACAGGTGACATTTTCCTTTGTACTCCCCTTTTTTA
lg1	177810	29.3	13	A	G	TGCAGGCGGGGCAAATGGGTCCGTGTCTGGAGAAGGCGATGGGCAGACGTCTGGTCCTGTTCTGACAGGTCTGGTCCTCACACACCAGCCAGCCCTGAGGGAGAGACACAGACGGATTAGTTCCA
lg1	177779	29.53	53	A	G	TGCAGACTAACAGTGACTCAGCATCATTTCACTTCCCGAAGTTCAATGTTCGGAAGGATCTGATGAGGAGAGTGAAGTATGGAACAAACAGTGGATTGTTTCAGTATAATTGTTTTTGTAACGTA
lg1	177781	29.53	92	C	A	TGCAGTTAATTATGGCAGTTTGGCTTCGGATGATTCTAGTACAGAATATACATCACGATATCACAATCCAAGTAGCTTGTGTTTGAAAAAGACTGTAGTCCAGCACGTATTTGCATCGCTTGTCG
lg1	175479	31.22	83	A	G	TGCAGATGTAAACACGCTGAGCCCTGTCCAAAAATTAAATGGAAGTAAAGTAAATTAACATGACATTAAAGTTATTGCTTCTTATACAAAGTCATGCTTCTTGTGCTACTTACAAATGAAAACAT
lg1	174936	31.46	10	C	T	TGCAGAGACGCGCAAACATGGTTTTTGGTGCACATATTTCCTGTCACATGCTGTGACCAGATAAAACATTCAGAGCAGCTACTGACAATTACACGGACGCTATATTTGGAGCGCGCCTGAAGTCG
lg1	175095	31.46	43	A	G	TGCAGACGCAGACGAGGCCTCTCGGAGGAGACGGCTTGTGTAGAAGTTCAATTTTTTTTATTGCTTCTTCAGTTTTTGTTTTCTCCTTTTTTTTGGTAGAGTTAATTAAGATGGCAATGCTGAGC
lg1	174892	31.69	108	T	G	TGCAGACGCTGTCAGTGGCGGAGAGCGCACGGCGGACCGGACCGCATTTCAGATGTGCGGTTTAAACTCCTCGCTCCTTCCCCGCTGGTGCGCCGCGTGCGTGTCCGGTTCGCCTCTCCAAAAGA
lg1	167266	31.93	85	C	A	TGCAGCTCTTGCCTTCTGATCCATGGCAAAAAGAAAGAGCCAGCCGTTCAATTTGCATACTCCGCATGCTGATGAGACGCGTCGCCGACTGCCTAATTACTGAGTCCTTCAGTCACTCTCTCTCC
lg1	171366	32.17	119	G	C	TGCAGGCCTGGCACTCTCAGGATAAAGTGCTAGAGTAATGCACCTCTAGGGGAAAAGGGACCAATCCATAATGTATGTGTGTAGCATGTGTTGGGCGTGCTGTGTGTGGGGTGCTCTCTGATGCT
lg1	171382	32.17	41	G	C	TGCAGAGTTTTCCAACAGGAGACCAGTTTCAAGGAGAGGCTGACCTTGCCGCCCTTCTTATTCCAAGTCATTTTTGCCAGATGATCTAATCTGGGTCAAGCTACTCAGAGCCTCAAGGATATATC
lg1	171506	32.17	121	C	T	TGCAGTAAACATACAGTGCAGTAGTACACATACTGTACTACTTCAAAGTCTTCTTCATGACCTTATTTCAGCCAGCTGACCTTCGGACGCCGGGCTGTTAAACGCTCCAGATGGACCGAGTCTGG
lg1	171569	32.17	71	A	G	TGCAGAAGAGAGCGAGAGAGAGGCTAGGTCAGATCACAGCAGCTGTAAAAGCTGAAGAGTGGGCATTAAGGAGAAGAGACAGAGGCTGCTACGAGGGAGTAGAGGACAGGAGAGGAGCTGAAACA
lg1	171685	32.17	30	T	C	TGCAGGGTGCCGTGTATCCCTGACCTGACCTCTAGAGGATGATAATAAATGAGGCAGTAGCCACAGACGGACACAGGGTAAGAATGAGTAGAATCTTTGTTGGCGTGAGCATTTATAGAACCTGC
lg1	171916	32.17	76	A	T	TGCAGGTAATACTTCGCATTCCGAAGCCTGGATTCTAAAGTCCGGCGTGCGGAGAATGTGAGACAAGGAGATAAAAAAATAAAATAAGATGAATTCAACAGACACACAATAGGCAACACGGCAAC
lg1	172191	32.17	46	T	A	TGCAGATAAACCTGGGTGGGCAACACCTGCATTTTACTAGAAGGAGTCAGTCTGAATATGTTTGCTACATACTCTATGTTTAGCTTTAGTGCTTACAATGCCATTTATGAAATACCAATGTGATA
lg1	172192	32.17	80	G	A	TGCAGCAGCAGCTTGGCCTTGCGAAGCTCCAGGGTAATGTAGTCTCCCTGCTGGCCCTCCCCGTGGAGAATCACTCCCTCGCTCTCCGACGTCTTGAACCTCAGCGCAATCACATCCTTAATGAT
lg1	172441	32.17	82	T	A	TGCAGCAGAGCGTGGACACTCAAGGACCCACGGTACTGTACATGCAAGTCAGTCATGTGTGTGTTCATGGCAATCCAAACAATCAACGTTCCCTGACTCCTAAGAAGCAGGTTACATGGTTACAC
lg1	172540	32.17	17	G	A	TGCAGTGACGTATCAAGGATGATGAAGTTGTTAAGTTTGATGCCTACTGTGTGCTCTGAACCAGACCCATCTCCCCTCCTCCATGTTTTCCACCCACATATCGTTCGTCTCCACCTGTAACACCT
lg1	172868	32.17	15	A	G	TGCAGAGTAATTCCTACATCATTAGTGTCTACACATGCAGCAGTGTGTCTGCAATCAGCCAGTGCATGGTTTATTGACATCTCCGAGGGTGCATGCAGCAATCGCTGGAGGCAGTTTTAACACAG
lg1	172869	32.17	78	T	C	TGCAGCCTGTAATATAAATGAGCGTGTGTGGGGATGAGGAGGGCAGCCGGTCGTCGGTGCACGGATGCATTGGATGCGTGTCTTCATAAAGGAGCGGGGAGCTCTTACTCGTGTGATCCATCACT
lg1	174046	32.17	23	A	C	TGCAGTTGAGCCCACAGTCATTAACCTCACATATTCCCCCAGCGCCACTGACACACTGTCGGTCAGCACCAAAACAAGACGGTGAGTATTCACACTGTGGAGGTGGGCGCCATTGTATTCTCCAG
lg1	174099	32.17	12	T	C	TGCAGTCTCTCATCCGTTACAATGAGACCACGGACTGGCAAAAGAAACTCAGCCCAGAAGAGTATGTAGTCACCAGGGAGAAGGGAACCGAGCTGGTGAGTTCCATACACGAATGTGTGATATAA
lg1	167237	32.41	42	A	G	TGCAGCGTTTGCCATTAGTGAGCGTACAGTATATCTCCCTGCATGTGCCACGGACTGACTTGGGCGCGGGCTGGAAATGATGTGTTTTCGCTACTCTGTGGCTGCGAACTACTCGGGCCGACCAT
lg1	167250	32.41	14	C	T	TGCAGGACTTAAACCTTGCGTCTAAGTCGCGGCGAAGCGCTGAGCGCGTGCCTATAGGCCTCTCGGCGGCCGTAGAGTCACACGTGCACGCGCCCCCACCCACGCTGTGTTTATGTTGTTGGCTT
lg1	167357	32.41	30	T	G	TGCAGCAGAATCTGCCTCGTCAAGGACGTCTTCAACGCTTTGAGCATCATCTCTACTGGGCAGATTAACACTTGAGGGAATGGGACAACCTTAACCTGGATGTCAGTCAGCAAACAGTTTGACAA
lg1	167883	32.41	9	G	A	TGCAGAGATGTAGTCAGACAGTCTAATCACAGATCCTCACGGCTCCTCTCTTCTAGGACTTTCTTCTACTCCAGCAGACCCGCCTGTGTTTGGATGCCATGCAGCAGCCCTCATCTCGCCTTCCC
lg1	168013	32.41	32	A	G	TGCAGCTAAAGGAAATTACTTAGCGTCTTAGCAGCCAAATCTAGCTTAGCCGTGCCTGAAACTAAAACCTCTGACCTCAGCGCGCCAAGCGTCATAGACGAGGAGCAGACAAAACGCACAATGCG
lg1	168030	32.41	87	A	T	TGCAGTGATGCACAGTACAGGACTTTATGCATCCAGTACTGCATGTGCCATGAGCAGATGATGCTCAGTCAAATTAATATCTGACATAAAAAAAATAACTGAAATAAACAAAAAGACTAGACCAA
lg1	168328	32.41	31	T	A	TGCAGCCAACTTCAACTTTGACATCACCATATATCCAGTGAATGGCTTGAATTCCTTTTATTTGCTTTGCTTTTTCTGCGTAGTTTTTTGTGGTGGTAATCCTTTATCTTTTTTTGTTCAATGCT
lg1	168542	32.41	7	T	C	TGCAGCATGCACAGTGCACGTTATATAAACATACTCGTCCCAGTTGGCCGTTTTGTTCTTAAAAGAAAACATGAGTGATCTTCTGCCGAACTAGTGCAGGATTTAAAATGAGATTTTGCAGATGC
lg1	169153	32.41	53	T	G	TGCAGTGAGTCCAAACACATTAACACATTAATTTGTGTTCTGCTTATAAATGATGTCTAATTCGCCAGATCCCATAAACAAACCCATGTTTATAGAGTTATCAACTCTATTTGTGTTTAGTGAAA
lg1	169391	32.41	80	A	C	TGCAGGCGGGGAGGGGTATGGCTGGCACAGCGCCCACCTGTTGTACAGCAACTTGGTGCTAATTAATTAATTAATTTAAAATGAACAGCACTATTGCCAAAATCTAAGCCTGTTTAAATGCTTTG
lg1	169478	32.41	73	G	A	TGCAGAATAGAATTCAAATGCCTCGCCCATTTCTCTAATAAGATGTGTTCTTGGAGATTTTGAACCTGACATCGCAGCACAAAGCCTCACTTATAACCTTAACACAAGGAAAACCCCCGCTGTTG
lg1	169587	32.41	25	A	G	TGCAGACATGTAAGAGCTGATGAAAAATAATTACAACGTTTCAAGCATTTTCCTGTTTTCCTGCTGTTCCAGCACTTCCTTTACCAAACGCGTGTGTACATACAGAAAGTTTGCTTTGACCTTTT
lg1	169714	32.41	66	G	A	TGCAGCTGTCACCACACTGTAAGATGCAAAAACCTTCTCAGAAGGTGGTCAGGGTCACATTTTACAGGTATACGTCCCACCTCCCTCCAAGCGTTTTGTTCCTGAGCACTGTTTTAGAAAGGAAA
lg1	169844	32.41	25	C	A	TGCAGTAAACTGACTTACCTTTACCCCATCTGGACAAACCCCTGCAATCAATCAGCATTTAAGGCATCAGTATTCACCTCTAACTATCAACATTGTGCTCTGTACACGTCTAAAACAAACAAGAC
lg1	170363	32.41	10	A	T	TGCAGATGACAGGGAGAAATGCTGACGCGGCTCCCCTCAAATTGAATTTGTGATATAATATATTCCCGTTTTAATACCAGTGGTAAATCATGTGAGAATAACCCACATTCACTCACTTTGCTGCG
lg1	171022	32.41	50	T	C	TGCAGCCACCACCGGCTCCATAACGGCAGCATCTTTGCTACCGCTGCGTCTGCATCGGGCTCCTCCGGCCCCGGATTCCCCGGGGTCTTTAGCTGTTTTGATGATATCTAACCGCTCTGAACTGA
lg1	171076	32.41	44	T	C	TGCAGCTATGAATCAATCTGGGGGAAGATGGAGAGCGTATTGATTGATGTTGTCTGCTTGTCAGATGGTGGGAGATAGCGGCCGTGTGACAGAGAGCATGTCAAATCAGGAGGTGGAGCGGCCAC
lg1	171197	32.41	95	C	T	TGCAGGACGTCTGCCAGAATGTGTCTCAGCAAAACAATACGAGGCGAAAGGTATTATTGTCCCACCAGATGTAGGCTACATGTGCAATCAAGGCACGCAGCCTAAGAGAACAATATTCAGTTCAA
lg1	171254	32.41	107	T	G	TGCAGGGACACGCCCTTGAGATTTTGATCAGCTTTTTAGATGAGCACCCTTGGATTGACCTACGGGCCACAAAATGATTGGCTGCCCACATGGGAATAGGCATAACATGCAGCAGGAGATCCTAT
lg1	15542	32.64	5	G	C	TGCAGGTTTACACCAAGCCGAGTTTATTAATTCTAAAAGAAGTCACACTATTGTACTTCTTCCCCTGGAGCACTTTCTTTAACAATGCGTGTAAGCATGTTAGGGAATCAGAGTTTGTACCTGCT
lg1	166690	32.64	9	A	G	TGCAGCACTAGAGGAGCTAGACAAGGAGGCTTTGTACATAAAAGCCCCGTGTGCAAGAAACATTCACAGTTTATCGTTTATCGAGGCAGTAAAAAGTCACCGTCGCCACTCGAATAAAGGCTTGA
lg1	167124	32.64	119	A	T	TGCAGCGTCCAACTTCCCCGCGTTCTGTGAGCGCAAGCGTATGCAAACGTGGTTACAGGTCAAGTCTGTGTTTAGCACCTATCGAAAAAGTAAAACACATCACGCTTTGTGCTTCCAGCAAACAG
lg1	165388	32.88	82	G	A	TGCAGAAGCATGTCCGGAACAAAAACAGAGGGGAACACCCTTAGCTGACTGCAAATAGCTTGTTTACATCAACAGCGTCTGTGTCTGAACTCCACCTACCAACACTCGCTTGGGAAACATGAAAT
lg1	166046	32.88	32	T	G	TGCAGCTGCTGACAATGACGGGAGCTGGAGAGTCTGCATGATTGGGACGGAACCGTGGCCAATGTAACCTTTTTGTGACTTGTAGTGAGTTTTTAATCTTTCCATCACCTTAAACTATCTGCTGT
lg1	166468	32.88	51	A	G	TGCAGCTACGGGTGAAATGAACAGTACAAGCTGCTTAACTAACAAACAGACACACACGGAGGCTGTGACAGTGCTACAACACCCTCAACAGAAAAACAAAAACAAGGGGCCTGGGCTTCTGCAAA
lg1	165289	33.12	18	T	G	TGCAGTAACGCAGAGGGCTGAATCTGTGCTGTGTGTGCGTGTAGGTTCGAAGCAGAGATCAGTTCATCGTGCAGCTACGAGCCGAGGTGACGGCCGCTGAGCAAAAGCACCGGGCCGCGCAGGAG
lg1	165291	33.12	71	C	G	TGCAGGTGGAGAATCAGGGGTCGCAGGACTCAAGGACGCGTTAAGTGTGGCGGGGACGTATTCAGTTGTAACTGGAATCGCCGGAGCCACAATTCAGCAAAACAGGCCATGCACAGCTCTGGTGC
lg1	166921	33.12	108	A	C	TGCAGCCGACATATAGACGCCGCCCTACAGAACACGTACAGTGGATTCTGTCTGTTTAACAAGCTGCAAACACAACACACCGCAGGCAACACTAATGCTATGTTAAAAAAGAGATTGCCGGTGCG
lg1	167253	33.12	85	T	G	TGCAGCCTCCCTGCTCCAAATCAATCGCATCCTTTAGCTCAACACGTGTTATCGAATAAACAAATACCGTCGGCCCGCACTGAGGTTATCCCTGCTTTTACACTGTCTGCTTACAGCGCATGCCT
lg1	168161	33.12	106	G	T	TGCAGCTGCCTTGCTCGCCCTCAATATTTTATCATGCCATCTCCCCTAGCCCCACACTAGCACAATGGCTGTGTGTTAGCAAACTGAATTATAATGACTCAAAACAGGCCGTGTTCAGACTCGCT
lg1	170772	33.12	14	G	A	TGCAGGTTACGCAGGAAACAGTGTTTATCCAGGACTAACAAGCTTTGGGTTTCATGATATTATGGCCACAAAACAAACTCTATTTTGGCTCCATTACAGTTCAGGCCTATTGTGCATCAACAAGA
lg1	171718	33.12	80	G	T	TGCAGAACCTACTGTAAAATGGTCATTGAAGATAAATAGGGCTTTAACTCTGATGTTTTTTTATATACCTTCCAGAAAATGTACACACACTTTGCTTTAGACATTTTAGTTTTGCACACAATGCA
lg1	172890	33.12	88	G	A	TGCAGTTCCGATTGATTGTCTCAGCAATCAGCAATTAAGCCCGAGTGATCAGAGCCGGCGAGGGCTGGAAGGGGGAGGGTTGGGAGAGGTGGGAGGTAGCCACCCTCCCCTCATCAGCTCCACCT
lg1	173551	33.12	68	C	T	TGCAGAGAACAGCACACCTCCACTCCACAGGTTGTCCATTGTCTGAGGTTTTAGTATTTCATCCTGTTCACCACTTCTTCCTTCCTCTTTGTTTCTAAACGTGATTTACTTTCTTGTGTCTCATA
lg1	174761	33.12	91	G	C	TGCAGCGGCGGAGAGATGCGGGGAGCGAAGGCCCCGGACGGGAGCGGCGTCCTCTCCGCTCGCGGGACCGCTGGAACGGAGCTCCACGCGTGACACGTGTTGCTGTACGTTTTAAGGGGGGCCGA
lg1	177156	33.12	7	A	C	TGCAGGAACATCTCAATGAGCTTCAAAGACTCCAACAGCAACAACAGCAGCTTTCAGTATCTGATCGTCATGTCTACAAATATCGTTGCAACCACTGTAGTCTGGCCTTCAAAACCATGCAGAAG
lg1	177787	33.12	118	T	C	TGCAGCCTAGTCTCTCCTGGCTGACAGGAGATTCTTCATCCCTTTTGTCACAGGCGTATTAATAAAACATCAGGAGCGCGGTGCAGTTGGAGTCTCTTTCTCCTCCCAGACGAGCGTATGCACGT
lg1	165336	33.36	5	T	A	TGCAGTGAACTTCACCTGCGCTGAGAAGACGCCTTTTGCCTCTTTACGCCTGTAACGTTCGCAGCCCAAACCGAAGCCCCTTCAGTCCGAGGAGGCTGATCAGAAACCCGGAGGCGAAGCGCAGG
lg1	165340	33.36	20	T	C	TGCAGGAAACCATGATGACATCCATGAGGAAAGTAATGAACAAACCACACCGAGTATTACTACATGTGGGGAACCCGTACTGAAATGTATTTCTGTCAATTTGTCATGATCTGCCTGTCTAAGCT
lg1	165354	33.36	11	G	T	TGCAGCAGTACGTTTTAAAGCGCTGAAGAACAGCAAAGTAAGGCGTTTTTCCTAGAGACGCTCATTTGCTTTGTCTTCCTGATCCAAGTATAGTTGTCCCCGAACAGCAAGCCTGAGATAAACAG
lg1	165358	33.36	41	T	C	TGCAGGGAGACAAAGACAAAGATGTTACTTACAAGCATGCATGAGTCAAGTTATTAACGTAGGAGTTGTGTAATTTCTCAGTTCACTAACCTTGTTCCAATGTCTAACCAGCTGCCCTGATCCTG
lg1	165369	33.36	79	G	A	TGCAGTACCCAATCATCTTCCAACATTTCGTGCGAAAGGCGGGACTATGGATAACGTCCCTCAAATTCGACCAATCGCAGTTTAGCTTCCTTTTCCGTAAACCATAGCTACCTATCAAACTGTAG
lg1	165372	33.36	83	C	T	TGCAGGTGCAGCTGGTGGATAACTCAAAATCGATCAACGCTAGTGCAATGTTATAAGCTAACGTTAGCTCCTGGGCTAACGCGCTCCACGCAGCGCTCTGTTTAGGACTAGTTGACAGTTACGCG
lg1	165376	33.36	93	A	C	TGCAGAATGTGCTCCGACAGCCGCCTTGGAGCAGAGGTCAGGACATGCTCCGTTTCCTGTCAGCATATGAATCCTAAAGTTGATTTTTGACTAAATGCAGTGCATGCATAATGTCCCTCGCTTCC
lg1	165390	33.36	104	T	A	TGCAGTACAGCGGACCAGTGCTGACGTATGGACCACTCCGTACCACAGGACGGTCAGCAGCAACTCATGATACACAGGGTTGGCACTGTAAGACAGCAAGTCATTAATAATGGCTAATACTAGAC
lg1	165416	33.59	49	G	T	TGCAGGAGTGACTGTGCAGTAGATGGTGGTGTAGGCTCCCTCTGCTGGAGTCTTGATCATGAATCTAAAGGTCTTGATTATGTCCACCAGAGGCTGTTTTATGTGCCTTATGATCTTAGTATTCA
lg1	165450	33.59	32	G	A	TGCAGCCACTCGCACAGAGTCAAATAAGCAACGCTGAGGACTAGAATTATGAATCCGCCTAAACATCGTGTGATTTGAAAACATCAAACTGATGACATTTAATGTTCTTGAGTGGCCTTTTACTG
lg1	165460	33.59	83	A	G	TGCAGTACTTATGGGAGTGCTATAATAATTGGCTCCAGTGATAATGACACAAAAACCCTCAAAATTCCCTCTAGATATAAAATAAATACAGGCTTCCCAGCCAGTGTATTGTCAGTGGAGTATTG
lg1	165477	33.83	61	T	C	TGCAGCGAAAGCAAACCAGCATTAACTACACCCCAGTTATAATCCTCTGATCAACTGTAGCTAGTTGTCCTGTGGCATGATATTAAAACACCTGAAGTAGCTCTTTGGGTAATAGCAGCCATCAT
lg1	165478	33.83	108	G	A	TGCAGTCTCATATGTCATTGTTATTACTTTGAGAGGAGCAGTGCTGTTCTGTTATTTGCTCTCCTGGCACTTGTTAACTCGTTTTAGTTCAAAGCAACTGCACCCAGCGTGTCAGTCCTTAGATT
lg1	165481	34.07	27	C	T	TGCAGTGAAGGCAGGAGGCAAGAGGATCGTGCAGAAGCACCCGCCGACAGCTGCACCGGAGCCACCGCAGAAAGACGACGATGAGGAGTACGTCAGCAGCAGGTACGGTGAGACGCCGGAGCCCC
lg1	165495	34.07	87	A	T	TGCAGTCCTCTGCCCACTCCTCTCTCATCTCTACTCCCACTTACTCCTTATCCACTCACCAGTGCAATGGAGCTGACTTTGAAGGAAAAAAGCAGTCTAAAAAAAAGGAAAATGTCGGCATGCAC
lg1	165522	34.07	104	T	G	TGCAGGCATGTCTGAAGGCGAACTACATCTCCAACCTGTACACCCTGACCTATTAAAAAGTGAATCGCTCCCTGTCGGCCTGTTTTGTGGGAGAGGACGATGATTGAGGCTGATTGAGGGCAACG
lg1	165482	34.31	43	G	A	TGCAGAGCAGAGGGGAGGTGGCGGTTATTCCTAGTCATGCGTGGATGTGTGTGCGTGAAGCAGAAATGGATAGCCTGTGAGTGTTAGCGGCACGGCTGCACGCGCGTGTGAGGGGAGGGAACGCC
lg1	161065	36.74	109	G	A	TGCAGTATAACATCCCCGGAGACGTCCTCCACCGCGCTGGGAAGTGGTAATAAATGTCATGTCATGTGTTCGGGAATATGAACCAGATTTCCAGAATTTTACAAGAAAGGGAATCTGTTCTTATC
lg1	161111	36.97	94	C	T	TGCAGTAAATTCGAGCTCCACGTTAGATACTGTATGAAACTGTGCCACTGTAATAATGAAATACGGCCACAATTTCCAGCCCTTCCACTCGTGTCGCGCCTCGGCGTCGCTCCGTTTGTGCTCTC
lg1	161116	36.97	14	T	C	TGCAGCCAGCCAGCCGGACAGCCAGGCTATGATGAAAGCACCCAGGACTCACCTGTGACTCTCGCGCGGCGAGAAATAATGCATCGGAGGTTATATGTGCAGCTATGTGCAGCGCGTGGCGGTAT
lg1	161119	36.97	99	T	C	TGCAGGCATGCATTTATGGAAGCCCTGCTAGTGTATGACGTACTGGAGTCTATAAAAGAAGCAGCAAAAATGGAAGGCTACATGAAAAATGCAGAATTATCTTGTTCCCTGGCATCTAATCATTT
lg1	161195	36.97	85	A	G	TGCAGTCGGACTCCAAGCTGCGTGATAAGTCATACCTGTGCGCTACTGGACCATTTTGTTATTATCTTGTCAAGCACTATTACACAGGATTAGAATGCGAAACTATTCACTCAGCTGCTCGGGAC
lg1	161145	37.21	70	A	T	TGCAGGCCAAGATCAGATTCCTCATTAGGTTGATGTTGCCTCAGCAAATCTTTATGGGTGATATGTTCATATATAGAAATCCACTTTCCCTATGTAAGTACACACATCGAATTAAGTTTTAGGTA
lg1	161174	37.69	35	A	C	TGCAGACGTTAGTCACTGCTGCACGCGCGGATCGCAGCTCGCACGCAGCTTTGAAGCAGCGCCCTGAGCCGTGAAAGGCTTAATATTAACACGATACTTCACGTGTCATATTAGCCCAGGATCAG
lg1	161342	37.69	109	C	T	TGCAGGCGAGGAGCTGAGCGCCCGTCGTTGACACGGAGAAGGAGCCCACGGCCGTCTGGCTCCCCGCTTGCATGGCCTTCAGCAGGAATCCCTCGAACGCGTTGGAGCCCGTGGCCTGGAGCCGA
lg1	161379	37.69	25	T	A	TGCAGCTAGTTCCGTAGCCTTGGACTTGGAACGGGCTCTGGAAAGCGACGGAGACCCTGGAGCCAGGTGTCACCATCACATGCCAGTTGCAGGCTAGATTAGGCAGGTAGCTCTGGGGGTAGTGG
lg1	161250	37.92	74	G	A	TGCAGTGGAACCTTTGATGATTGCAGGCAGACTGCCCTGTACAGGTGAAAAACTCAGCTCAATACCACAGCACCGCTGAGGCACTGGCTTAAACTAAACTATGTAGCCCACGGATCATGGATTAC
lg1	161259	37.92	56	G	A	TGCAGATCCTTTTTTTCCGTCTGCGGCAAAGTTAGCAACATGCCAGGAAATAGATCGCATCCCAGATCCCCTAAACAAAACAGTCCATTTTATGTCTAACTGTTTTACTGTAGTTGTATATAACG
lg1	161266	37.92	90	T	C	TGCAGCTTTGTTCCTGCGTCACTGCTGTTTGTTTCTTTTCATAGCTGGTACAACGATAACTAAGTGTCCGTGGAGCTGAGGGTTCCATCTTATTTGGCCTTTCCAAATTTTCCCCCTGTGGCTCC
lg1	161273	37.92	119	A	T	TGCAGGAGATCCCCATGACACAGCCTGCGAACCACTGCTCACACGCACCATCCAATACTCCACCTTCTCAGTGGTGAAGGTGGAGTATTAGTATTATTACTTCACCAGGTCATTGGACAACACAT
lg1	161288	37.92	19	G	A	TGCAGTCATTTCAGCAGAGGAGGTGAATCCTCCTACATAATCGCTCTATAATTTCAAATCTCGGTATGTCCTGTTATCAACCTGACCTTAAACTGCCTTAAACTATTTTCCAGAATAAAAGCTCC
lg1	161302	37.92	76	C	T	TGCAGTTTGAAGTCAGGCCTGCCTATGTCAGCTGTGGAGACGGGAGGGAGACAGTCAGACGTCTGTGGTGTTATTGCATATACACGTTATTATCTGTACACGCTCCACAACGTGTAGAAAGCCTG
lg1	161306	37.92	67	C	G	TGCAGGGGAGGAAAGCATCTGCTTTTAACATTTCCCGGCGCCGTGCGACTGAAGCGGAGCGGAAGCGCTGGCGGCGGCTGCTCACCTTGCCCGTGCTTTCACTCTTCCGATACGTGACCAGGTAC
lg1	161310	37.92	58	C	T	TGCAGAGGCTGGTTCTTGACTCTGGGTGGGTCAGTGAGTAAAGTGTGATGTGCCAATGCGTAGCGCCTCCACGTTTTTAGCTCCTCGGATGCAGTGGTTTCAACATGCACAGTCAGGCCCAAGGG
lg1	161317	37.92	116	G	T	TGCAGGTGAGTCTGGCGGGATGCTACGACGCTTAGCATCCGCTAGCTCCGCGCTCTGACAAGTGACAGCGACTTGCTAACTGCTGAGTTCGCGCCAGCTGATGATCAATGTCAGGCGGCCGCATG
lg1	161320	37.92	17	A	T	TGCAGGCACATCGTCGCACAGTTCGACCAAACCGAATTTATCTGGACCTGGTTCCTTAAGGTTTAGTTAAAATAAACACTAAACTCTAAACACAAGACTCAGCTCCAACACTCAGCAAACATCTA
lg1	161321	37.92	86	T	A	TGCAGAGATGCTTTCTGCACATCTGACAGGAGCATGGGGCTTCACACACTATGGCTCACTCTATTGTTCTTGCTCTATCACTCGAATAAGAAAACCTTTAGAAAAATCTGCCTTGTCACAGTGAA
lg1	161328	37.92	31	A	G	TGCAGGCCCGTGAAAATGGCCGCCACTGTGCAGCAAAGACCGATGGAGATAAAGCCGTAGTTTTCCAGTCACCATCAAACAGTAAGTGTAGACATTGAAACCATTCAGGGTGAGGACTTACCGGC
lg1	161349	37.92	46	T	G	TGCAGCCTGTGACTGGGAGTGGGAAAGAAGCCAAGAATGTAAACATTCAACGTGCATGACTTTTGCCTGGAAAAAGTCAAATGAAAATGCATTGCAGTTAGTTCAAAGAGAATGAATTAGATGTT
lg1	161351	38.16	25	C	A	TGCAGATCCACCAGCGCTGGATTCACCCAACAGCAGCACCGCACCGTCTGGCTTAATTGTCGTCTCGTGTTGCGTCACCAACTTGGTGGTGAACGCCCATCTGTCAATAGCAGTTAATCCAGCCT
lg1	161371	38.16	97	A	G	TGCAGTGAGGGTTCTTTACGTTGACATAGTCGAAGCGACAGTCAGTGGCGCTCTCCAGGTCAAAAGAGGTGAAGGTCAGGTTGATGGCCTTGTTGACAGGCATCTCGATGGTCCACAGGCAGTCC
lg1	161385	38.16	61	G	C	TGCAGAGACGCGCATCCACTCAGACGGCAGAACCGACATCTAGCTACAGCATCAGCTAAACGTGTCTGTCTCTCTTACCATTCTGGTACCACATCATCTGGAAGCCGGACATGGACAAAGACGAG
lg1	161390	38.16	72	T	C	TGCAGCTTGTGGAGGTACTGTGTCTGGGACTGGGCACATTCGCTCCCCCTACCACCCCAATCCCTATCCCCATAACAAGGTCTGCGAGTGGGTCATCAACCAGCCAGAGGGCTATGTGGTCACCC
lg1	161394	38.16	82	A	G	TGCAGGAATGCAGGACAGGACTTGTGTGTACACGGCATGTGTATTGATGCTGACCGCGTTTCACCTGGACAGGTAGTCATACATGCACACATCATATCACAAAACCTTTCTAATCTTAGCTTTTG
lg1	161424	38.16	113	A	G	TGCAGAAATCGTTCACCTTTGAAAAGCTGACCGCGGCCACTAATGAACTCTGTTTCTTTCCCATAGCCCCGCTAACATGGGAACGCTTGTCACACTGTTAGTGCGCCAGCATTAACAATTAGCAG
lg1	161455	38.64	47	A	G	TGCAGTGGCTTTGGGAGCAGCTCAGCGGATCAGACACTTACTTAAGTAGACGTCTGAACGTAACAGGATGCACACAGCAGGGCATCAGTGGAGTCAAGGCCTCGTGGGTCTCAAGCAGATTGAAG
lg1	161463	38.64	107	C	T	TGCAGGTCAGAGGCGGCCATGCTGTACAACGACCGAGCCGTTCTGGAGAACCACCACGTCAGCGCTGCCTATCGCCTTCTACAGGGGGACGATGAGATGAACATCCTCGTGAATCTTCCCAAAGA
lg1	161464	38.64	9	C	A	TGCAGGCGACACACGCCTGATGTTTCTGCCGCTTTCTGGAGTTTGTGATATTCAGCTGATTCGTGTTTGTTTTGGTTTTTTTAAACGCCACAAAGAACGCTGGCCGACAGGTACCTGGTCTGGAT
lg1	161538	38.64	69	G	A	TGCAGAAGCCATGTGCTGATAACAGAATCATAAAAGCAGCCTCCAGGAGCCTCTCATCAACTCAGACCAGGGTGTGAAACACTTTAACGTTCCCTCTGGGGACTTCATCTGCTCACTATCATCCT
lg1	161576	38.64	23	C	A	TGCAGTTAATAATAGCACTATAACATTACTTGGTCCTGATATAATTACGTATCTACAGTTTACACCTGCTAATGTTAAAAATGCTAAATCTCATTTTAACTTTGCGATGGGGAAATTTCCGATGT
lg1	161577	38.64	30	C	G	TGCAGTGTTTTGATATGGTGGCTGATTTTACTCTTCAATGCTTCTTATCAAATCACCCACATTTTAGTGACTTTAAGTATGTCCACATGTTTTTTTTATTACTTCACTAATTAATGACGTGGCAG
lg1	161600	38.64	36	G	A	TGCAGGCTCAATTCATGCATCAGCGGCTAAAAATGAGAACTCTGTTCCCTCTTTGTCTCTGGAGTCTCCTTCCAGCCGTTTTATTGTTCGCATGTCAGGCTCCTCGCCCTCACTCACTCCTGTTT
lg1	161620	38.64	88	G	A	TGCAGTACTGATAACCTGACATCTGTTCTCTGCACCATGCTTCGTGACTGACTGTGTGCATATTAAATAGATCTTCGTTCTGTAGACCGACTCCAGAAGACGACTAAACGAGCAAGAAACAATCA
lg1	161672	38.64	19	C	T	TGCAGGATCTGACACCCCACAAGAGGCAGGGTACGAGCTTCCTGAGCTGGATGGGGGAGACCATGAGGTCGGTGGCCAACTCGGTGCGAGGACTGAGGAGCCGACCGGAGGAGGTCGTTCGCATG
lg1	161457	38.88	16	G	T	TGCAGTCGCGCCGTGCGGTAACGGAGCTCACGTGTTTCTGCTCTAGAACATGAACATGTGGTCTTTCGATGTGTTCGCGCTGAACGAGGCCAGCGGAGACCACGCTCTGAAGTTTGTCTTCTATG
lg1	161687	38.88	114	C	T	TGCAGTCAGACAGACCAGCGACGCAAAACAACAGGACCAGAGTCTGTTCGAATGGGTTCAGAAGTGCAATTCAGTGCCGGTGTGGTTCGAATGAGGTGCGAGTCACTCGCTAATCGCCGGCCACA
lg1	161688	38.88	19	T	A	TGCAGTGTGCGGTTCCCTCTCTCTCTTTCTCCCTCTGTGTTTGCAAGATAGGCTGAACAACAACAGAGTCAGCCATAATGAGTCCTTCTAAGAGGATGAAGGGGGAGGAGTCAGGGAGGCAAGAA
lg1	161707	39.11	52	C	G	TGCAGTTTAACAAAACAGGGACTCTAAAATCATCTGGATTGGAGATGAGGGACGGTGGGGGTTGTTATTAACACAAGTGATGCTGCTGCGTCTCAAACCTCTAAGAATGTGTCTTTCAAGCTCAG
lg1	161730	39.11	12	A	G	TGCAGAGACGCCAACATGAAGAGACAGAAAATGGCAGGGTCAGGGAGCGGTAGTGTGTGGGATATAACAGTCTGCCAATCTCATCTCTGTCTCTAAACCGATGACCTCGACTCAGGTTATGCTCA
lg1	161780	39.11	57	G	A	TGCAGATATTAAAGGGGGGTGTTGTAGGTGTTTGACCATCTGACAGGCTCTTCTGAGGAAGTACACTGGCGCTTAGAGGAACACTTGAAATCCCCAACAGATAGTATTGTCATTTTGTTTCTAGA
lg1	161790	39.11	111	C	T	TGCAGACAGGCTGTTATCAGACGCCATTGTTCTCAGTTAAATGGAAATCATTCATGTTAACAATGTATTGACTGCGCAATTACAGCCTGCACAGAAAGCACGTCGCCCTCTCTCCACCGGAATAA
lg1	161806	39.11	24	G	C	TGCAGGCGCTGATCAAACTTTGCTGCTTTGTACTTCTTTAATTGTTAGGAGATTGGGTCGAGAGGAGCAGCGATCTGGAGACAACAGCACCTGCATCTTACATTTTTCCAGAGGCCTCCCATCAT
lg1	161837	39.11	30	T	C	TGCAGGAGTCACGTCAGCTTCGGCTCCGCTTCGTGAATTTGTTGCGGTGAGCTCAAGATAACGCAGGCCCTGTGTCCCCTTCAGGAAATAAATAAATATATACATGAATAAGGCTCTAGTAAACT
lg1	162024	39.35	67	T	C	TGCAGCCATAACTGATGGAGGCTTCTCCCATCGTACTGTATGACACTCTACACTGACTTACGCTACGCCACATAATGAAGCGCTAAAGACTCACTACACAAATGATCAATCAGCAGCGGAAGCAA
lg1	162076	39.35	12	T	G	TGCAGGGTAAGTTTCTGATGAACTGAAGGTAATAGTTTAGCTTTGGTGGAAAGAATGACCAGTATACATGCAATAACAACAATAACAAACAGCAAGTCTTAAACATTCTATGCGTAACTTTATTG
lg1	162077	39.59	21	A	G	TGCAGCCTTGTAATATTCAAAATGTTCTAACTAGTGTTATCTCATCTGGTCTTGGTTTAACTAAACAGGCTCTTCACTCCGTGTTTGTTATCTCTCCCTCCTTTTTTCATTATAGCGCTTCATTA
lg1	162187	39.59	90	A	C	TGCAGATGTCAGCTTTACTCAGTTTGCTAGAATTAGCTAGAATTACAGCTGATCCAGAGTCAACTTGATTATTAGAACTGTAGGCAGGTGCATGTGGTGCAGCTACTGCCCATGGTTTAGGTTTG
lg1	162246	39.59	38	T	A	TGCAGTACTCAATAAATGCAGAGAAAATGACCACAATATATCAGGTGTGCAGAGCTTTCAGTTTTTCAGATTACCCAACATCAGCTTGATGTCAAGCTCATGCTGCTGGACATGAAAGCACAGCG
lg1	162252	39.59	41	T	C	TGCAGCGTAAAACAGACGCGAGGAATCTTTTTTTAGTCACGTTTGCTGACAGACGTCTGAGTTATTCTGGCAACTCCTGACTCCTCCTCTCTTTGTTCTGAAATAGACCATTTAGAGTCACTGTA
lg1	162255	39.59	23	G	A	TGCAGTAGAAAAACGTGAAGGAAGAGACTGATCACATGCCATCAGGGCGGTCTGCCTGTTTAGAATAAGGGATTCAGGAAAACACTTGTGTCCTTGGACATTATTATAGAGATGAAGTTATGGGC
lg1	162276	39.59	30	C	T	TGCAGAATGTGCTGAGGTGATATGGCAGCGCGGCCTGTTGAGGAAAGGCTACGGGATCTGCCACGGCACAGCTGGCAACGGCTATGCCTTCCTGTCCCTTTACAAGCTCACCCAGGACAAGAAAT
lg1	162284	39.59	57	C	G	TGCAGGAGAATCCATGTGGTGGTAAAACGTTAAGTCTAAGTCGGTCACATCATCCTACCAAACCTACTACACCTGTATCAGTATGTATCAGTGTGCTCTTCCAGTCAAATCTGGCATTTTGTTAC
lg1	162300	39.59	77	T	G	TGCAGCGGTCACAAATGGAGTCAATTCTGAATCTGGACCACGGAACCCAACAGCATCCACCTCTCCAGCGAACAACATGACTTCACAACAGACACGTTCCACGTGGGCCCTTTGATCGTTGATCC
lg1	162312	39.59	56	C	T	TGCAGCTCCTCCTCAGTGTAGCTCACGTTGAGCTGGGAAATGTTGAGAAATGTCTCTTGCTTGTCTTCGCCCACAAACGGAGAGATTCCTGTCAGCATCACGTAGGTCAAAACACCAATACTCCT
lg1	162332	40.06	92	A	G	TGCAGGCAGCCGGCCACCAGGTTCGTGGTGGGCTGAGAGAGACCCTTGCACAGCGCCTGCACGAACGTGAGCAGGTCCGGCCTCTTGCCGGTGCCCAGGATCTCGCCCAGGACGCAGATGTAGTT
lg1	162341	40.06	121	C	T	TGCAGCAGATCTCCCTGTTTAGACTTCAGTGGCTTCGAAGTCTCTGACATATATGTGAGCAGCAGCGAAAATATGCTAGTAGCTTATTAAGGCATGCAGTGGCGCTGTGTACTGAAGGTTCCATG
lg1	162416	40.06	40	T	A	TGCAGCATTAAGGCAAAAACAGTTGCATGTGACTGAATTGTTTCCTGTGGATACAACTGACATCTGCATTTGAAATATGCGTTGTAATAATCCAGACAAAAACATTTAAGTACAGTATACAGTAC
lg1	162448	40.06	33	C	G	TGCAGGATATGATTGTAACCAAAGCCAACACTACACTTTACAGAACAGTAAATATGCAGTTAAATGCACCCAGACCACCTCTGCATGGGAGAAAGTGATCACAATCTGGCAGCTGCCAAACTGAC
lg1	162479	40.06	90	G	A	TGCAGCGGCCAAGTCAGCTCAGGCCAGTGGAGAAGTCATTGGGCTGTCCAGTCAAGGTTTGCAGTGAAAAATGGGCTCCAGCTATGAAAAGCACCTGCCTGCAACTTTACTTATACTATAATCAG
lg1	162480	40.06	22	T	C	TGCAGGATATTAACCATGTTCTTATGAAACCATTTGTGTGTAATTTTGGTCGTCTCCAAACTTATAGCTCTCGGTAGTTACGGCGTATGAGTGATTATGTACAAGATTTGATTTATGCCAGTTAT
lg1	162522	40.06	112	T	C	TGCAGAACTAAAGCACAACAGCTGTTTCATTCCCACAGGAGGAGGATTCAGTGCACTTATAGCAGAGGATCCAGGGTTATCATGTGATGGAGCTGAGTGGCAGGTCTTCACCTCACATTTCATGA
lg1	162651	40.06	109	T	C	TGCAGAGTATGGTTGAAATCTAACAGGTGATATGACCATCTGGGTGCAAACTGTATATAGTATAAATGCAACCATTAAGGTCAGTTGTGTCTTCTTCGGCGGTCTTGTTTCATGTGGACTTCAAA
lg1	162700	40.06	102	C	T	TGCAGTAATGTGGTAGGTGTACAGATCCATCATGGTGAAGAAGGAGCTGACCCAAAATGCGAAGCTCTCAATTTACCAGGCAATCTACGTTCTTACCCTCACCTATGGTCATGAGCTTTGGGTCA
lg1	162703	40.06	100	C	T	TGCAGTGAGGGTTAGTTTCATTACATTTACATGTGTTTTTATTCCATATTGATGAGCATGTTTGTAGAATACGCTTTAATTATTTTGTACATTTATTTCCCTTTAGTTAGCAGTTCAAGTGTTCT
lg1	162704	40.06	21	G	A	TGCAGTCAAGTGCATGCTGACGTAACTAAGACTTGCAACATTTTGGTCCTTTATTTTTTCAGTGTATTAATGAGTGTAATAAACTCACCTCTTGGGTCAAATCTGTGACCCTGTCGACGATGGGG
lg1	162731	40.06	31	T	C	TGCAGGAGTTCTAGTCGGAATTCATTCATGATGTCCCAAAGTTGCCGAAGTGAAAATAACATCGCTGACGACCAAACAGAAACCACAGACCACACTTCCATTCCATTTAACTTTATGCTTTTTTC
lg1	162735	40.06	11	A	G	TGCAGGTCTGTGCTCTCAGCAACCAACGCTCCAAACCTGCTGTGCAGCCTCATTTCAACTTGTTACACAGTTATTGCTGACTGCAAAACTCCAAATGTTCTCAAAGTCACTGAAAACATCAGCTT
lg1	162816	40.06	94	A	G	TGCAGCAGCTGCTGCGCTTTGAGCCCATCGTCTTTATTCAGAACAGGCAAATTAGAAAAAGAAGTGAGCGCGCGTGTGGGGCAGCGCACACCTGAGCAGGATGGTCTCTTTGTGAACGCCTGGAT
lg1	162864	40.06	96	G	A	TGCAGGCAGCCGAGCCATATTATTATATTAGACTGTTCCTTGGAGCATTAGCATAGTTCCTGGCTCTGTTCCACTTCCAGCAAAACCATTTTGTTCGTTCTCATTGGTGGCATATGATCATAGGA
lg1	162930	40.06	36	C	T	TGCAGCAGACGTGAACCCGCCTCGGACCGTGTTGCACGTCACGTTGCCCCATACAAACAGGTGCTTTGGATGTGTAAAACGAAGGACTTCAGGTGCTTTAAGTGCAAATAAGTCATGTTGGTATT
lg1	162967	40.06	74	A	G	TGCAGCCGTGTCTGCGCTTTTCTGCCCAGTGCAGGTGACTTTCCAACATGCCATTGTCTCATTTGAAAGAGAACAGGACGGAGTGCAGGGCCGAGTCATTGCACAGCAGTGGGGTGTGGCGGTGT
lg1	162988	40.06	43	G	A	TGCAGGTGAGTAAAGGTCAGCTCCTCTCTGTTCTCTCTCAGAGGAATCAAAACAAGCCAAGTTCCCTCACGAAAGTGGAAACACAGTGCACAAAGAGAAATTGGGAGCAAGTTTCATTTACATTC
lg1	162428	40.3	42	G	A	TGCAGTAGTTCTGCTCTTTGCCTTCTCCGTCCCTGTCTCAACGGAGTCACTCCAGCAAAAGGTACAACATGAAGATGCCGCGGGCCGAATGGCTGCTCCACAGCGACCTATTTCCCATAGAGCCC
lg1	163053	41.02	28	G	A	TGCAGGTGGTTCATCAACTTCTCTGTTTAGACAAACGAACACATACGGTATTCAGGTGAGGAGGTTTACAATGTTTCATATCTACATTTTCAGTAGTTGTCACTTATGGAGTATTTGAGCAAAGT
lg1	163057	41.02	29	G	A	TGCAGGGCAGAGGTCAAGAGGACACACCCAGGGTCCGGAGGAAGCACAGGTACCGACAACGGCAGTGAGAGACCACGAACGCGTCGTGAGAACAACAACAAGCACGTGGTTTTACACAGTGTGAC
lg1	163077	41.02	102	T	C	TGCAGTGTTTTGTCTCTGGGCCGATGTTCTGTTGTGTTTCTTGTTCCGTTGTTGATGCCCATGGAACCACGTAGCTCTGGTCTCTGTAGTGTGTGAGGTGATTGCTCGTCCCCCTTTTTTTTAAG
lg1	163185	41.49	68	T	C	TGCAGCAGGTGAAGTTATGGCCCCAAACTCACACAGTCACAAATATAACAAGCATGAGATTATTATTCTTGCTTATTACATTCCCAGAATGGTGTGTGTGTGCAAGAGTCTGACTGCCGCTGTGA
lg1	163219	41.49	17	C	A	TGCAGAGGTAACAGAGACTGTATCCTACTTCAGACGTTAGTCATTCTCTTGAACTCCAGCTCCGTCCGTACAGAAGCTCCACAGTGTAGGATAGTAATGAATAGGGCAAAGTGTCTCTCAGCATG
lg1	163240	41.49	56	A	G	TGCAGAGCCGGTCTGAGGGTCAGTGAAGCAGCCGGGGCCCTCGGCTGATCTCCTCCACCCGAAGGCTGCTGCCCGGAGCCGTTTAAAAGAGCCTCCGGCGTGATGTCAGCCGAGTCCTGACGCCG
lg1	163264	41.49	15	C	T	TGCAGACCCGGGGGCCGGCGCTGCTAGGGTTTCACAGCATCTAGGGTTCTCTGCCCATCCGGAGCGGGCCGGGTCGGCTGACCTGCACTACGGTTTCGCCCGGCGCCACGCGCTTTGTCTCGCTG
lg1	163301	41.73	68	G	T	TGCAGGTTGTAGTACAGTCCTGTTATCTGCTCCCACCTCATGTCTCTAACCCCAGCAATCCTAGTGGGGTCCCTATTGTTCTGTAAGTGAATGTAGGCCAGCCTGTCTGGGATTTCCTTTCCGTC
lg1	163026	41.73	82	T	C	TGCAGCTCCCGAGCCTGCGTGAAGGTGAGAAAGGGCGTGTAGCTGTTAGTCACCTCCTCTTTTGCCCATTCAATCCTTCATTTATTCATTTATTTAGCTGCTTGACAGTTTTAAACCAATTCCAC
lg1	154255	42.69	108	A	G	TGCAGCTGGAGCCAAATCACACTCAATCTTGTGTGTATGGGCAGTGTGTTATCATGAATCCATGGTTTTGGCCTCTGTGAGGAAGCCAGAGGATTTGAGAGGCCCCACACACACACAGAGAACAT
lg1	154304	42.93	98	G	A	TGCAGAACAACCCAACATTTTTCTTAGCACCTGATCCATCCGTCTCTGAAAGGTTTCCGGGGCACTGTGCAACCTGGAAGGCAGAACCGTAAACTGGGGCAATACCCATGGTGTCCGAAAGGCTG
lg1	407515	42.93	60	A	G	TGCAGGCAGTCCTACTGAGAGAACCTAGATGGGACTGATAAAGGACTGAAGAGAAGTTAAGGGCAGGTCATTAATATGTGAATCACCAACCAGCAACCACCGGTCTGTTCGGACATAAACACATT
lg1	407541	42.93	48	A	G	TGCAGTCTCCCGTGATTGCACATCATCAGGGTTTAGGCATCCAAAGTCGAACACGCCTCCGTGCATTCGCGTCCAGTTGAATTATAGACGCGTCTCTAATTGGAGTTATGAGCTGTGGGCTCTGA
lg1	407542	42.93	53	G	A	TGCAGTGGACTCGGTGGACGGACGCGTGGTGCAGCACCAGAACCGACCCTCGCGCACGCCAGCGACCGGCGTCTGAGCCCTCTGTCGCACCAGTGCCTGCAATTAACGGAGGATCAGCATCTTCA
lg1	407557	42.93	89	C	A	TGCAGCCTCTCACCATCATCGTCTTCACTGTTTAAAGGATTAAAGGAGAAACATCAGTTTTTAAGAATTTTACAGGATCCAGCTCCTTCCACGCCGCAGAGAGAGAAACCCCACCTGTGCAGCCG
lg1	407563	42.93	7	A	G	TGCAGTCAGCAGCTTCACTTCATCGAAGAGAAACTAATGATGAGAACAAGGTAAAAGTCACAAGATGAGACATGGATTTAACATGAGATGACGAGGTCTCGGGGAAAACTGAGGGAGGCACAGGG
lg1	407569	42.93	52	T	G	TGCAGAGTGGAGCCTGAACGGAGCACTGCACAGCACACTGGCTGGACCCGCATTCCGCTCAGCCAGAGTCCGATCAGTGTCAGGGCTGCAAAGAGAAGCACGGGAGATCATTATGTCAATGGGCA
lg1	407571	42.93	106	C	T	TGCAGCCCTGAAGCTAAGGCTTCAGAGGAGGAGGAGCAAGAACATGTGAGGCTCTATAGTCAACACTGCTTTGAAGAAATGATTATGGCTGCTTTGAATAAGTGTTCATTATGCTGTGGCAGCTA
lg1	407575	42.93	80	C	T	TGCAGCCCTCGATGGATCGGCCAGGTGGGGGGGAAATCACCTGGACGCTTTTTAATTAAAGGCAGGAGTGGAAAGAGCATCGTCAGCTGGGCCACTCGTCAATTCGTCCGCGGCGGAGGGTGGTG
lg1	407614	42.93	73	A	C	TGCAGTCATCGCAGTAATCACGCTTTTGTCCCTTTTGCTTCAGCACAACTGCACAGATACACATCCATCCACAAGCGCCGGCGTACCCTCCGCCGGCTCATCCGAGCTGAATTGCCATGGCAACG
lg1	407460	43.16	18	G	C	TGCAGAGCAGTAGAGGAGGTAGAGAACAGGAGCTGTGGACTAACTGACTGACAGTGATATTTATTAATCCAAGCGGCCGTATCTATGAATCAGAGAGGCCTGAGCAGCTCAGGGTGGAGTCCTGC
lg1	407463	43.16	75	A	G	TGCAGTTTCACATGAAGTTCTGGTCCAGCGTCCTTCTCAACAATCGCTCACCTCGGATTCACCCTGGAGACACGCACCTAGCGCTTTCTTAAGGCGTAGCCTTCAAAATAAAAGCTCCCGTTTTT
lg1	407468	43.16	66	G	A	TGCAGGCCAGACGTCTCCACTCCTCTATGTACCTGCACCGTGAGACGTGAGAAGCGTCGTCTCTTTGCCGATAGACGATAGATAGATCTCACCGCTGGGCGGAGGGTCGTGCTGTACTGTACCTG
lg1	407470	43.16	15	T	C	TGCAGCCATCGTTGGCGGTGCTGAGGCCTTATCCAGGACAACCAGGCTGTGATCATGTTGCATGTCTCTTTCTTTTCTACAAGTTTTTGTACCGTTCTTTATACTGTGTTGTGAGTAAAGGGAGA
lg1	407558	43.16	118	C	G	TGCAGCACATGGAACACTGTGAAGAGGCAGAAACCCTGAGACGCTTTGAGACCTGCTACAGCGAAAACAGTCGAATGGTTTGGACCAGTGTCAGGCCCGATCGCTGCCTTTCAAAGTTCATTCAA
lg1	407418	43.4	40	C	T	TGCAGTAAAATGTGAAAGAGCATTATTAATCTTTCACATGCCTGTTAAAGATTCATGCACCAGGAGGGACTTGAACTCTGCCTCCTTCCTCGTCCTCATATCAAAGCCTAACGCCGACTTCAAGC
lg1	407377	44.12	79	T	C	TGCAGAAAGGGCCCAATGACTGTGCTTTCTCCGTGGGGGGGCTGAAGAGGGCCCCAGGGCCCCAGAGCGTCTCCATCCATACATCAAACCTAGTGCTCCTTCAGTGTGTTTGGCCGATGACATGA
lg1	407386	44.35	89	C	T	TGCAGAACAGAAGGGACCCTGGAGTTATCTACCTGGCCTCCAGCCTCTGGACCTGCCTCAGCTCAATGCTGGTTTACTCTAGGTGAACCCTGGTGACCTGCTTATTCCTCAGCTCCGCTGCCATC
lg1	483763	44.83	30	C	G	TGCAGTCCCGGATGTGCTGGGTCACCATCACCACTTAGTGGACAAACACAACGTCTGACTGGTCATTGCCTTCTATGACCCGAACACCAACAACACCAACAACCAACTCTCACGTGCTGCTCCAG
lg1	407280	45.07	79	G	A	TGCAGAGGAGGCTGCATTAGGAAGATCAGCCGCGCTGCAACAACCGGCCGAGGGAAGGCAGAGGAAACGCACTGCCGTGGGCACGTGCGCTGGGCCTCGCTACAGTCCAGTAACGGCCCGCTTCG
lg1	407289	45.07	90	C	T	TGCAGCTGTGTCTTCTGCGACAGAATATCAATTTCTTGTGAAAGATCTCATCTTTAATTAAAGCAGGATTATTAGCTACAGATGTAGTCACGGTTCAAAGCTGTGAATCTAATATTCCACCATGT
lg1	407291	45.07	37	A	T	TGCAGCAGACCGCGGACAGATCTGATATTTCCCTTCAATAGCTCCTTCATCATCATTTGCACATAACTGGGACTGGGAACAGCCCCTCCATCACCATTTACAAACAATGCATTGCTCTGTGATCC
lg1	407303	45.07	85	A	C	TGCAGTTTAAAAGTTCTGTCTTCATGAATGAAAAGAACAAAATCTGTGACAATTTTAACTTATTGACATTGCTTTCATCCTCAGTATCAGGTCCTCTAGGCCTGAGCTTCACACTTGTTGGTCAG
lg1	407315	45.07	42	T	C	TGCAGACCAAAACATCCGCCTGTACGACACCACCAAAGGCCGTTTTAATTTACGGCGAACAGTGAAGGCTCGAGATGTGGGCTGGAGTGTGCTGGACGTCTGCTTCACCCCTGACACTCACCATT
lg1	407319	45.07	106	T	C	TGCAGTCTATGGGCTCTCAGTCCAGTTCTGGGATGTCTGGTGGAAGGAGCTCTTCCAGTGACAACCCAGCTGAGCGCTCTGAAGCAGCAGAACCGAACCGGAGCAGTAGCAGGAACCGCAGGACG
lg1	483764	45.07	27	T	G	TGCAGCTCAATCACCGATTTCAATCATTTAAATGCCTTTGTTCCTTGTATGGCTGCACAAAACATTGTGGTTTGTGTTGATGTTCGTGCCTCATGGGAGGAAGAAGGTTTTCCTACCTACTGTTC
lg1	407084	45.78	79	A	T	TGCAGGCTGATTCATTACATGCCTTTACAAACTGCACATGAAATGAAAGGTCAGCACAAATACAGGTTCCACAGCAGAGAGGTTGAGAGCTGTAAATGTACAGCTGGCAAAATGTGGTGTTCTTT
lg1	407095	45.78	35	A	G	TGCAGGCCCCTGCGGCCCACCGAGGACACCCTTCAACCTCCCAAACATCTTCAGAAATGCAAAGGAGCATTTGCCCAGTTACTCTCTGTGTGAGGGGGACATTTTGCTAATCTAGCACTAAAGCA
lg1	407098	45.78	83	A	G	TGCAGTCTGGCGGGAGAACAATTTGTATGAATGCGAAGCCTCTGAAGTGAAAATAGTTCCTTTCGGTGATGAGTGCAGTTTACACCCCTTGTGACTGATATGTTACTGTATGTAACGTTCATAAG
lg1	407101	45.78	107	A	T	TGCAGCTGCAACAACCAGACACATGATGTATGTTTGTTGTCCTCATCTGACAGTTGACAGAGTTCACAGACATCGTCTGGAAAAGCAGGAGCTTCAGCATCTCCTGCACGTTGTTTTGTTAAAAA
lg1	407102	45.78	7	T	C	TGCAGCGTGACTGATGTAGGTACATGGCGGCTGCTCGGGCTGGATGGAGGTACTGTATTTTCCTGTCTTTGGAATGTTGACTTAGTGCCCTGGTCCAAAGGCAGAGCTGAGGTGAAAGGGAGGAA
lg1	407104	45.78	14	A	C	TGCAGCCATACGTTACAGTCACACCAGGAGCTGCCGTCCCACCGGCAGTCACCCGTCCGCCTCAGGGCCTAACACCCATCCCATCCTGTCCCACTCGTCCGGCGTGCGGGGGGTGGAGGGGCGGG
lg1	407107	45.78	104	C	T	TGCAGCCGAGAGTGTGGGCAACACCTGCCAAGGCGATGGAGGAGATGGCTGTAAGGTTTGTGCCAATACCTCCGCCGTCACAGAAATGATGGAGTGAGCAGCGCCGGGAGGCAGAGCATCACTCT
lg1	407110	45.78	93	G	A	TGCAGGGGGCGGGGCTACCCCCGGACGGGCCTCGGTCCTGCACAGCTGCTTCCAAGCACCTGTCTGGTGGTGGAGAGTGATGCTCTGCCTCCCGGCGCTGCTCACTCCATCATTTCTGTGACGGC
lg1	406983	46.02	62	T	A	TGCAGGGCTGAAATGGGAACGTTGGCAGCAGGTGATGAAGAGATGACTTAATTCTCTCAGCTATTTAAATCTGCTCAGCAAAGCAAACCTTGAATAGGTTTAGTTCAAACCCACAGTCACGTAAA
lg1	406995	46.02	107	T	C	TGCAGCTGATCAGCTTCACCAGAGTTCATGAGGAGGACGAGACTCAGACGCCCACGCCAGCCGCTCGTCCCTTTAGAACAGGACGTGACTTTGTGGGTGGGAGCATCTCCTGTGTGAGCGGGGGT
lg1	407054	46.02	79	A	G	TGCAGGACGACCGCGCTCTAATGTGGAGAACAAACAGGACCAAGTTCACAAGCTGATCATTATGAAACACGATCATACCAATCACAACAACAGTTCTTCACCAAGGTCGTCGTCTTCTTCATCCT
lg1	407062	46.02	79	T	A	TGCAGAGAAACTCCGGCTCAACATGCAGTGGAGGAGACACGTCACAGGATGCGCCTTCTGCTTCGTCTTCGTTTTATCCTACTTCACTAATAAGGTGAGTGACGAACGCGTGAACTCGGAATAAC
lg1	407065	46.02	6	C	T	TGCAGACGTTCTGTTTGCACTAGGACACATCAGTAGGGGACAAAAAGGTAAGATTAGTATTTACATACAACTCATCATATTCAGCAGGAGCCAAATACTCATTGGATTCGATAGAGGAGAAATGA
lg1	407066	46.02	38	C	T	TGCAGGCAGATGTTGAGCTGCGAACCCCTGACTCCAATCAGCCGTCGCTGGCTCACAGACTCACCCAACAGACAGTGAACGCTTCAGGACCGGAACGATGATGTCACTAGTTCAGTAGCGTTCCA
lg1	406932	46.26	117	G	C	TGCAGTTTCACATCCCCTTCCCTGAATGCAGGGAAATATCTGACCTCCATTCAGACTGGCTGCATTTCAGCTTTGCAGAGTGTGTTTGTGGAGTGTGTGTGTTCTGTTTTATTGAGCGTAGCGTG
lg1	406972	46.26	67	T	C	TGCAGCGCTCTCACCTGTCAGCAGAGCCGGGACTCGACAGGTCGGGCGTGGTGGCGCGTCAGGGCCTTGAGCAGCGCCGAGCTTTGATGAAGGTTGTGAGTCTGTCAGAGCGTGAAAACCATGCA
lg1	406833	46.5	5	T	C	TGCAGTGCGAGGGCAGCGTAGGCGGCGGCTGGCATATGGTGCAGCAGCGCGTCCCCTTGTTAGGCTGCCGTCCTGGCTTGTTTCGTACAGGCGCAGCCGAGTGGCGGCGCTTCGGTACCTGTGGA
lg1	406841	46.5	77	T	C	TGCAGACAACCTGAAACCATGACACTAAGTCATCCCTGCGTCTTCTGTTTGTGATGTGTGACTGCTGACGTGAGCAGTGTGTTATTAACATTTTGCCTAGACCATCTCTGCTCAGCATCAGAACA
lg1	406852	46.5	23	T	C	TGCAGACATTCAAATTTCTGTTTTAATTCTCCCCAGCTCTGCTTCACCTGAGCTCACATGCAATGGTGTTATGGTGAGGGCTGTTGAGCTCAGGCTTTGTGTTTGTTTTCATGGTAGCACTTACG
lg1	406856	46.5	66	C	T	TGCAGCTGTCCTGTTTAAAGTCAGTGTAATAAGCTGGTCAACAGTCAGGCTAACCTGCAAGGTTATCGCTTGTTCCCATGGCAACAGCCTGCATTATGTGCAGTGATCTTGATGAATAACAGGAA
lg1	406861	46.5	67	A	C	TGCAGCCAATGAATACAGAGGGACCACACAATGAGGAGGGCTTCTCCACTAATGAATGGCTCACAGCATAAATGTTGAATGTGGTCTGTCGACAGAGAGGGTAGAATCCCCCCTGGTACAATCTG
lg1	406872	46.5	65	G	A	TGCAGCAGGTACCGACTGAAACCATGTGACTACACAAAGCATCGCATCGCAAAGCGAGTAGCGCAGCGACTCGTAGCACTGAGCCGGACCTCCTACTGGTTGGAGCGTTGTGTTCGAGCCGCTTG
lg1	406874	46.5	107	C	G	TGCAGTCTCGTGAACATCGTGGACATCATACAGTATCGTGGACATGAGGCTGATCACCACCCACAGGTCATCGTGACACAACGCATGCTGTGTGTGCAGCACAAGAGCTCATTATCCACTGTCCA
lg1	406875	46.5	82	C	T	TGCAGGAGCTCAACAAAGAGCAACAAGCGGCTCGAACACAACGCTCCAACCAGTAGGAGGTCCGGCTCAGTGCTACGAGTCGCTGCGCTACTCGCTTTGCGATGCGATGCTTTGTGTAGTCACAT
lg1	406885	46.5	76	C	T	TGCAGCACGTAAGCGTCTTACAGCGCGGGAAACCTGCCCGGCGGGCGTCTTAGCCCTTCAGTGAGGAAAACAAATGCGCGCGGGTCGTGCGCGTGTCCTTTGGTAAACCTTGTCTGCCCAATGCT
lg1	406902	46.5	61	C	G	TGCAGGAATAAGACTCACACAATGGAGGATGCAGTAGCGCACAGCCGAACTCAAAGCGAGACTCCACATCTTCTGTTTTAGCAACTTTAGCTAATGAAAAACAACGGAACACGAGAGATGTTTGG
lg1	406905	46.5	13	G	A	TGCAGTGAGTGACGCGCTCGCCTTGTAATCAGGTTTAAGTTCGAGCGCAACCCTCGAGCCGAGACCGACAGCAACCAGGCCGCACCGTTTCCACGTGCGTAACGGAGCATTTATGAAGGATCCAT
lg1	406911	46.5	28	G	T	TGCAGTAAACTTGGAGGGGAGCAACAAAGGTGGAGGTGATTTGAAGGAGCAGGAAGTGACAGGTGACTTCACACGGTCATGGTGTTACGATGTGTTGAGTCTGACAGGTTCCACATTCCCAGAAC
lg1	406916	46.5	41	T	C	TGCAGTGATTCCACTACTTACCTCCTCCTCGTGGGGTTGTGTGGTTTACAGAGCAGGTCTGTGTGGTTCAGTTCTGTACGTTACCACACAACCAGCATTTGCTTTTTTTAGCTACAGCATCTGGT
lg1	406917	46.5	118	G	A	TGCAGGAGACCAGGCGACCTCTCACCGCCGCTCTGTCCTCTCTTCCTTGCTGATAATTATTATTATGTCACCACTTGTAATAAATTTAAGATGTATCTGTTTAAACGTTAACGTAGTGGTGGTTT
lg1	406824	46.73	21	T	A	TGCAGTTTGTATTCCGCTTCTTGCCCGCTGACCTTTTTGATAGCAATAAGCTGGCATTCAATGAACTCTAGCACACGGATCTGCCATCAAATGAGATTTCCCTGTCCCCTCCAGTAAGACTCAGA
lg1	406737	46.97	91	C	G	TGCAGGAGAAAGACTGATAGCAGTGAATAAAGCAGAAGAACCCAAGGGAGAAGCATGAACACGGCTGCATGGTGGTGGATTTAATGCTACAGCTCAACTTTACATGCAGATTCACAATCCTCTAA
lg1	406771	46.97	20	A	C	TGCAGAGCGTGAGGCCTGAGCGTCTGCAAGCGCTCGGCACATTGGAGTTGCTTCGTTACTCATGCACGAGCAGACGCGGAGCGAGAGCCGGCCACCCAGAGAGACGAGGAAATAAAAGGAGGTGA
lg1	406773	46.97	30	G	A	TGCAGCTACGGTACCAAGCTCCTCTGTGGAGCCAGCTTCAGTTCATGTCCTAGAAGCGGACCCCCTCTCTACTCTAAGACCAGATTAAATGCCTTAGGTCACTATGGACTAGTTACTGGTCCATC
lg1	406796	46.97	56	T	C	TGCAGAGCATCAGGTCACCGTGCGCGACGGGACGCGGCGGCCGGTGGCGCCGGGGGCCCGCGGATCACTCTGCTTACCGGCGCATTTAAAAGCCCGATGCAGCGGCACCTGCATTTTTCATTAAC
lg1	406810	46.97	97	C	T	TGCAGGCAGAACAAAGGAAGGTGTCCAGAGAATGGAAATGTCAAATGCAGCACAGGCAGCGACTGCTAAGCCCAGAATCACACTCACGCATGCACAGCCACTCTCCGCTCCTAAATGCTAAACTA
lg1	406239	47.21	95	C	T	TGCAGGCGTCCTCTGTCATGCTCACGCACACCTTCAAATCTGATGAGTTACACATTTACATGGCGGAGGATTTGTCTTTCTCTAAGAGAAACCTACTGTACCCGGAGATCTTCTCCAATTATGAA
lg1	406242	47.21	69	G	A	TGCAGGTCAGCTCTTTGCATAAGTGGCCTGTAAATGGGAAACCAGGTTTCATAATTGGAGAAGATCTCCGGGTACAGTAGGTTTCTCTTAGAGAAAGACAAATCCTCCGCCATGTAAATGTGTAA
lg1	406261	47.21	32	C	T	TGCAGCATCCACTTGCATGAAATGACCTGAGTCGGACGCATGCAGGTTGGAGATCGTGAGGTATTGATACAAACATATACTGTATGTGAACATCCACTTTTCCTCATTGCACATCTCACAAAACA
lg1	406274	47.21	101	C	G	TGCAGACACACGTCATGCACAGTGATTGACACTAAATCATATCAAGTTATAAATTACATGCGCTACAACATTCAAAAGAAGCGGAGAACGTGATGCAAAAGCGCGTTTAAAGGAGTTTGTGTGTG
lg1	406276	47.21	15	C	T	TGCAGTGATTGTGTCCCATTGCATTTGTGTTACAGGATGACATAACTTTGGGAACATTCATGAGGAATGGAGTGAAGGTGGTTGTTTTGGCTGTTTCTCTGTACACGACCACACTCAACATGTGA
lg1	406278	47.21	48	T	C	TGCAGAGCGCCTGGATGCTGTGCAGCGGCGGCAGCGTGGCAGGATGGGTACAGTGTGCGTGTGTGTGCGTGTGTGTGTGGGTTTTAGCACCCTGACTCAACTGAAGGCACCCAGACAGACACACT
lg1	406280	47.21	38	G	A	TGCAGTTCCCCACTTTGTCCACTGGGCGGGGGCTGTGTGAAGTGGCTACTGAGTCATGCCTCATGTCTATTTCAGTTAGTTCCCATTAGTACTTGGCTCCCGGCTCGAGTCCATCATTAGTTTTT
lg1	406282	47.21	37	C	A	TGCAGCGTCAGCACGTTGGGCATGTACACAAACAAACCGGACCAAGGCCTCTTCCTTTCCCAGCCCTTTCTCTTTACTGCCCTGCTCAGCATCGCGTCTTATCTCCGCGTGAGCCCTCGTTTCCG
lg1	406297	47.21	40	C	T	TGCAGGTTGGGACTGTGTTTTTTTGTGTTTGACCAAAACTCAATTCAGCTAGATATTCTGTGCATGAAAGTTCAGGCCTTCATCCACCAGTGTGACTTCTTTTACACAGTGCGGCTGGTTTCGGA
lg1	406306	47.21	36	G	A	TGCAGTCAAACAGGTAGCACTCATGCGTATGAACACGCGCGCTGTGCGAATAGGAACAACTCCTGTGTCCCTCTGTGCTCCTTTTCCAGGGGAGACCAGCAGCCCGGCAGAAGCGGGCAGCAGCC
lg1	406310	47.21	90	G	A	TGCAGGTCCAGTGTGCAGCACCGCTCTTTGTGCTGTGTAGGTGGTGCAGGTGATCCCAGAGAAGCCCCTGGAGCCTCTGGCTCCTTGTCTGGTCGGCCGGGATGGAAAAGCTCTGGCCAGAAACG
lg1	406322	47.21	109	T	A	TGCAGCGTATAATGTCTCAAATAGCAGCAGTGAAGAAGGATATGATCATCCTTGAGAAGAGCGAGTTCTCTGCCTTACTGGCTGAAAACGAGGTACGCGTGTTGTCTATTTGAACAGTAAGTGTG
lg1	406330	47.21	18	C	G	TGCAGCGCAACCTGGGAACGTTAACGGAGCATTAACATTATTTAGACAAATCGATCCAAGCACATTCTGGAGCTTTTCTGCTTGTTGTTTAACTGACTGACGGCAAACAAACCAAGCTTTGACTG
lg1	406361	47.21	76	A	G	TGCAGCAGACGTGGGAACTTGAGGCGAGCTTCCTCCGAGTTCAGCTTCAGTGCTTTCAACATGCTCTGCACCATGTAAACGGGCAGCAGGTCTGAAACCTGGCTCTCTGTAACTACACACAAACA
lg1	406433	47.21	98	G	A	TGCAGAGTGAAAAGACAGAATATTTACATCCATCCTCCTCCCACCTACACAATCATCAAATACAGATATGTTACGTAGTGATGGAACTATTGAAAAATGTTTCAAGAAGCAGTTTCACTCACCAG
lg1	406449	47.21	122	G	T	TGCAGTGGCCCACTTTAAACGTGGAGGGCCCACACAAGAGAAGCTATGTGATGTTTTTCCGTAACCCTTCACTCCGTCAGCAGGAGACAAAAGAGGCTCGACAGCGAGTTGGTTCCTCTGGCGCT
lg1	406642	47.21	36	A	T	TGCAGTAAGACAATGCTGAAGGTGGCAGACATCACAACCAAGACATCACAGGTTACGCTGGTAATGACGTTCTTATTAATCACCATAACTGGAAAGTCTGAGTGGGCGAAACAACAACAATGGTG
lg1	406686	47.21	60	A	G	TGCAGACTTTCCTTACAGATGAAATGAACTTCAACTGCATCGTAAAGAGCTGCTGCCCCCAAAAAATGTACGTATTTACTTCAGGTTTTTATGGTTTGTCTGAGTGGAATCCTCCCGATGTGTTA
lg1	406312	47.45	65	G	A	TGCAGTGGACCAGTCCAGCCAGAGTCATCAGTCTGGAGGTTGGTACGCGGTCAAATGATGTCGTTGGAGAAAGATCTGCTCTCCCTCTGGGAGACTGTAAAGACAACTGCTGGACATTGTGAATT
lg1	407156	48.4	44	A	C	TGCAGCCATGGCGTTGATACTCGTAGATGCTGTGCTGTAAAAAAAAAGCTTCAGGCACGGGCGAATACAGAAACAGAGGTATCATCAAAGTCTACCATTTTACCTTTAGTGAGCTGTGTTTAGTT
lg1	407172	48.4	110	C	T	TGCAGTGCTCACAATGAGGCACAAACCGATCTGGTTCACAAGCAGCGCGCTGTAATCAGAAGCAAATGTGATTATGGTAATAATCCAACGCTATTGTTCCACTGTGTTTCCTGTGTAGCCCCGGT
lg1	407312	48.4	42	G	A	TGCAGGTCTGATGGTACCATTCATTTGATGCAGGTACGCACCGGAGTCTATCAGTGAGTCCAGGTTCTCCCACAAGTCAGATGTCTGGAGTTTTGGAATAGTTCTTCATGAGCTCTTCTCCTACT
lg1	406410	48.64	36	C	G	TGCAGGTGTAGAGGGTGAGGACTGTAGTCTGTGTGTCAAGACAATCTGTCAGATCACTGATTTAAATAGTAGTTGTGGAAAAGTCTTTAACAGATAGCTGGATGACACTAGTTTTGAATTAGAAA
lg1	277267	49.36	10	C	A	TGCAGCAAACCGACAGAGCTCAAACTCTGTGAGCTGCTGACAGACATGTTTCCACAGAGGACAGAGAAAGAAAACTGTTTGATTTCAGGCAAGGATGGGCAGCACAAGGAGGGAAATGGGTCACA
lg1	277315	49.36	90	A	T	TGCAGCATAAACACCTAAAACTGCCACTCATACATATGACATGAGGCCCAAGTGATCAAAAATAGCTTGTTGGGTGTCATAAATCATGTATCTACTGTATTTATTCATCTGGAGAGGATTTTATA
lg1	277322	49.59	14	C	T	TGCAGTGAGCAGCGCGGCACAACAGCACAGACTAAGGAGCATCTGTCTCGTCACTCCACCCAGATGGCAGAAAAAAGTATGTAAATTGGTTCATTAACCTTACAGCGTTTTAACCAGTGGGCCAT
lg1	277365	49.83	117	G	T	TGCAGCAACCAGGTCCGAGTTATTTATGATGTCAAAATTAATCTCACTTAGCACGATGGGTTCTCTCGGAGAGGGGCCCTCCCTCTGAGTCGGCTGCCGAGCGAGGGATGAGAGAGAGATTGAGG
lg1	277383	49.83	32	T	C	TGCAGCTAGGTCGACTGTCACCAACAGAACTGTCCTTCACCTTACGCGGATTTTACTTCATGCTGTGCATACATTTAGAAACCTATATGGACAGAGTATCCGCTCTGGTTACTATCTCACATTAT
lg1	277409	49.83	26	C	A	TGCAGATGAACCAGAAAGAGAGACATCAGTACCCAAAACCCTTTATTGAGTATCTGCTGACCAACCAGCTACAGTAGGATGCCATGTTTAGCATTTGACCTCCAAAGAGATGAACCACTTAGTAT
lg1	277415	49.83	12	G	C	TGCAGGTTTGGTGCTTTGTAAGCACTGCCTTTTAATTAGCAGGTGTGCATTTATAGGGCAAGTTGTTAATAAACCATTGCAATAATTTCTAGTTAACACTGACATCATGCACATGCAAACGAACT
lg1	277447	50.07	59	A	T	TGCAGACCTTTAATCTGATGCATGGAGCTGTGCAGAGCGGAGCTGGGGTCTGCGTCCGTAGCGCTGCCCGGTCACAGTTCAGCAGCCACTTGTATTTGCAGCGGCTGCGACAGATTTTGGCTGCA
lg1	277501	50.07	32	C	A	TGCAGCACGTTCCCCTTTGGAGCACGCTCCGGCTAAGGATGGAGCAGGACTGAGCAGAACATGACTTCTGCAATGGCCACTTTCATGACTTAAAGCAAGTCGGAGCCTAAACGCAGAGATTCAGG
lg1	277572	50.07	95	T	C	TGCAGTGGAACGGAGACGGGCATAGCAGACAGATTGGTCTCGGATCTGAACCAAGTCTATGCTTCAGTCAAGAGCATATCTGAACTGTACAACAGTCTGGATGATGACAGCCAGGAAAACGGTGA
lg1	277575	50.07	52	G	A	TGCAGGAGGTAAAGACATTTAGGTCAGGATCGCGCTTCTGAACCAGAAACACAGACTGGGTCACAGATTTGCTCAGTGACTCTGAGTGAATCAACAAGTAAAATACAGATACTGGGAGAATAACC
lg1	277586	50.07	22	C	T	TGCAGATGCACTATGAGCGTAACACAGCTTGTCTTCTAACAACAGCCTCCTAAAAAGGTGTTAATACGCATAAATACAACAAACGCAACGCAACGCACCGCACGAGCCACGGTGCCGCACGTACC
lg1	277620	50.07	121	A	C	TGCAGCCGAACAGACAGACGCTTGGTTTCCTGCCAGATTCATCACGGTGCCTGCTTAAAGAACTGGGCTTCTGTAAAGTTTACCATTCAAATACCACACCATGCAGGAGAACAAATATTCCACAA
lg1	277637	50.07	119	T	C	TGCAGCTCGATGAATGCAGACATGTTCCTTTTCATTCATTCGTTTTTCTTCTCAATGCGTTCCTGTCCCAGTTTTCCTACTTACTCTGGACTGGACACGTGTGAGTCAGAGGTTCTAAATAAGTG
lg1	277640	50.07	70	A	G	TGCAGCACGTCTTCTACCCGTAACGCAGCAACACGGATCTGGACTGGGTGAGGTTCACTCACCTGACAATAAAACAAATCTAATACAATGACTGGCCTTTTTAAGACATGATGCCATAAAATGCT
lg1	277710	50.07	8	T	G	TGCAGGTTTTATCCCTGCCAGGGTCTCGCATGCTGTTCGGTCGTAAAACAAGGGCGGTAATTAATTAATGGCACCTGCACAAGTGAAAGAGGCGTGAGCACTGACAAATTTGAGCTGAGTGAAGA
lg1	277642	50.31	10	G	A	TGCAGCATCAGCAGTATCACTATACAGTGAATGGAAACATTTGCCTGACTATTACATTAAATCAGAGACTAAAGTATATTTCCTGTTTTCTAGGAACTACAAGTTAACAAAAAAGGTCAGATTTG
lg1	277646	50.31	85	C	T	TGCAGAAACACCCCAATGATGAACTCTGTCAGCTGCCATGGAAAGTCACCTGCACGAAACACAACAGTGAAAACCGCTCAGCGTACGTTATATGATAATGCGAAGCAGTGTTCTAAGTGGAAATA
lg1	277693	50.31	13	G	A	TGCAGCTGAAACCGTACGCTTCCAGATGCACAGCGGTGCCGCTTGTTCACGTCCAAAGCCAGGACGCGCGGGAAAGAGCGCAAAGGTTCTGTGAGGAAAGACGCGGCTGGGAACGACAGGGAAAG
lg1	277705	50.31	24	T	C	TGCAGTCAGAAAACTGCTGCTGACTGGTATTTGACACATATGTGGGCGTAATCTTCATCCACCATCTTTGCGCTGCACTGTGCCTAAATGGCAAAGCCAACAGTGTGGTGTCATCAAGGTATTTA
lg1	277715	50.31	112	C	G	TGCAGAGATCTGACCCGGAACCGATGCTGTCCACCTATATACTGTAAACTGTGAGTGATCAGCCTCCATCTGCGAGAGCAATCTGGTACTTTTGGGTCCTTCGAGCTCGGCTCTGTCTCCCTGCC
lg1	277738	50.31	15	C	T	TGCAGAGGCCCTCTGCAAAATGAATCACACGTCCCTGCTGTAGCCATTACAGGCGGCGTGTGCTCCTCTCCACGTGTGTGTTCCGCTGCACCGTGAGGCGAGGACTTGATTTACCAACAGCACGG
lg1	277742	50.31	98	G	A	TGCAGGCCCCCGTGAACCACCGCTACTGGGAATGAACTGGCTAAATGCCCCCGGCAAGACCTGATCCGAGGAAGTCTGGCAAAAGTTCATCTGGGAAAGGTTTTAGGATTAAACAACTGTATGAT
lg1	277754	50.31	31	G	C	TGCAGGAACTGCTCAGCCCGGGGCCACTTACCCATCTGCGCGTCTTTGATGCTCGGCTTCAGTCGAATCACGCGTTGGGTCTGGGGTCGGCCGTGAAAAGCTGCCCCCAATGACATGTGACTGCT
lg1	277809	50.31	75	C	T	TGCAGGATAAATAACCTCTGGTACGTGATTAGCCCATTTTAAAGCTTGATAGGACAGTTTGTATGCAATTTAGCATAATGACTTGGAAGAGCAGTTGTATTAAGCATGTTAAAAGGCTCAATGTG
lg1	277813	50.31	110	G	A	TGCAGTGTATCATGGTGTTAATCATTTTGCAGAGTGGAACCCTAAATTAAATTCAGATGAGATGAATGTTTTAATCAATTGGTAATCTAGGACTGACATTAGATTGATTGGGAGTGTTCCATTAT
lg1	277817	50.31	60	A	G	TGCAGCTGATTACTGTGAATGAACAACAGGTGAGCAGTAAAGGGGGGTACAGTACGAAAAAGAAAGGCACAGGACCAGGAAAAACAAACACAACATATTTGTGCTCAGTCATTCTAATTGAATTT
lg1	277820	50.31	5	G	A	TGCAGGGTGCCGCCTGCTGCATCTTCAGCTGCTTTCAGGTCCGGTTTAAGAGACACTTAAGCATGTTGTCGCTTAGCCTCCTCCCACTAATTGGGCATCATAAAATGTAAATGAGGATTGTTGAA
lg1	277868	50.31	18	T	C	TGCAGTTTTACACTTTGATGTGCAGTTGTTTCAGGACCACCAATGCTTCACATTTTAGCAACATATGAGCATTTTCGGGCAGATTTCGGCGTTTTACACTCTACCACCATAGTAACAACAGTGAA
lg1	277893	50.31	55	T	C	TGCAGATGGATACTGAGCAGAAACAGAGCTGCAAAAACACACTTAAGCACGCGCATGTATGCCGACACACCTAAATACACATGCACACAAAGATGCCTTCATGAGAAGTCTCGCAAATGTGAAAA
lg1	277974	50.31	7	G	A	TGCAGTCGTTACATACCAACAGGGCTGTATATAAAGTTTTACTACTGCCATTCATAGACGGGGAAACTCTCAACCGTCAAACCAGAGCCGAACGACACACGCTACGCAACGCAGAGAAATAAACC
lg1	277981	50.31	115	A	C	TGCAGCTCGGCGGCGTGGTGTGTGTCAGGACTGTCTGTCCTCGTCCCCTCGGGCCGCCGAGGCTTGTCACTTCGGCAGTTTGCCGAGCGGAGCGAAGCCAGATCCCAAACTATCACACTGTTAAT
lg1	278187	50.31	27	A	G	TGCAGCAGATCTCCCAGTGAAGGAGTCACAGATGCTGAGTGTGCACTGATCCACCCGCACCGGACCCACAAACACGCATGCACACGCGGCAACCTGCGCCTGACTCCGACAAATGACCCGCAGCG
lg1	79075	50.54	70	G	A	TGCAGTGGGGAGGAATGCTGCTTCAGGAATGTTAGGATCACTGTCAGAGGGGGTTACGGGACTCAACAATGGACAGGCTCCACGGCGTGGAAATATTAATACAGGAATCACTGCTGCTTTGTCAC
lg1	277997	50.54	60	A	G	TGCAGTGCTGGAGCTTGATAGGGAACAACAGGCAAATCAAACCTGGTCCTTTCGCCGCTTAGGAGAGCGACGGCAAAGTGCATTATGGATATGTTGATGGGGATGTGTGTGTCCTGCTGAATTAA
lg1	278003	50.54	46	G	A	TGCAGTGGATGCTTAATAAGTAGAGCAGCTTTATTTCCAGAACCTGGAGACCATGGTTGATGTATTTCTAGACCAGGCCAAACTTTACGGGCTGAATTCTGACTCACAGTTGGGCTTTTGAAATC
lg1	278042	50.54	31	G	A	TGCAGGCCATCCAGCAGCTGCCTCAGCGTTTGAGGGATTCTCGCGTCGTGGTCTCAGGACCTAATGTAACCACTGGATGGGAATCTGATGTCTATCGATTCTAGTTTTGGTTGAATTAATGGCTA
lg1	278059	50.54	74	G	T	TGCAGCACAACGTTGCTGGCGAAGCGGGGGAAAACCGGAATAACAGAAGCCCTGATTCTGAGTTTTCTTATTTTGGCCAACTGACACGAGCATGAAATGAAGCGATGAAGCCATGACACTTTGCT
lg1	278060	50.54	84	G	A	TGCAGCTGAAGTTCACGTCCTCTGCCTCGCTTTGATCTCTTTCACAACCTTTAAGCAATGTCACGCGCGGCGCGTTAAAATCTCGGCAAAGTCAGCGGCGGGAGGACGGGCCGGAGCGCCCTCAT
lg1	278071	50.54	55	T	C	TGCAGGATGCAGGAGGTCCGACGACGTGGAGAACGTGCGTGGCGTATTTTCATGGTTGATTACTGTGAAGTGCAGTGGATGGCTTACAATGAGCATGGTGAATTATGCACATTAGCTGCGAGTCT
lg1	278077	50.54	26	A	G	TGCAGCAAACGTTTCAACTCTGAACCATAATTACATAGTTTTTTTAAATTTCCTGATGACTTGGACTTCTAAAAACTAGAGGATCTGCCCGTGGAACATGCTGTCTTTCTAAATTCCTCTACGTG
lg1	278108	50.54	97	C	A	TGCAGCAGGCCAAGGAGAATCAATAAGATAGTGACAGTTGTCTGGCCCAGCAGACATTGAGCTTCAGCTTACGTCTGATTATCCACAATCAAGAACACTGAAAGAAAGTCTTTCACATCATGCTG
lg1	278121	50.54	41	G	A	TGCAGGCGCTCCGTGTGGACACAGCCATATATTTCCACACCGTCCCACCGTACTGTAGGTCTTTTTATCCTTGGCTGCCCTCAATTCTGAACAGACATAGTATGATCCAAACTGTCTCTGGAAGG
lg1	278125	50.54	120	T	G	TGCAGCTCTGCCTGGGGGGGTCTGTGTGGGCGGCTTGGGTCGCAACACCTGCCCTCCTGGACCAGAAGGTGTGTGGGCTTCCTGGCTGCTAGGGTTCTCTCCTCCGCTCGTTGGCTGGGTTTAGC
lg1	278128	50.54	95	C	G	TGCAGTAGATCAGTGATTGAGCTCAGCAACAGTTTGACTGACAGGTCCAACTCCTAATGCTTAGTGCGCACAGCAGCTCTATGCATATTACTGATCAGTTCACTACACTGTGGAATCGGAGCAGA
lg1	278154	50.54	54	G	A	TGCAGCTTACAATAGATCAGACAATTATTTGTAAATAACTTGATCCAAGTCTGCGCGCCAGAAAAAAGAAAAGGAGAAACACACGGAGAACAACACCAGGAGACGCGAAAAGGAGGAGTGAGCAT
lg1	278156	50.54	47	C	G	TGCAGGATATTCACAGACCTGGGAGACGAGCGTGATTGCGAAATATACGTGTTATGTACATAATAAATGTATTCCAGTGATTGTATATTCATATTGTACAACACTGTGATTACTACTGTACAGTA
lg1	278160	50.54	42	A	T	TGCAGCCCACGACATGTAAAAACAGGGTTTTCTGTGACCTGTACCCACGGTACAGTTATTAGTCTGGCTTCAGACCAGCTCTTTATGCACCCACTCAGTTCATGTCTACACACACAGCTGCTCTC
lg1	278167	50.54	60	A	G	TGCAGCTGCTTAGCAGCGTGAGGGGATGGAGGTTCTGTAGCAGAGCAGCAGCACCCAACCAACAAATGCTCACAGTGACGCTTTGTCTCGTATCTGCTATTCCTTCATCTGCTCCAACCAACAGG
lg1	278228	50.54	62	C	T	TGCAGAACTGCTCTCAGCCAAACCAGCCCGCTCTGCTGGACGCCCTGAACCCGGTCTTCAACCTGAGCGCCATACGACCAGTCATGAACCTGACAACCTGCACCAACATCACCACGTTCTTCACT
lg1	278242	50.54	111	G	A	TGCAGCTGATCCAGATCCTACTTGGATTACACTGGGAATGATGGATGAAGAACTGCACCTACAATCTCACCACCATCGGGTCATTGTTTCTTTACAGTTCATCTCCTTTGTGAATTCATTCAACC
lg1	278262	50.54	41	G	A	TGCAGCAGTGGAATATAGGAGGACTGAGCTGGAACGAGACCACGTGTGGCACGAACCGAGTGTCTGTACTTCGTGAAAACCTTTGGGTCCCTGACATCTACATCGCTGAGTTGTGAGTAAAAAAG
lg1	278269	50.54	100	A	G	TGCAGCCGACTCGCGTCACTTCTCCATTTACTAAAGCTAAGCAGTTTCTAATATCTATTAGACAATGACGCACAGACAAGAAACAGGCAAAAGGAAAACGACAACTTTACTTGAAAAATGCATCA
lg1	278291	50.54	108	C	T	TGCAGCACAAGCATGTCGCTGCCTCGTGACGAAAAATCTAGTGTGTGAATGTGAAATATAATTAGAGTGAAGCGACGACTCAGTCCGAGTTCACTGAGATGCTTCAGCTCAATTTGTAGAGACCT
lg1	278303	50.54	98	C	T	TGCAGAGAGAAGGAGAGCGTTAACACTGTTATCACATTCCTCCACATTCATCAGCTGCCAAGTCTTGTCCTTAAAGTGCCAAACATGATCTAAGAGATCTCACTTGGATTTTTGAAGTAAAAAAT
lg1	278307	50.54	105	C	T	TGCAGGACCGCAAGGCAGCGCATTCCATGGCTGGACTCCTCCAGACCCAGACATCTGTGTCAGAGCCGGCATCACGCTGCGACAGCACGAAGCAGAGTTCCTCAGCGAGGGACACGTCAAAACAG
lg1	344096	50.54	82	A	G	TGCAGCCAGGTTACAGCGTGGCTCCTCAGATAGGGAGTGGAGCAAGTGCCTTTCAGCCCCCAGGGTATACAACGACTGTATCACAGCAACCACAACAGGTTGTGCAGCCTGTTGCTCCCCAGACC
lg1	344108	50.54	72	T	A	TGCAGGCCCGGGAGAAGACTGCCTCGTTGTGTGTCCGGCAGCATCTCACACATGCACACTGGGTTGGCTGGCTGGGCAGATGGACCAACTTTGATCCCCAGGGGTGACCTCTATCAAAGCAGGGA
lg1	344113	50.54	14	G	T	TGCAGGGAGCTAAAGAACAGTCAAAGTGTTTTGAATATGTTCCTGAATCTCACAAAAAAACTTGTTAGATAAACGCTTCTACAGCTTCAGTGTTAACACTGAAACCTCTACCGTCTCTCTTCATA
lg1	344115	50.54	92	A	C	TGCAGGCTTCTTTAAAATGAGCCTTTCCCTTCATTTACAATTGAACAGAAACTGGCAGTTTGCTGTAACTGGGTCAAAAATTAAAGAACTGAATATAATACATTTCTGCTTCCAAATTTAGGTCT
lg1	344134	50.54	71	T	C	TGCAGAACACAGCTGCTGGAGGAAACACGGCCACCACAAAAACAAAAGAAAAAGTAAATACACGGACAAAATTAGCTTGACCGTAGCAAAAAGGATTTGCATTGCAAAACAAAGCTATAGCCAGG
lg1	344168	50.54	50	A	C	TGCAGGTTAAATGTTAAAGTTTTGTGTCACGTGATAAAACTCCGCCCATAAATTACTGGTCAGTGCCGTGAGTTGAGGTAACATGCGTTGCTCTGAGCTTTCAGTATGCTGCTGCCCACCCAGCA
lg1	344169	50.54	17	C	T	TGCAGAACATATAAAAGCACCCGAGAAGAAGTGGAAAACATTACACGGTTCAAAATCCATTTAAGCCAATTCCAGATTTTCCTTTACTCCACCATCATCAGAAACTGATGATGCATAGGGTTGTG
lg1	278199	51.26	83	G	C	TGCAGTAGTGTCAGCCTGATGTGGTCGTCCCTCGAGGGGAGTGCGACCAGAAATAAAACATCAACTGACAGCTCCCTCCCACGCCATCAGGAAGCAGCACCATCAGTATGGCATCGCAAAGTAGA
lg1	344489	51.98	58	T	C	TGCAGGGCCTCAAGGCTCCATCTACTTCATTAAACCGTTGTATAATGAAAACATTAAATGTGACAGTGACTTCATTGTTACAGCTATGACTCACATTACACAAGAAAACAGCAGGGAAACACTCC
lg1	344504	52.21	6	C	G	TGCAGACTCAGGTTAAGATCAGCTGATCTCAGAGCTGTTCCTTCTCCTCCCTCACTAACGGACCTCAGGTGCCGTTCTAGGCTGAATGTGCTGATAGCGTATCTGGATGGGTGACTTCAGCTGAG
lg1	344532	52.45	5	C	A	TGCAGCACAAAGCAGGCTGTGTGTGTTTGTAAGTCAGCGTCCTATGGGACTGTAAAGTGTATATGGGATTTGTCAGATCCGTGTTCATGATACTTCTATGTAACATGGAGATGCTGTAAGTCAGC
lg1	344546	52.45	41	C	T	TGCAGCCAGAAAGCCGCCCCTGGCTGAGTCCTTAGGAAACCTCTAAGTGGAGTCCAGTGACCTGACATTCACCCTGTCATCACTGTGTGTACGACTATACTGTAACTGGATCACACCACAGGGCA
lg1	344582	52.45	86	C	G	TGCAGTGGGGATCGTAATTCTGCATCACAATGATGAAAGGGTCCTGTGTCATCTACTTAAGAGATGAGAGAAACTATTAATGTTTTCGCAGAGGGACTCGCTTCAGCTGAAACCTGTAAAGCTGA
lg1	344639	52.45	8	G	A	TGCAGATCGGCTTTAATGGAGAAGTCTGCTGCATGAAGGACTGTCACGAGCGAGTCTTTTCCAAATGACTTGTGTTCTGGAGCAGTGCGGTGACTACAAATACATACATCTATTTTACTTCTGGC
lg1	344630	52.69	8	T	G	TGCAGTTTTAGGCTGTTGATGCTGGACGTACTGTATGTTACAATAGTCTCAAACAAAAGCAGGTGTGAAAACCTGATGTCTGACCTTTGCCAGTTTTCTGGTTCGAGCTGTTCCTGTGCCAAAGC
lg1	344524	53.17	65	G	A	TGCAGGCGTCTTCACGCTCTGGGTGATTTATTCCACTAAAACCAACAGCGAACGTCTTTATCTCTAACAGGCTTTTTTCACACGGTTGCACGGTTTGTCTCCGAACCTGCGCCATCGCTGCACCT
lg1	93074	54.85	118	C	T	TGCAGCGCGTCCTCGAACAGCGCGATGGCGCCGTCGTAGTCGCCGCGGTCGTACGAGCGCACGGCCGCTGTGAACGAGCGCTGGGGACGAGAGACGGGGTGAGGAATGAGGCCAGCGCCGTGATC
lg1	93033	55.09	65	C	T	TGCAGCTAATGCAGTCAGCAAAGACAACCCTTTGTTGTTGGAGCCTTAGATGTGAGTGTTAACCTCTGTCAAAGTACAGTTATCACTGTTATTGAACATGGTTGTATGTCCTTTATTTATCTCTG
lg1	93050	55.09	56	A	G	TGCAGACAGTGCGCGACTCACCCATTCAGTTCTGTTGGTGAGAATTATAAAAGATCGCCCTAGAGAGAGCCAAATGTTAATTACTTTATAATTAGTTATTGCCTGGTTAATTTAAACTTCAGAAC
lg1	92874	55.33	27	A	G	TGCAGTTGTTGCCTCTCTCCGCTCTCGACCACGTGCGCGTTGTGAGTCCTCGATCGCGAGCCACAGATTCCCACCACGGCCGCCGCGCTCAGCAGAATGTGCTGTGAAGCGGATTCTGTGCTCGC
lg1	92883	55.33	32	A	T	TGCAGATTTAGTGCTCTGGCAAAAGCCATGAAACGGTGTTCCTCGGGGGCAGGAATGGCGCAAAAGGGCCAAACGAGCTAGAAACAGTCTCCAGGCTCTTTGGTAGCCTTAAGAAAGGTCAGAGG
lg1	92892	55.33	33	G	A	TGCAGGGAGGCGGCGTTGCATCGATCACCTGACGGCACCTCCTCACGCTGGAAGCATTTCAGCCGCACACTGTTCAGTCCTTTCAAAAACAACACATGTGCCCTTATTAAATTCTCCGCAGTGGC
lg1	92897	55.33	95	C	A	TGCAGATCCGCGGCTGGAGATGCACGTCACAAGCGTTCTTTTGTTTTCCCAACCTTCGAAAAACGCTGACCTCTGCCACCTCCCGAAAGAACACACTAAATCATGGAATCGAAGAAATCGCTGTT
lg1	92900	55.33	56	C	T	TGCAGAGAAAGGAGGCAGATTTCAGCTTCAATGCCGCACGCGGCCGGCGTTGTGTGTAGCCTATCCCCACATACTGTAATGTAGGGATAGGCTACAGGTGAAAAACAGCAGCGTTGTAAGTTAGA
lg1	92915	55.33	81	G	A	TGCAGTGATTCTCCACCCAGAACCACGTCCTGAACGGGCCTTTACCTGAAGACACGTGGGAGAAGCCCAGCACAGGTGATCGGGAGATCCAACTGGATCAAGCCACTTTCAGGACTGGCAGATTT
lg1	92949	55.33	30	C	G	TGCAGCGCCGAGGTTAAATTCCACGGACTCCGAGCGGTTTGAACAGGGAGCTGCGGCGCTTTGACGGGAAGCGGCCTCTGTGACGGGCCGAACGCACACGCGGAGCAGGGTGTGCAGCTGTGCGA
lg1	92800	55.8	69	C	T	TGCAGCTGTGGGAGCGCAGCCATTACTGGGGACGGCAGTTTCTTTACTGGTGGGGCCTCAGTTACTGGTCGTGCTGAAAGTCATTTCTGAGCTGACGTTATCGTGGGGTTATTCTATGAACCATT
lg1	92869	55.8	112	T	C	TGCAGGTCCTGCACGTCTTCTGGGCTTATCTCATCCTGCGCATGGTCTACAAGTTTATGTTCATGGGCAAGGTGAGAGGGGTGCATGTGGAGTTGTGGGTTCCAAGTCACACTGTTTCCCGTTTC
lg1	92809	56.04	20	T	C	TGCAGCTTCGGACTACGCCATGTTAATCCCCTCATTCACATATGCATGAATACACGGAGCCTCAGTGCTTCACAATTACAGCGAAGGCAGCGTGTGTGTGGTTGTGTGCGTCCAGGTTTGATGTC
lg1	92681	56.28	26	C	T	TGCAGTTACAGAAAATACATACTTTTCCCCCACTAGTCTCCTGCGATACAAACAAATATAAAAACATTGTGACATGTTAAAGAACAATTAAGGACATAAATCCTCAATCAATCACAGAAAATATA
lg1	92685	56.28	60	A	G	TGCAGCCGACTCAAGCACAGCTGCTGCATAGTTTCCCCAGTGCTCATCTGGGTCCTATGAATCATTTACATGGTAGCAAGTTCAAATAGACCACATCAACTAAAACAGTAGATACAGTTGGGTAA
lg1	92688	56.28	27	G	A	TGCAGACGAATGAGCAGCAGAGGAGAGGTGTACAGTAGGTTCTTTTACCCAACTGTATCTACTGTTTTAGTTGATGTGGTCTATTTGAACTTGCTACCATGTAAATGATTCATAGGACCCAGATG
lg1	92700	56.28	42	T	C	TGCAGGGACAGCCCTACGGTGAGTCAGCTGCTTCTGCACTGTTGCTCGGGAATAAACGGAGACGTTACTTTATTCCCGTGGACCGTCATTGGGCGGGTGTACAACAGATCCTCGTTCGCTTAAAG
lg1	92648	56.99	71	G	T	TGCAGGACCAGCCCACGGCTGCATGCGTATGTGCCAGTGCCAAAAGTGCAAGTTAATCATGTGACCCTACATAAGTTATAAGCATTTTTCAGCAGTTCCGAGAAGACAAGACAGTCTGTTCTCAT
lg1	92603	57.23	55	C	T	TGCAGAACCAGCTCTCTGCGCTGCGTGTCTGACACCTGGGCCCAGTTATTGCTGACAGACTGCTCTGTGATGAGCAAATACAGATGCAATAGTTCAATTGAATGTTACATGTAACTGCTTCTCCT
lg1	92520	57.47	87	G	T	TGCAGAGAGGGAGGGGGCGACCGGACGGGTGCCGGGACGTCTGTCTGGCAGCTTCCTCCACGTTCCCCTGAAGCGCTGCACAAGGCCGCCCGTCGGTCCGGCCTCTGCATCAGCTCAGAGCCAGC
lg1	60732	58.91	107	T	C	TGCAGAGAACAGTTCACAGCTTTTAATACCGGACAACGTAAGCAATGTCTTTTAAAGCCAGTGTAATATTGTTGTTTAGAATTATTTGCGCCCCAAAACAGGAGATGCAGTGAAAAATGGCAGAT
lg1	359135	58.91	15	G	A	TGCAGCGACGCACACGGATACACGCTCGCCGCGCAAACACTCTGGCAGCTTTTCACACTGCCTCTTCAAGCTTGATATAAACAATAGGGCTTTTGTGCTTTCTCTCAGTGCATGTTAATGGAGGG
lg1	359171	58.91	38	G	A	TGCAGCATACTGTCTACTCCGCAGTCTCCACAGCCTCCATCCATCCTGGCCAAGTCAGTGTAAATTGACTGTCTAAGCACTGTAAGAGAAGGGGAGGCTGCATGGGGGCAGCCGAGTGAGGTGGT
lg1	359204	58.91	30	A	G	TGCAGATGCTCATTGTGAACACAGGGATGCAACTCGCTCTCCTCTGTGTTCTGACGGCTTGAATTTCCCCTTATTAATCCACCGTCGAACAGTTCAAAAACACAACGTGCAGCCGAGAACACGCT
lg1	359239	58.91	87	C	T	TGCAGGCTGAGCTCCTTGTCAGTACAGAGCCATCTGCCCTTTGCCATGACTTTCAGGTGAACGCCAGAAATGGACCTGCATGACACACGATACTCCCTCTTGAAGATAAAAAAGACTCCTGTAGA
lg1	359284	58.91	22	G	A	TGCAGCTTACATTTAAACAAAGGGACACAGAGGCAGAGACGATGCGGACCCCTTAGCTGTGACTCGTATTAGTCAAAAATTCTTTTCCAGGGCCTGGATGTGAATACGTGACTAGAAGCATTGTG
lg1	359291	58.91	43	T	G	TGCAGCTCAGGGCAACACAACAGAGCAGAGAAACAAGAGTGTGTTGGGTGGCAGCACAGACAACTTTGATTCCTCACACTTTCCTTCCTCTCACAGCATTTTGATGGGGAGTTCAGAGCACCTCT
lg1	359299	58.91	54	A	G	TGCAGCAGCCTTTTAAATGTCAGCTTTTAATTTCCTTCTCCCTCCTTCACTGAAGAAGATTTATTCAAAGCAGTGCTGTTCCAGGAGATATCAGATAGCACTGTGACAGTCTTTTAAAGAGCTTT
lg1	359308	58.91	86	G	T	TGCAGCCAACGGCCTCCTGATTGCTGTACTGTAAGTCAGGGGCTGCTTTAAATATTGTGGGCTCAAGACCCCGCCTTCGCCGCTCTGCGGCCACATGGACGCTTCATACGCCCAGTGCAATGCAG
lg1	359312	58.91	14	T	C	TGCAGCAGCGCTTCTCCATTAGGCCCAGGTGCTGCATCCTTACAGTACGTGTTGGTTCACCATCACCTGATGGAAACCATCCGAGTTCCTGTAGCCAAGTGCTGTTATTGTCTACGCAAAACTAA
lg1	359393	58.91	47	A	C	TGCAGATGCTGCAAGTTGCCCAGGAACGAATCATTGGACGTTAATGCATTTTCATTGATGAGGCGTGTCAGCGAAAACTGACTAAACGAGCAAGGAGACGTCAATGTCTGTCACACCAGCACCGC
lg1	359394	58.91	21	C	T	TGCAGACGCCGGGACAAATTACGAAGGGTGGCTTATTTTAGCCGACGCTCCGTATTGTACAATGTCATTACAACAATGACCGTAAACGGCTGGAGGAGAGAAATCCAGGCTATTTTGGGGTTCGA
lg1	359406	58.91	56	G	A	TGCAGAGAAATCCAAGTTAGACAAATATTAAGTGTCACATTAAGAAGGAGACTAATGGGAAGTACTTGGCGTGACTTTTTTCTCTTTGTTTCTCTTGCTCTCTGTTCTGTCCCTGCACACCAGAC
lg1	359412	58.91	42	T	G	TGCAGAGCGGATCCAGTCGCCCAAGCTCAGATGCTGATTAGCTGAACGCTATACGGCAGCGGCTGAACTGAAGCTCTGCCTTCGCTTCCACCCACTTACTGTCTGATCTAAACACATCAGCGTCT
lg1	359419	58.91	103	G	C	TGCAGCCAAGCACTGCTTGTGACCTGCGTGAGGGAGGAGCGATCCGCAGGCACGGGACGCAGCATGCCCTTGATGACAGACTGGCATGGATCAGGCACATAGGGGGGGATGCTGTAAGCGCCCTG
lg1	359423	58.91	43	C	G	TGCAGCAAAGACCAGTGCAGAGCTGAGGAAAGCTCAGTGATCACCAGAGAGGTTTATTCAAGGGATCAGTTGATGAGCATCCTTCAGCAGCTTTACCCTGGAGGTCGGTGTGTGCTGACCTTTAG
lg1	359435	58.91	20	C	T	TGCAGCCAGAGCAGCAGGGCCTGGTTAAGTCTATTCTGCATTGTGAAACAGATTGCTTTCAGTGGGTCAGAGGAATCTGGTGTGGAGGACATGACTTTTTCATGTGGTTTAGTTAACACAAACTG
lg1	182261	58.91	96	C	T	TGCAGGGCTCCTACACCACCGAGGACCTCATCACGCACTACAACTGTGGAGACCTGAGCTCCATCATCTTCAACCATGACACCTCGCAGGTTGGTCCCCTCCTTCAGCTGGTAAACGCCCGTGAG
lg1	182266	58.91	13	T	G	TGCAGGGAAGTGTGCGTGTGTGTGCGTGTGTGCTATCACCATGTGCACATGTAACTAGTGTTTGCCCACAAAAGCAGGTGGTGGGTGCGTATCCGCGCTTTACGACACAACCGTGTCTGTGTTTG
lg1	182293	58.91	44	A	G	TGCAGTAAATACACTCCGCTGGCCGCTGTGTTTCTGCTAATGGAAGATGTCACTCAGCCCAAAGCGCGGCACTTATGTGTTTTTACCTCGCGATAGAAGGAGGCTCAGCTGAACCACATCAGCTT
lg1	182322	58.91	51	G	A	TGCAGAAGAGGAGGGCGCCATCAGCTGAGCCCCAACTATGGAAGCAAACCAGAAAACGAGAGGCAAAATACGTTTTTTGTGTGTTTGCTTCATTAGCGAGGCGACAACAGGACTCGACTCGCACA
lg1	359861	58.91	31	T	A	TGCAGCTTCTGTGCGAGTGCGTGTGTGTGTGTGAGTGTTACGCTTTGTGTCTCATGGTTTTTATTGGTTTAGTTTTCGTTCCCGTCGTTACTTAAATGGTTTTATCCTCCTCTGCGGGCGCTTCG
lg1	359902	58.91	71	T	A	TGCAGATGCAACATAAGGAGGTGGTTTATGCAAAGGCTGGGAAGGGGTGATGTGGCTGTCTGTTGTAATTTTAATCACACACTGTAGAGAAGGGAGAATTTTTATTCCCCAACAGCTGATATGCA
lg1	359147	59.15	35	T	C	TGCAGTCACATCCTTAAGCAGCAGCATGGAAAGCCTACTGAAGTCAAACAGTGGGAGAATGAGAACAGCTGGCTTCCCCCACATCTCACTTGTCTTTCACGTCCTCTGCGGCCTCTCTGCTCAGT
lg1	359377	59.15	43	T	G	TGCAGTCCACTGGCCCGACGTCTCGCTCTCGCTGCGTGAATGTTGTCGTTTCAGTGCTTTTACGGCGCTTCTTGGACCAGTGTGTGATTCATTAGTGCACCTTTCTCTTTTATTGTGGTCACAGC
lg1	359499	59.87	52	G	A	TGCAGGCGACATCCAGGGCACATTTAAATGTTCGCCTCGTGCACAGCTGTTGGTGCGTTGATGGACGTGAGACTCATTTTACATATTATTTTAGCACTATGTGTTTTACCAGGTCGTATTAAGGC
lg1	359513	59.87	7	C	T	TGCAGGGCCGTTGGTAAGAAACCAGCGTTAGCTTCATCTCTACGCCAACGTCGGTATGTAGATGAGTTAGGCCAACAGAAACTCATACAAACGATGCTGCACGTACACTGGAGTTTGGGCCTGTT
lg1	359532	59.87	119	A	G	TGCAGGGCAAGCTATCCCAGTTTACAATGACCTGGCAGAATGCAGAACATCAACAGCTCTTATTCTGCTTGTGCAAATGACGCACTGAAGTTCTCCCAGTTCTAGTGGAGAATAGCCACATTTTA
lg1	359533	59.87	31	C	A	TGCAGCCAAACTTTGCAATTAGCACTTCACCAGTGGTGACTCACAGTCTCCTCTGCCTCTGTGTCTTTGGGCTCATCAGGCTCGGAGTCTGGTGCTGAGCCAGAGGTCGCCTTGGGGACGGGGGC
lg1	359559	59.87	104	C	T	TGCAGTACAGACCTAAATGCTATGTGTTCCTCGTTGACTTTAACTCATGCCTTCCAGTCTCTTTCTGGACTTTAACGTTAGTTTGTTAAGCACATCCATGAATGCTGGTCTAAAGGTTCTTGCAT
lg1	359563	59.87	29	A	G	TGCAGCCCGTGATGCCAGGCCGAGGGCAAAGCAGGTAATCAAAGAAGCTCCACATCGGGACGCGCAGGGGACACCGTGCTCCCAGTGGGCAGGATTCATCGTACCCATGAGTCCATTCCGTCCAC
lg1	359564	59.87	7	C	T	TGCAGCTCTTTCTGATGTTATCGCTCTGTCTGACCACCGACCACAGACATCTGCCCATTAATAAAGCAGAATCATACTCATGCACTAGGAAGCTCTAGCTCTTTAAGTGCTTTGGCGTCTTTTTC
lg1	359565	59.87	10	A	G	TGCAGCCATAAGCATTGAAGCAAGTGAACGGTCCGTTCTGCTCCGAGCGACGGGCACAGACAGTTTCCAAGGTGCATTTGAAGCCTAATCTAAGAACGACCATTTGAAATGGTCTTAAATGACTC
lg1	359567	59.87	43	T	C	TGCAGATGCAGGAGAGCGATGAGGGGATTAGCTGTGATTTGGTTTGCTTTCCCTTTTGGAGCTGAGGGGGCACGGGCTTGTACAAAGCCCACGGACAAGGGGCTATAGATTTCCTTTTCAGCCAG
lg1	359580	59.87	21	C	T	TGCAGCGCCCAGTGTAGGGAGCGATGCATATGCAGCAGCAGCACCGTCGAGCAGCGACGCAAAGAGCAGCTGGACGCCTCTAATGAGGCCCTGCCTGACCACTCACCTCACCGCTGCCCGAGCTT
lg1	359596	59.87	63	G	A	TGCAGCGTGAATCACACAGACAGAGCAAGCCCTCCGTCAGGTGAACCGAAAGCTCCGCAAAGAGATGCATGTGCAAACAATGCCATCCTTCAGTAGCCGAGTCTATGCAGCAGATAAAGTCTAGA
lg1	359603	60.1	117	C	G	TGCAGCCGCGCTAACTACGGGGCCGGGACGAGCACCGCCGACTGCTCCCGCACCACCCGCTTCACACTCGGACTCGTTCACGTCGCCGACGGCGGAAAAGTGCACCACGTCCCGCCACCGTCGTA
lg1	182157	60.1	119	C	T	TGCAGGTGAGAGCGTTTACCGGAGTAACACACGGCGCCCTTCTTACTGCGGCATCTCTCGTTGTTCCACTTGGTCGCGTCCTCGTCTCGCTTAATGTACACCTCCACGCAGTCCTGACCCGTTAT
lg1	359639	60.34	42	G	A	TGCAGTCAGACGTCAGCTTGAAGCTTGAAGCTGCGCGTGTGTGCGTGCGTGCGTGACACTTCTGGACACGCAACTGTGTCCTATTTGTTGTTGCACAGACTGGACCTGTCTTTCTTGGCATCCAG
lg1	359643	60.34	73	C	T	TGCAGGCCCCACGACCCCCATTCACACAACAGCCAGTATTTCCAGAATGCAAAGGAATGAGTTCCTATGCAGACCTGACCCTCCCCACGCTGAATAGATATTAGCCAATGCAAATGCAGGGACAC
lg1	359654	60.34	23	A	G	TGCAGTTCGTTCTAGGAGACGTGAACTTTCCCGGTGGTTAGAAGCCGTGTGTTCATAAAACAACACGGACACGAGGAGGAGAGAATTAACCACTACGGTTTCTGACTCAAGAGCACGGCAATACA
lg1	359655	60.34	47	T	C	TGCAGCTATTAGTAAAATTCGAGTGTGACCCAGCTTTCAGCAGCACATCCCCCCCTCCAGGTCCCTGCTGTCTAATCTCTAATTAAGCGTACTTGCTGCCAGTGGCCTTGTTGCCTAGCATCCTG
lg1	359692	60.34	87	C	T	TGCAGGCCCAGCCTACACTCTGTGGCCTGAGTGGACGAGTTCAGGGCTTTAAGAGAAAGCGAGGAGTTCGTCTGCGCCTGGGACGGCCCTCCTCCTCTGGAGCGCCATGGCAACACACACACACA
lg1	359754	60.58	78	T	A	TGCAGCATGTGCACCACGCGCTGGTTGCCTGCGCTTTGGCTGTAGTCGGCGGCTTTGTGCCCCAGGCCGTCGACCAGCTGCGTGTCGGCGCCGCCTCGGAGCAGAACCGCTGTGGTTTCAGCGCT
lg1	359797	60.58	116	A	G	TGCAGAACATCTCGAGGGACATTCAGGAAATTAATAAGCTGTGTAGCATCGTTTGGAAAAATTAGCAGCAGTGTTTAGAACCATTAAGACTGATTTATATTCTCAACGTATACACAAAGGAAATA
lg1	359807	60.58	21	A	G	TGCAGGCTGGGAGGCAAGTCAACGCAGGCCGTGCCACATCACAAACACACCTGTACACAGCTCGCTCGCTCGTACGAACCACCGCGCCGCAGATCGATACCGGCTCGCGTGCTCATCGACCTTGG
lg1	182247	60.82	66	G	A	TGCAGACGTGAACATTCCTGGAGCCAGACAGGAGGAGACAGAGAAGCAGAGCGTCAGTCTGTGCTCGTACAGTGGAGTCCAGTCAGATACATCACTTTAACTTGGCCCCAAAGACGACTTTAAGT
lg1	68844	60.82	108	T	G	TGCAGGACATCTTTAAGAGTCCAGGGTGGTTTGACATAGACTATCTGTGGAAAAGGAAACACAAAAGATGTCAACATGGGATGTAGGTAGGTAGAAAACCTGGTGCTCGTACTTATATAGTAGTT
lg1	69586	60.82	116	T	A	TGCAGCCACCTGGGAGCATTGTAACATTTCGCCACACTGTTTGATTCAACTGAACCAAGAATGCACTGTGAAGAACAGCACAAAGTAGAAGCAACTCTTCCTGAACTCCCTGTAGTTGTGTGTTT
lg1	182244	60.82	33	A	G	TGCAGTGAAGCAGAGGAGCTGGATGTGGACAATGAAAAGAAAACCGCCGCGTACGACTGACAAGTATAAACCAGTTCAATTGGTAGGAAAATCTACAACAGAAAGAAAGTTCAAGTCATTAAGGA
lg1	182203	61.05	115	G	A	TGCAGACGCCAGATGAAGTTTATTCTGGACTCACCAGGAAAGAAAACAAAACAGCCACCTCAAATGTCTACAGGTAAAAAAAGCAAGAGTTTGATCCCTTTGTGACCTCTGAGTCGCTTTACAAT
lg1	182240	61.05	8	A	G	TGCAGAGAAGACGTCGGCCCGTGGACGACACGCAGAAGAGATTAGCGAAGGTGAGAAGCGCACGGCTCTGTCTTTCATCATCGCAGACTGTCTGTCTGGCTCCGAGGGGTGTCGCTGAGCTTGCA
lg1	182325	61.05	53	A	T	TGCAGGCAGTAAACCATTTGTTTCTACAGGTATAATCCAATATTTCCCAGCAGAGAATAAAGCAACTGGGAAATAAGGATGCTCAACATGGTTTGTGGTCTGACGGCTGCGTAAGCACTGTCTCA
lg1	182135	61.29	116	C	T	TGCAGTGGAGGCGGTGAGAGCAAAGTTTGCAGTAACCAAAGAAACAGCCAGTACATTTATAGAAAAAACATCAGCCTGAAATAAACTTGAACCTCTTTTTTTGAATTTCACAAGTACAAATAAAG
lg1	181985	61.29	34	G	A	TGCAGACACCTTTCACTGCTAGCGCGGAGCTCCAGGTTAACGCTAACTTTGTCAGCTGGTTTACATTTTATTTTACTGTCACCTCCCCTTTGTGGGGAGAGGCTCAGACACCAGATCGGCCCGTG
lg1	181896	61.77	121	T	G	TGCAGCTCGTGTGTCTGCGGCTCAGCCTCATCTCGCGCCTCTAAACCGGATCTGGCTCTGCCTCGGTCCGGCCCGCGAAGTGGCAGCGCAGCGTCTGCTCTGCCTCACCTCCGGAGGAATTTAAT
lg1	182040	61.77	15	A	T	TGCAGCTCATGTTGGATGGCCGTCACCCTGCCGTGACTCACTGGCACCCTGATACATTATCCATCACATTTGTGATTTTCCCTCATTGAAACTGATTTTTTTCTCACTTCTGTTTGTGATTAAGG
lg1	182079	61.77	54	T	C	TGCAGCTTTAATTACAACTGGTTGCGCTCATTTACAGTGAATGATTATGTTACTTGAGGCGTTGATGTAGACTGTCCACAGGCAGTGCCCACCTGCATGAGGCTTGTTAAAGGAAAAACGTCTGC
lg1	69435	61.77	21	T	A	TGCAGCATTTCACAAAATATTTATTTGGTTCAGGCACAGTCCCGTGACCCGTTAGGTCATCCCTCGACTTCCTGCTGTCATCACGATGAACTACACGCTACAGAATCAAGTTTCTGTTTCTGAGT
lg1	181969	61.77	8	A	T	TGCAGATTACATGTAATTCTCCAGTGTTTCATTTCTTTTTGTTGTGAAGTGTCAAATTGAAATGTAGGTGTTTGTTGGAGGTTCTGGGATCCAGACTGGGTCTCAGTATATTGGTGTGAATGCAA
lg1	181996	61.77	13	C	T	TGCAGACGGTGCTCGAATGCATTAATGTAATCAATCATTTTCTCTTTTTCAGCAAGATAGTGAATAAACATTTCCTTAACTTTCAGACCGTGTGTTTAATATCTGAACGTCATCCGTACGGTGGC
lg1	182033	61.77	68	G	A	TGCAGCTCCTATCAAATCTGCTGTGCAAACCAGATCTTCACTGTCCAAACATGACACGACAGCATCCAAGATCACCAGCATGGACGAATACAAGCACACGATGAAAGCCAAAGCGAAAAGTGCAG
lg1	182217	61.77	43	G	A	TGCAGATTACAGTGAAAACAATGCTGGGTTCTGACTGTGCTGCACTGATCATAGAACCTCCTCACTTTCTCTCCCACTGATTTGAACCCACAGCACGTCCTCAGCAGAGCGGTGGGAAAAACACA
lg1	182221	61.77	32	T	C	TGCAGAGCAAAGAAAATACACCATCCTGTTATTTATGGAGCTGATGTATGTGTGATGATATGACTAGCCCCTTACCATGAACTATACAGTGCTTCAGGCATAATAGCTGTTTTTTCATTATCATT
lg1	69508	62	23	C	G	TGCAGCTCGCTGGGCATCGCAGGCAAGCTGAGCACAGTCCACAACCACCAGAGTCAGATCTGCCTGCTGCATCCTGGAAGATAAAAGTCCGGCACACGTTTAGATTTGGTTTTTAGTTTTGCTCT
lg1	69524	62	112	A	C	TGCAGACGGGACCCGGCGCAGGTAACCTGAGCAGGTTGCTGCCGACGGCCTGATGAGAGGCCGGCATCAGCTCATGAATAGTGAGAGGGTCAGCGATGGGAAGGTTGGAGCGATGAGTGACCGCT
lg1	69535	62	24	C	A	TGCAGCCCCCGTGTCTGGAGAGGACGACGCAGCACGGCTTCCTCTCTCTCCCAGTCGCCACCCTCCCGCTCTCCCACCTCTACGCCGGTGCAATGCGCCGTGTGCGAGCGTTCGGTCGCACAAAC
lg1	69563	62	38	T	C	TGCAGAACTGCACCGGTGAATCAGCGTGTTTCAGCCAGTGCTGTTATACGTCTGAGGCTCCAGCTGATTTCACCGCATTATCAAATGGAACTGGAAACAACCACAAAGCCGTGTCTGCCTGAACC
lg1	69580	62	76	C	T	TGCAGTGCGACGGCCTCCGACACGTTTCTCAGCGTGAAGCATCCTGAATGACCCCCGTCACGCATTTCCTTTTCTACGTGCTGATGAACCGCAGCCAGACGCTCCTGATTACCAGACACTGACGT
lg1	69581	62	91	A	T	TGCAGACAGGCAAAAAGATCTCACTGACAGAAAATGCAATAAGGCTCTAGGCAGGACATCGATTAGTCAATTTACACTGTGTTTCTATATTAGGGAGTCATTGTTCATTGAACATGTCAATAAGT
lg1	69598	62	26	G	A	TGCAGGTTGGTACAGGCCGAGGCTACGGATGCGCTGTGACTGTGCTGTGACCAATAACACAGCGGTTGATGTGCAGCGCCGGAGTGGGCCGGACGGGCACCTACATCGGCATCGATGCCATGATG
lg1	69605	62	116	G	A	TGCAGGAAGTTTGGTGGGACGAATGAAAGTTATGCTTTTTGGATCCAGGTAATCTGTGGGAATGTAACACATAAAAAGGATTAACTGATGTCCGGAACACATTCAAATTAAAGACTGATGTGTTC
lg1	69606	62	60	A	G	TGCAGAAATAAAACCGGACTTACCAAACTGTGGTCATCTCAAGTCTGTGTACACCTGTTCGGGTGAGCGAAAACAGACTATTTTTGAACATATTTAATTTTTTTTCACTCTACAGTCAATGCTCT
lg1	181815	62	102	T	A	TGCAGCAGATTATGTGAGGAGCTCCTGGTCACACTATAGAGCACAAGGCAGGTCGATACCATGGGGTAGAGAAGCTCAATGCAAGAGGAGCGGGTATAGAAATAAATATAAATGAAGGAAACCAA
lg1	181848	62	120	A	G	TGCAGGGAAATCAGTGTTTCCAGCAACAAAACAAAGCTTTTTCCACCCAAAACGTATTTTTAACACAGATTCCAATTTACAGCTTTAAGGTTGAGCTTTATTCTTGTAAGCATTTTGTTAAACGT
lg1	181860	62	64	A	G	TGCAGAGTGCATCTCTGAGTTAGCTGACGTTCTGGCTGGTGTGAGGTCAGTCCAGTCTGCTGATAAGGCAGCTGACTTTGCCTCCATGTGTCCTTACCCTGACCTGATTCCTATGGGATGCATCT
lg1	181889	62	14	T	C	TGCAGCGTCCGCGATGGAGCAGCGCGAGCAGGTGGGTTCGATGCCAAGTGTGGATTTCTTTGGTCTCCTCTCCAAGAGCCTCCGGTCTCAGGGCGATAACTTGGCACAGTGTGCTATCAACACTA
lg1	181894	62	103	A	G	TGCAGCTGCGTTTGTACCGATGGGTCCGTAATAGAGTATGATGGACCTCAGAGCCACTAAAGTCTGCTCTCACACAGAAATTAAATGATCATGATGGCATTGTATTTATATAGGAAAAATAAAAG
lg1	182024	62	102	T	C	TGCAGCCCTGCCTCCTTCCTGCCCTGACATCTGGCTACGCTCCCTCACTTTATTAGCTGTCACAGATAAAATGTCCATGTGAATGTATGCTAATGTAATATTTGTGGTACATTACTCCCTCAAAG
lg1	182272	62	71	A	G	TGCAGGCCGAGAAGAACGACGGAACGCTGTAGAGAAACTGTACAGGATGCGACTGACCTGGGTGTGACAGAACAATAGAAGAAAAATTTAAACCATGACAGAAAGGAGGAGGAAAATACAGTATA
lg1	182299	62	42	T	C	TGCAGGTGTTTCGGGATGCTGCTGGGTCAAGGACAAAAGGTCTGCAACAATGAAATGCGTTTACTAGACATGGTGAGCAAAACCCAGTCCTGTGTAATTTGTTGGTGACACACAGTTTACAGTAT
lg1	182452	62	56	C	T	TGCAGGTTCCCCCTCACACGGTATAAGACGTTCAACACGTCGCGCACACGACTCATCCACACTCATTCAGTGCAGAGAAAATGTCACCTGTGGTTGTTTTTCCCTTCTTTCCACATGTGTACAAA
lg1	291649	62	92	C	T	TGCAGGAGACACGGCGGTTTGTGTTCAGTAAACCGGCTCCTTTTCTGGACAAAAGACAAACATGGTGGCCTTGTGAAAAAGATCCTTGAGACCAAGAAAGATGAGGCGCGGAAGCCCGAACGCAC
lg1	291679	62	52	T	G	TGCAGTCGCGCTGACGATGGAACGCAGTCAGAAAACAGTGTTTGTTTACACGTAGTGGTTGGTGGCCTGGAAGGGAGCACTTTCCTAAACAGAAAATGATCCGTCAGTCTGTCTGGGAGATGAAT
lg1	291680	62	111	T	G	TGCAGCCCGACGCGCTCACAGCAGGCCCAGTCATACAGACAGTGCAGTGGGTAATTACGTGAGGGAGAGGAGAAAAGAAAAGGCAAGGCGTGGCGGATGATATTAGGGGGATATGCAGAGAATTT
lg1	291775	62	9	A	G	TGCAGAGGGATCGCCTTGAGGCTCAGCTGCTTCAGGCTACTGAGGAGAGGGACTGCTGGAGCCAGGTCACCTTGCGCCTTGCCCTCAAGGTGTGGGTGCCACTTCCTTTCTGCTGTTATGGTCAT
lg1	470481	62	18	A	C	TGCAGCTGTCAGCAGCAAAAGAGCAGTTCTGACCTTTGACCCCTCTACTGATAGTTGCCAGCAAAAACCATGTTTAAGGAGTTTAAAGGAGTTTTGCTGTTTGTTTCATTCCATTTTTAGGAGCC
lg1	69609	62	63	A	G	TGCAGCTTACGGGCCTACAGACGCTGGACCATGTAGGCAAAACGCACAAGCAGCTAGCAGCGCAGCATCCAGGACCAGAACGCAGCCGGTCCCGGTCTGAAGCTTTGTTCTCGCCTTCTCCCTTT
lg1	69629	62	57	A	G	TGCAGCCGACGCGGGCCCTTCATCTTTAAGCGTGCGTCTTTAGGGCCCGTTTAAGTGGAGCTGACAGATGTGGTTATTTGGGGACAGCTCATTGCCAAGTTTACGGCCAGAGCGCTTATTTTACT
lg1	181825	62	25	A	C	TGCAGCGCTTCGCTGCTTTGCATCACCTGCAACTCAAACACAAAACCTTCAGAAATTTTCCGTGCGCACGTGTCCGGCCGGGCCGCGCGTCCAAATTCCTCTGGTATAACGGCAAAACAACAGCA
lg1	181834	62	94	A	G	TGCAGGTATGCAGGTTACAATGTGTCAGTGTACCAGGAGACATACCTTTAAAAGCCCTTTATCTGACGTTTGGTCAGCGGCTCAGAGGCTCTAAGGACTCAGTTATGAGCAGTGAAGCTTGAAAA
lg1	181993	62	86	A	G	TGCAGATGCTGCCGTACGTCCCGTCAGACGAGCTCTTTTTAATGGAAAGGCTTCCGGCGCATTGCCGTTCAGTGTTCAGGAAGCTCAGGAGGGAGCAGAACCTGGGTCCTCAGGGGCCCTGTCCA
lg1	181995	62	103	A	G	TGCAGGAGGCGAACCTGCTTTGAACAGGAAACGCTGTAATTGTTCACATTAGATATCATTGCGTAAGGTACAAAGAGGCAGCGAGTTTGCTCCGGTTTGTTCAAACAACCCTTCGTCCTTCAGTG
lg1	182041	62	49	A	G	TGCAGTAAACAGGACACTGAGACCAAATGGACTTCAGCCAGTGTTAATTAGGGGTTTTCCTACTGTGACATGTCAAAACGTCTTGTGTAAAAACTTGATGAGCTGAAGTCAGCAGCTGAAGTCTT
lg1	182187	62	45	C	G	TGCAGTTTCAGACACTCAGTATCTAAAATGAAGATGCTGTTCATGCTCGCAGAAGTGTTGGTCGGTTAGGTCGCTCTACATAGAAGACTGAACTGTCGCCTGGCTTGAAATAGTTCAGATTGGCT
lg1	182392	62	50	A	T	TGCAGCATTGATGTGATCGACGTGATTGAATTCTCCTCCACGAGGAAACATTCTGCTTTTAAAAACACAGCGTCAGCCTATTTTAATGATGCTTGAAATCTCTTCATAATGCACTTAATGAGGCC
lg1	291665	62	58	C	T	TGCAGGAACGGAGCCACCTGTGTGGACAGAGTGGGCAGGTTCTCCTGCCTGTGTGCCCCGGGGTTCACGGGTGAGTGGGTCCACTGGGAGCACCGTGAATGATGATGGTGAATGATGTCCAAATT
lg1	291791	62	17	A	G	TGCAGCTGCTGTACATGACATGCAGTTTACAAATTCACTGGAGTGAAAGCACCATTTGAAACTATCTGATGCCAGCACAGACTAAAAACCTAAAGATGCAGAGTAAGAGAGGGAACAAGACAAAA
lg1	68808	62	119	C	G	TGCAGTGAGTGGCATGTTGCTAGTCCGTTCCCAAAGGCTTAAACCTGACTTAAACACGTTGTCCAAACGCAGCAAAAGCACTTCTCTGTTGTCACTCTGCATCGCTGAGCTGTCAGTGCCGTGAA
lg1	69015	62	5	G	T	TGCAGGAAACTAAAGCGGTGCTCGAGTCCCTAAAACCAATCAATCAACGACATACATGCTTTAAGAAGATATTCAAACGTTGCGATCTATTCATGACAGTACTAGAAATAGAGCAGATACTTTCC
lg1	69064	62	76	T	C	TGCAGACAGGGGAAGGTAAGACACGCAACTACTGAAACTAATTACTGTGAACTGTGGCCATGTAACGTGAACCATTTTGAAGTGCTTGTTCTTAGTATCCTGTCCTTGTTTGTGTTAGTGCCAGC
lg1	69066	62	94	T	C	TGCAGATGGAGGAGTTTCCAAACCTGGGGGAAGAAGAAGAGAGCACAGCCTCCCAGCCAATGACAACAGACCAAGAAGTGACACAGACAGACATCCCTGACCAGCTGTCACAGGAGGTGATTGTC
lg1	69091	62	68	G	C	TGCAGTTTGTCACAGGGGCAGAAAGAACTACAAAATCCAAACCATTTAACACACTGCACCACAGGAACCTCAACGACACTCCCTGATTTCTTTCCCACCTACACGAATGTTATGAGGAGCTTATG
lg1	69168	62	27	A	G	TGCAGGGCGTGTTCAGCGCTGGCGCACGGGGTTACTGGCGGCCACTGACATCCTCTCTCACCCACACTGTTCTGAGGTGGTGCCATGAAGCACCTTCATTATCCATACGGAGAATCACAGAACCT
lg1	69178	62	67	T	C	TGCAGAGCAAAGGAGCGCCTCTCTGGACGACATCGACGCGGCAAAGTATGTCCGCACGAACGCACCGTGACGACCTGATGGTTAGAATGCGATCGGGAGATTAGAAAGAAAAGCGACTGCTTGAT
lg1	69218	62	31	T	A	TGCAGGTGAGCAGCTTCACATTCTTTATTATTGCTCCAGTCATGCTCTACCTTCTGCATCCCTATGCTAAGGAGAGGAGTCTGTCGATCCACATGGTCTGGGTCATGATGATATTTGTTGGTTAG
lg1	69276	62	41	A	G	TGCAGCAAATGCACACGGCCAATCAGAACAAATCATCATTCAGGCGTCACACGAACCTGGAAAATGAATTCTAACATCCTTTTGGCTGAACTCATTGCACCGTAAGGTTAAAAAGCCAACGTACG
lg1	69324	62	20	T	A	TGCAGCTTTTTGATTGGCACATTATGAGTCCACCTCATGATCCAACTTTTAAAATACTAACCAGCTAACACTGGTCCCAGTTTACCCACTACTTAATTTCTTGTGAACCATATTTGCTTACTGCT
lg1	69396	62	67	C	T	TGCAGGTTGCCATTGGTTCATGGCAAATGATTGGCCAGCCCGGCCAGCCAAAGTCCCTTTGTGTTTCCTACTGAATCTGGTTCATTTTAACCTGTTGTCTTCCTTCTACTGATTCCCTACTGCCG
lg1	69473	62	62	A	G	TGCAGGATGGCGTGCAGCTCTTTCAGGATGGGCCTTGTTCGAGGATCAGCCGTGTCCGCGTCGCTGCACAGTTTAGCTGTGGTCTCACAGAGCCTCTGAAACGGAACAAAATGTCTCTGTCAAAT
lg1	69475	62	10	C	T	TGCAGTGTGCCGGGGTGTGAATCTGTGCTGCGCTGACAGGACAGCCCAGCTGAAGACCTTGTGGAACCAAATTATCCTGCGTGGCCTGGAGGGAGGCCGCTTTGGTAGATGTGTGATTTCCCATG
lg1	69476	62	71	A	C	TGCAGTCACTATCACACAGGACCGAGCAGCTTCTGTACTCTAGGTTCAGCTTTCTATCTGTAGCTGAGCACAGAGCGAGCTACACGGGGCCTCGTACCATGCACGTCTTTTCACATCAGAATAGA
lg1	69500	62	97	G	C	TGCAGGTGGGCCCTGTGGCGGGCCTGGGTCAGGGTGGGGTCGCCGGTTAGAGGGTTGCCGCAGCTATAGAGGAAGTCACAGCACAAAATGACCCAGACCAATAAAATGCTCGTTAGCTTGTGCTT
lg1	69505	62	103	C	T	TGCAGGGCTTCCTCACCGAGCTGCACGGCAGAGTCAAGACTCTGTAAGTTAAAATCGATGTCAGGATGGTGTTTCAGAACAAATTTACTCAGTCTAAACGTTGCAGGCTGCAACTTTAGAGCACT
lg1	69532	62	81	G	A	TGCAGCGGCACAAGAGGCTTTCGTATCATCTGAAGCACATCTGCCCGTGGAGAAACAAAAAGATGCGACGTGGAGCTGAGCGCGTGCGTGCGCGTTTGTGCGACCGAACGCTCGCACACGGCGCA
lg1	69572	62	82	A	G	TGCAGCTGACCACACTGGCCGATCAGGTAGCAGTTCACTATGATGGCGATCAGGCCCATGGCTTCCATCGCAGTCTGCGGGAGAGAAACCAGCACCGTTCAGCTTTCAGTCTTAATTTGTGACTG
lg1	181941	62	62	C	T	TGCAGGAAAGATGGTGTGTTTTGTAAAAACACTAAGCAAATAGCAAATGCTGTAAACGTATGCGTTTGTGTTGTTTTACCATCTATATAACAACCACGCGTTCCTTACCCGTTGCCCTGTCGGGA
lg1	182485	62	8	G	T	TGCAGCATTATTGTGTTAGAGTCATTGTTCGTTCTATACCTTTACATGCATGTAGAATCACTCTGCAAGATACAAGTAAGTGACCAATCTGAGATGGCAAACAATATGTTATCAACAGTACTACA
lg1	182487	62	9	A	G	TGCAGGTGCAGGTTTCCTTCATACACACAAATCAGATAAGTGAAACTGGACGGACTACTTCATCTGGCCGACTTGTGATGTAGGTGCCAGCAGTTAGCGGGCCACAGAGCCACCCTGTCGTTGTG
lg1	182488	62	59	C	G	TGCAGCAGGGTTGTCTCAGGTGTCCCTGTTTGGTTCAGAGCTCTCTGCACATGTTTTGGCTCCTTGTAGAAAGGTTATAGTAAGAATATACACAATGGTTTGTGCCACATTATGTCTGTGTGCAG
lg1	182497	62	66	C	G	TGCAGTTCCTGGTCCACTGGAGCCCTTTAAATGTAAAACACAGTTACAGAGGACTCCAAAGGTCTACGGCAAATTAATGCCTGAAATGTTCATATAAACCTGAAGACAATGAGAGACTTGAAGGA
lg1	291735	62	28	T	A	TGCAGCATCTGGATAAAATTTCCTTTTCTTGTCGTGTACTGTAAATACGACTCAAACCAAAGGTGCAGCGATCAAAACTGTCTAATTTGTCTGAGCATTCCAGTGGGATTTGTTTCACACTCCAA
lg1	291758	62	83	T	C	TGCAGCATAGCCATTACCCTGTGCTTTATGAATATACAGCGCTGACTTTCATCAACGTTTATCCAGATAAATACACATGTACATACCAATATGCTCAAAAACTCAGATGTGCTGCACACACACAC
lg1	291759	62	50	C	G	TGCAGAGCTACAGGCCTGCTGCTTGTTTTGCTGTTGCTTTAAGTTGATTACAAGCCTGTGGCTTCTGAATCATTCGGGGCCGGGAACACACTGACCCAAAGTTATCCAATTATTGCTGCCTCTGT
lg1	291763	62	108	C	T	TGCAGCAGCAGCTATTTGTCTCACTCTCTGCTATCATTATAACACAATAGAGTTTATACTGTATGACCAGAATATGCAGCAAAAAGGTGCTGCTTAATTTATGCTTTCCTTAATATTATGAGAAA
lg1	69411	62.24	79	T	C	TGCAGACGCTGGCCCTGGTCGTGCTCGGCATCGGCGCCTTGTTCTCGGTGATTTTTCACGTTGGCACGAAAGAAGAGGCTTCGGCCTCGGAGCATCGTCTCATCGCTCCGTCTCGGTCCCGGGAG
lg1	69400	62.24	57	T	C	TGCAGTCTGACAGCTTCTGACCCTTCCCTGTTTGTCTGACAGTAAGAATATTAAAAGCCACTGAGGCCTTAGTAGTACATTAACCGACATGTGCAGTCACGAGGCAGACTCTGCTGCTCCAGCTG
lg1	68939	62.24	11	C	T	TGCAGAGACCTCGGAGTCACTGGAGATGCACATCTTCTCAGGAGGCAGCAAGCTTCAGATCGCACGCTCGCAGCTTTCTGACAGCGGCACTTACACATGCGTGGCTTCCAACACGGAGGGCACAG
lg1	69414	62.48	53	A	G	TGCAGCTGCTCCCGGGACCGAGACGGAGCGATGAGACGATGCTCCGAGGCCGAAGCCTCTTCTTTCGTGCCAACGTGAAAAATCACCGAGAACAAGGCGCCGATGCCGAGCACGACCAGGGCCAG
lg1	68191	62.48	63	A	C	TGCAGGAGCGGTGAGCGGGGCGTTAGCAGCTGGATGAAAGTCAGACGAGCGTTCAGGTCGCGGACGGTTGATGAAACGCAAAGCGTGACCGTTTCAAGCTCAGGATTCAACACGTCAAGTACAGA
lg1	68281	62.48	13	G	A	TGCAGAGAACTCCGTTTTATGGGGGTTGGAGCTGAGCAGCAACTTTTTATAAATAGGGCATTTTCTGCACGGCAGTGAAAGTTTTAAATGTCAAGACATCTGCATCTTTGTGCAGCACAAATGCT
lg1	68923	62.48	54	A	G	TGCAGCAGGAGCGCACAGCAGGACGGAGGGCGACGCTCTCTCACCAGGCAACGGGCTGCCCGAGGCCTCGCACTCAAGCTCAGTGGAAAAGCCTGACAGGATGGTCTGGTTGATGATCTGGCCAG
lg1	69267	62.48	6	A	G	TGCAGAGGAAAAGCAAGTCTGGAGCAATTAGTTCAGCCCTTCTTGCAGGCGGTCTTACGAGTTTTGATTGTAGGGTTTCTTGCAACCGCAGTGAGTCGAGGATCTTCAGTGATGATCTTCACATC
lg1	69283	62.48	58	A	G	TGCAGATTCTCCAGACGGAGACCAAGCATGTGTCTGCGTTCGCTGCATTTCAGGGTTAAACTGTGTTTCCTCTGAGCTGAATTCTTGCATTCCCAGCCCGTCTCCTCACAGACGCACATCAAGCC
lg1	181918	62.48	64	C	T	TGCAGCACAAAGAAGCAGTCAGCTGCGTCGCTGGAACAGGCCACTGAGCAGCACGATTAGTGCACGGGAGCTGCTCCCATCGCTCTTCCACTACATTTGATGTTCCACTCTCCCCTTCTCATCCT
lg1	68774	62.72	31	A	G	TGCAGCAGGTGAGTCTGGTTTTTCTATGATCATCGTCATCATCGTCCCCGTGTGCTGTCGAAAGGCTCCACACCTGCCTTCAGAGAGCGGCAGAACATCCTGGTTAGTGGGAAGTTATTGGAAGT
lg1	68813	62.72	38	T	C	TGCAGCCTTGTGCTCAACCACAGAAACACACAGGCTTCTGTGGCTTTCCAGCGCAGATGCCTTCAAAGACTCACACGTTTACCAAAGGAAACGCTTCCACCTCTGCTGCTTGCTTGTTGTTTGTT
lg1	68885	62.72	118	T	C	TGCAGCTCCAATGTGGCACAAACAGCAGCAGCGACTGACAATGAGGTACGACTTGGATCTGAACAAGCCAGATGAATAGATGACAGATGCTATAGAGTCTCTACAGGAGAGAAAGGAGTGAGGAG
lg1	68898	62.72	68	T	C	TGCAGAAGCGCGGCGTGGGTTCTAAACGTCTCCCTCTTGAATGTATCGCTGCCGATGCTGGTCTGTTCTTGTCTGTTTTATAAGGTGATAATCATTTTCGCAGCTTGCGGCGTGGCTTCGTTTTA
lg1	68900	62.72	106	C	G	TGCAGCGAGCAGCACTGGGCTCGTGCCATAACAAGGCCATTAGCTGTTTACAAGCGTGGGGGGTGTAATGCCCTCCATGCAAAGCGAAGCCGGCCAAGAAATCATTCCACTAAAACGAAGCCACG
lg1	68920	62.72	50	G	A	TGCAGGTGTAGCGCCCGGCGTCCGACGCCTGAGCCAGAGGGATCTTCAGGGAGCGGCCCCGCTCCACGTACTGGGCCTGTCGGCTGGACAGGAGCACCTCTCCGTTCCGGGACCAAGTGATGGTG
lg1	68935	62.72	86	G	A	TGCAGGCGGACGGCCGCGTGTCCATCACGGCCGGCGGTCGAATCGTTCAGATCAAACATGCTCAGGTGTCCGACACCGGGCGCTACGCCTGCGTGGCCACTAACGTAGCGGGGGAGGATGAGAAG
lg1	68961	62.72	108	G	C	TGCAGGGTGAGCGTCACACTCCTCTCCACCACTCCAGCATCATTAGTGGCCACACACACGTAGCTGCCTGCATCCTCAGCCTGTGTGAAACAGATGGGAAACACAGCTGGTAACGTGACCTTTCT
lg1	68969	62.72	110	T	C	TGCAGGCCAGACTCGTGACACTTTGCTGTGTTGAAGGACTACGCGGAGGACTACGTCCAGACGGGCCCGGGCCAGCTGTACGCGCTGTCCACGCGGATGTTCAGCATCGATGGGGAGAGCGTGCC
lg1	68972	62.72	86	A	G	TGCAGCGTCTCCACCAGGTAGGGCATCTTGCCCCTGGCCGGCTCGTAGGCGATGCTGTGGTTCCAGGAGTACGGCACGCTCTCCCCATCGATGCTGAACATCCGCGTGGACAGCGCGTACAGCTG
lg1	69000	62.72	41	G	T	TGCAGGTACATGTCCACTCTCTACTCCCACCCCGACTTTCCGAACAAGGGTCCGGGGGACATCAACAAGGAGCTGATGAAGCGAGTGAGCAGTAACCCCCTGAGGCTGTTGCTGCCCCAACACAT
lg1	69004	62.72	22	G	A	TGCAGGAAAAAGGACGACTGGAGGAATGCGGAATATCTGGCATCTGGGCTGTGACGTCACCATTACCCATGATGGAAACAGTGAACTCGCCCAGCAACAATGCAGCAGCGGAGGCAACAGCCTTT
lg1	69011	62.72	35	C	T	TGCAGGCGAAATGAGGAGATGGGTGAAAAGCTTCCCTGAACCAGTGCAACGAGTTACAGAGAAGCAGCTGTTGTGATAATAGTAATAATTATGCCTTTATTCCTCCTTTTAGCTCGGGCCCACCT
lg1	69079	62.72	86	A	G	TGCAGGTGACTGCGCTCCTCAAGAGCCTCTCACTCTATTAAACTTGATCAATGGCTTGTGAATCTGCCGCTCTGCTTTACGTTAGTAGCCAATTCCCACTAACACAAAGCTCACCGGCCAAAAGA
lg1	69083	62.72	31	A	T	TGCAGGGTCTGAAGCAGAGCGCAGATTCTGCACATGCTGTAATGTGTCTGCAAAGCTGTGCAGTGTGATAACGAGCAGGAGAGCGCACCAAACCTTGCGGCCACCAGGGGGCACACTCACTCCAC
lg1	69090	62.72	73	A	T	TGCAGGGATGCCGGTATCCATTATTCTGCTGACTCTGTGTGCGTCTTTCTATGGTTTTACATTGTTTCCAAATAATGACGGCCAGACAGTTTCAATGTTAGGCTTCAGATATAGTTTGACAGTCA
lg1	69146	62.72	53	G	C	TGCAGACAGTTAGGTCAGCTGCTAGTTTTCACCTTTACATATGACACATCACAGAAATTCCATGTTGGGATTTGGTTCAAGCCTCCAGAAACATCACAAACCAGGTAACATCTTCCCTTGAGATG
lg1	69147	62.72	13	G	A	TGCAGACAGTTGTGTATGGAGACAATAGTAGTGGACAGTTGTTTACCTGCTTATCTAAGTCTACCACTCATTACCTGGTATGTTTATCAAATCACGTTTGTGTGTATACACCACATCTCTGACTT
lg1	66603	62.72	117	A	G	TGCAGTAAAGACCTCAAGCTGCTCCACTCTCCAGACTCACCCCTTAATGAGCTCACGCAGGCATTTGTCAACAGCACCACTTCTCACCAGCAGCAACTTGGGCTCCATGTGAGTCATACGACCAA
lg1	67200	62.72	46	C	T	TGCAGAAAGCGATTCCACATTTTGAGCTGCATTTTAAAAGGTTTGTCGTTGCTGTAACGATCTTTTCTGTCTCGGTTGTGTGTGAAATAGTTCCTGTGCCTCCACTTGTCTTCCAGGATGCTCTC
lg1	67289	62.72	114	A	T	TGCAGGTTCAGTGATGCCAGACGGTTGGCAGTAATGTAAATGAAAGGCAGCTGTGGACAGGAGGACGCTGCACTGAGGGTCAGGGAGGATGCTCGGCTCTGTTTCCACTGCAATATCTCCCAAAA
lg1	67297	62.72	42	G	A	TGCAGGTTCACAAACAGGTAAAAATAAGAATGGGAGAAACAGGAAGACTCTTCCCTCGCATGGCCTCACATGGGGTCACTCACATCCATCACAGCAGAAATATTAATTGCACAGTCACTCACACG
lg1	67320	62.72	59	T	G	TGCAGGGCACTACGTTACATGAGTCACACACAGCATCACTGGGCAAATGGTTAAAGTAGTTATGAACTACTACAGCTGAAGAAACCAAGGAAAGATCATCATAGATCACCTTACAAAACACTCGG
lg1	67391	62.72	96	G	C	TGCAGACGTCCCTGAGCAGGGCAGGAAAGAATAACATTCCTCCGCTCCCGCTTTTGCAGCCAAGCTGGAGGGCCGGCCCTGCGAGTACAACAGCCGGATCTACCAGAACGGAGAGAGCTTCCAGC
lg1	67432	62.72	56	G	C	TGCAGGCTAGAAATTTCTGGAGAGCAGGAGGACTGAGACTGCTGGACGCTAATGGACGGGAGCCTCCACCGTGGGGAAAACACGGGGGGCTTCAGTAAATACATCTTGGCACTGTCTCCAGCACA
lg1	67517	62.72	29	A	G	TGCAGCATCTTTCGGTGCTGACGCCCAGCGTCGCGGCCGCAGGCTCGGGTGCGTGGCTTAATTTGCTGCTGTCGTTACCAGGTGCTGATTTGCCGTAACTACATGGGGAACATGGACATGAACGA
lg1	67522	62.72	82	C	T	TGCAGCTGTCAGTCACAGCAAATTGATACACAATAGTTAATTTGCTCACAATTCATTGCTCCGCATCCAGTGAATTATCTGCTCCAGTGCTCAGATGTTATTGCAGCAGCGTGACATGTGAATAC
lg1	67532	62.72	48	T	C	TGCAGCTGAAACTCCCATTACACTGTTAAACCTCCTCATCCTTATTCTTGCCTACAGCTCCTAATAAAGCATTTTTTTGCATAATGTCCCCATAACCAATAACGACGCACACATTGGGCTTTAAA
lg1	67738	62.72	75	G	A	TGCAGCTCCAGGACCAGATATCGAGGAAAGTTTAGAACGACTCATTCGCTCTTTTCCTGCTCCGACAGCTTAAACATCTCTTGTTTTTTTGGTTCTCCATCTGCTGCCGTTCACCAGCTCCTTCC
lg1	67785	62.72	52	C	T	TGCAGCTGTATTATGAGTGCAAACGTGGGGTTTTGATGCCACACGGCAGCAGTTGGTCGGATGAGACTGCAACACGATTTGCTAGATTGGCTGTGGCGCGTGTGCGGAAGCTGTGCATCGTCTCA
lg1	67857	62.72	12	A	G	TGCAGCCCACGGGACGGACCCTCATCCAGCTCAACCCACCCACTCACACATCACTCATGGGATTTCCACCAAGACGGGCAAACTCATGCATAACCCACCGAGTGACTCAGTAATGTGTCACAAGC
lg1	67903	62.72	16	G	A	TGCAGAGCAAGGTGGGAAACCTGGAGGAGAGGCTGAAAGGACTGTCCCAAAGCACGGCCCCTGCTGACCAGCACAGCGAAATCACAGAACTCAAGGTAAGAAGAGAAAGGATGTTTGATCAATGT
lg1	67978	62.72	116	G	C	TGCAGAAATCGATAGGGTGGGAACTGAAGAAACTGTTGCTGTGCTCTCTGCGGGCGCACCACTCACTCATTTATCCTCAGCCTCTCTAATGGATCACGGGAACTCGCAGGTGCACACGAAAACCG
lg1	68002	62.72	59	C	G	TGCAGCTCCAGATGGTTGTTCTGCCTTAACGCCTTTAGCTTCTCCATGTGGATCACAAACGCGCTGCTGGCTGAATTGTTGCAGTCGCACAAATGTATACACACATTTGACCTCTCTCTGTCCTC
lg1	68062	62.72	116	T	C	TGCAGGCGCACTCTCCTCCTGTGACACATGAATGCGAGCCTGAGAGTTTGGCTGCGGGAGCCGCGCTTTGTGGAGGCTGAACCTGGATCTCCGCCGCACATGCCTCGCACAAGCTATGACGGAAA
lg1	68074	62.72	7	T	C	TGCAGGGTTGAAACAGATATCTCAAATATATAAGTTTCTGGTCTTAAAGAAACCATTTGCTCCATCACTGCTAGAACCTTCCCAAAGTTCCTTTGCAGATTGTCACTTTCTTAAGGTGACATTAT
lg1	68323	62.72	76	C	A	TGCAGCTCGCTGCCAGAGAAATGCTGTGAATTAGAGCACAGAGCTCTGTGTCCAAGCACCCTCGGGTCATTTCAGTAAGTCTACACGCTGCCAACTAGTACAGCAGACGTGCACTAGCAGCATAT
lg1	68327	62.72	120	A	G	TGCAGAGCAACATCACCACTGGGGTACTTCAACATGCTTTATCATTCAGTAACTGGGACCCGTTTTGTCAGAGGAGCCGGTTTACTTGATCTCAGCGAGGGCAGAAGCAGTGGGCTGAGGAAAGC
lg1	68351	62.72	105	A	C	TGCAGCGCTTTGCTCACTGTTGGCTCAGAGATTGGAGAAAAGGCTGGCAACAAATCTACTGAACCTGAAGGCCAGTCATTTCCTGCTACGAGAGCCAACTAAACTAAGACTCAGGCAGACGAGCC
lg1	68417	62.72	30	C	T	TGCAGACACAGAGGCACGCAGACTGGTTAACAGACAAACAGGAAGGGAACGGACGCGCGTTCACAGTGGATGCAAAGCAACGGACAGGTCAGCCACGAATCCATTACGGCAAAATGAGATGGACG
lg1	68419	62.72	46	A	C	TGCAGGTCCCATTTAATGTACCGAAACACAGACTTTCCACAGGAAACAGAGACAGAACTGCTCAGCATGACTGAGGCTCCTGCCTCCTTCAGACGACACTGTAATTGTTGGTTTATTTTTAACTT
lg1	68456	62.72	96	G	A	TGCAGCTGGAAAAACACCCAGTGGATTCAGCCCGTGTTTCGATACAGGTAACGCAGCATTGCTCTGAGGTAGACGACACCTGGTTGCCTTTAGCGCGTTGTTGTTGTTGTTGACACTGTAATTCA
lg1	68464	62.72	80	T	G	TGCAGCCTGTGTTTGCTGATGGAGAAGGGGAGGCGGTTTACGCTACAGGTATCACTATCAGTATCAACACAATATGAAAGTGTTCGTGCAAATCAGATTTACTCTTTTTTTCATATTTACTCTGT
lg1	68474	62.72	88	T	A	TGCAGATTACAGGGGACCAGAGGCTCTGCGTTCCCTGAGAACCCGCATGTGTCCGGTCTGGAACCAAACCCTGTTTATTGGGAGAGAGAGAGGAGCCAAAGCATGGACATGTGTGCTTCTGCATC
lg1	68508	62.72	42	T	G	TGCAGGTGCAGAGCGACTGTCAGACTGCACCGCTCGTAAACGTCGGCCGTGCTTGTTGTCGGGGCTGTACCTCACGTAGATGATCGCCATTTTGAAATACCAGCTTCGCTTCTCCTCTGTCGGGA
lg1	68602	62.72	97	C	T	TGCAGCGTGGCCGTGCGTGTAGATATTTTATCTGGCTTTGGCCCAATTTATCTTCCCAACATACTGCATGGGTTTCCATCTCAATGCCAAACCTTTCCACTCTCAGCCATGCATCATATAAACAA
lg1	68695	62.72	74	A	G	TGCAGCTGCTTCACAGCTTCACAACCGCTTAGATTTGTGCCTCCGACCCGCTGTGAAGGAACGGAGCCCTGTTCACATGCTGTCTCATGCCGGCTCCGGTTCTGAGAGCCGTCTGTCAGCCGCGG
lg1	68712	62.72	69	T	C	TGCAGCTAACCAGCCACTATAACATTTCAAGCTACTCATAGCAGATCAGAGGCGGTCTCATCGCACAGCTGCTGTGATGGATGTGTCTCCTCCAGCTCCATTCCTCAGGTTTTAAGCCGTCTCCA
lg1	69070	62.72	71	G	C	TGCAGACACTTCAGCACCGGGCCTAGAGAAGACAATGTTCAAAAACTTGTAGCCATGTAGAACTAAAACAAGAATGAGTACAGCTGCGATGATTGAGCCTGGTGCCCGAGTCACCATCCTGCCGA
lg1	69072	62.72	87	A	C	TGCAGCGCTGGCCTGAGAGCCGCGGTGGACGCATGAAGAGAGGTCATGTCTGAACATGTTACATACTGATAGTAGCATTAATATAGTAAAACATTCATACTGGCTTATGTTGTTACATATGTTTA
lg1	200792	62.72	60	G	A	TGCAGTGAGTTCATGTGGATCCATTCTGTCATCTCAGACTGGCTGTCCTAGCACACACCAGTTCTCTTGGGACTGGCCCGATTTAAACTGCTCTGCTGTTTATAGATATACGCTGATAGTATACC
lg1	537423	62.72	57	G	A	TGCAGAAGGCCTGCTTGTTGCCAGCGTCGGCAGGCTGGTGCCAGGCCAGTGATTTGTGGGCTGCCTGGCCCAGGCGTTGGCAGCCACGCTGTCTGCTGGCATCTCCTGGCGGCGGCAGCCGACCG
lg1	67146	62.95	74	T	G	TGCAGCGACTGAGTAATTAAGAGCAACGAGCCTTTGATCTTAATGAGCTTCTTCTACTCCAGTCGCATGCGAGCTCCGTGCGAGGCCCGCGTGTGTGCGTGTCTCCCAGAACAACCCTCTGTGAA
lg1	67193	62.95	52	A	T	TGCAGGAGGCTTTGCAGTGGTGCGTGTACTCCTGTTCAAAACAGAAGTAAAAATAAAAGAAGCAATCTGAAAAATCAGCCCAGTTCTGAGCTACAGTACAGTGGAGGGAGCATCGTGCTTTAGAG
lg1	67422	62.95	109	A	G	TGCAGCAGCCGGACCCGAGCTGCCGCCCGGTTAGAAGAGGTCCAACGGTAGCATCCGGGAGCAGAGGATCGACGGGTCGGAGCTGCACTGCCTGGGCTGCACGCGGCTCGGTTCGCTGACCAGTG
lg1	67488	62.95	9	A	G	TGCAGGACTAAAACCAGTGCGTTGAAGTGAGAGAACAAAGCTGTTGAACTTGGCAAAACGCGATACCAGCTGCTGCTGCGTGAATCTCCAAAGAATCAGCAATAAAACAGCTCTGGGGGCATGTT
lg1	67529	62.95	48	G	A	TGCAGTGGACCGTGACCCGGGCCCGGCTCCTGCGGCACCGGCCTCATTATACCGTAGCTTCAGCCAGCCCAGTGTCAGGAAAATATATACAGTAATACGATTTATAGTACTAAAAGTTGTGCACT
lg1	67728	62.95	14	G	A	TGCAGTAAGTCGACATCCAGACGGAGCGGAGGTCGTGACACGTGCAGTTAACAGCTCGGCGTTTAAGAACCTGAAAGGTTTTCTTGTTATTTTTTAACATTTCCCTAATTTGTGTTGAAGCAGTC
lg1	67750	62.95	74	T	C	TGCAGTCCAGCAACCACGAGAGCAGAGGAGATGAATTAGCTTTTGCAGTAGTGGAGACAAACAAGTGGATGGAGTCAGAATGGATTAGAAGACGTAATGACAGAAGCAATTTCTCTAACACTTTT
lg1	67754	62.95	52	A	G	TGCAGTACAGCTCTCGTTAATTAGCGTGGCTAATTGAGCATATTCCAACATGGATCTGAGAGGCGCTTTATTCCATTCAGAAGAGTTTATGCGTCTTTAATTTATGTTAATGTGGAATTGGCTTT
lg1	67767	62.95	76	G	A	TGCAGTAGATCATTCCTCCGACACAGCCAGACCAGAACACAGCCCATGAATAATTAAAGAGCCAGTTAAAAAGACGGATGAGTTAAATAAGCCTGCCCTCCGCTGATAGAGCAAGCTCAAACAAA
lg1	67826	62.95	9	C	T	TGCAGAACCCTAATGCTTTGCACATGCCTGGTGTTACTTTGGCAGTTAGTTGTGTGCTTGTGCTCACGTCTGCTGCTGTTGTTACGTGAGGAACGTCTCCTTGAAGAGTCCTGAAGAGCTGTGTC
lg1	67848	62.95	35	A	G	TGCAGGAAGCGGCTCCTTAGTGACGCTGCAAACGCGACGCAGCGCTGCACATTCACTCATCCATTTGCTGTTTTGAGGAGCTTTTCTTTTGAAATGCAACAGTCAATTTATTCAGCATGAAACGC
lg1	67912	62.95	78	C	T	TGCAGTCATGCAGAAGGCTCGTGGGCTTGTCGTAACAACACCACACTTTTACAATATTATCTAAATGCCGCTGTCTAACCGCAGACATCAGGTTAAGCAAATTTAAACAGGGAGCAAAACATCCA
lg1	67973	62.95	42	G	A	TGCAGCGCCTCCGTCCTCGAAGCACACGCTCGCTCGCACGAGACTGCTGGAGCAGAAGGGGGCCCTGCAACACAATCTAACGGCAATTACTTAGCAAACCAGTGAGGCTACTTAACAATGCGTCT
lg1	68037	62.95	42	A	G	TGCAGAAGGCGAAGACAACACCGGCGAGTCCTGCACTGAGTTGAAGTACATGTGGGAATTGCTGAGAATTAAAAACAAAGCCACAGCAACAGTTTTCTCTGACAAACTGTTTATTTTATATTGTT
lg1	68059	62.95	55	A	T	TGCAGAAAGAACACGACGACAGATAAGTTCTCCAAATCCTCCGCTTTGCTCTTTTATTGCTTTTTGTGAAGTAGTGCATGCGTGTGTTTCTTTAACAGCAGAGTCGCCGCACGTTACTCTGCGCC
lg1	68140	62.95	87	A	C	TGCAGAACGCGTTACGTCACCCGGATACTCCGATCGCCTCCAGGAGTGAGTAACGTATAATCTGACAACCACACATTTCTTTTTACACACATAGCTTAGGCTTTGTAATAAAACCTGAAGGGAAG
lg1	68149	62.95	67	G	C	TGCAGCCGCAGCCGAGCCACCGAACGGCAACAATGAGCAAAGCCCACAACTGCCGACATGTTTATTGGAGCATTAAACTGTGTATAGTTGCCTAACGTTTGACTAACACTGTAAAGTGTCAGCGT
lg1	68208	62.95	87	C	T	TGCAGCTATTCAAAAGTAACATCAGAACTGCTTTGTGATCATTGAGCCAAATACACTAGATTCAGTTTACTGTTTGTTCCGTGTGAACGTGAATCCTCTCTCTCCAGATTCGCATTGTGCTTCCT
lg1	68219	62.95	44	A	G	TGCAGGCCGTGCCCGCGGACATTTGGTCATTTGTCGAGATTAACGGGATCAATGGGGTTTGATGTGGCGGGTGTCGTCAAAGGAAGCCTTCCCTCTGTCAGTGGGAGTCGGTTCATCCATCGGTT
lg1	68235	62.95	104	G	T	TGCAGACGCCGAACAGATGCGTCGGCCTGAAGCATTCAAGCGTGAGCACGAAATCACATCACAGTAAAAAGGTAAACGTCTGCGATGCATTCAGTGCCTTTTTGTGAAAGGAAACTTTATATTGC
lg1	68291	62.95	93	A	G	TGCAGGGCGAGGTGAAATAACTCGCCGCTACGACCCCGGCAGACAGAGGATTCGCTCAACACTGGCAGACGTTTTGTTTCTCTGGGTCAGAGAATCGCCGGCGTGTGCACAGCGATCCCATCACA
lg1	68309	62.95	51	T	C	TGCAGCTGGTCATGTCATTTTATAATGCAGCTTTTGTGAGAACATGTGTTTTAAACAAACATTACTATGAACCGTGTATGTGTGTAGAGAAATGCCTGCACCTGCTGGTGTATCTCTGGCTACAG
lg1	68313	62.95	56	A	C	TGCAGTGCAAGTGTTAGCAGCAGTATGAAATGATGAGCTCCTGTTTCCAACATATAACTGTTAAACTGAAAGTGTGAATCTGGAAATAAACAGAAAATAAGTCGTTGATTTCAATGAGCGAAGAA
lg1	68321	62.95	59	C	T	TGCAGGCCGCGGTCACGGTGCACAGCGTGGACGCGGAGTGCTGATGCTCGGTCCTCCTGTGGCGGATGGGAGCCTGTGTTGAGTTAAGGACTATTTACGAGTGTGCTCTGGTCACGTGGCGCAGT
lg1	68342	62.95	105	T	C	TGCAGGAAGGACCCAGCGCCGGTCGCTTCTACCGGCTCAATAAAGCTGTTGTCTCACATTCACTATTGGTTTGTATAAGTTATCAGCCGTCCTGCCTTCACTGCGTTCACCATCTGTCACAGAGA
lg1	68380	62.95	28	G	T	TGCAGGAATCACCCTTACCTAAACGTTCGTTTGTCATATTTACCAGAAGGGTTCTGTGAACTTTGAAGTTAGTGTTGAAGTTTGATGTTTTGAATTGTCCTGCCGACAGTAGCCCTTTGCATGAA
lg1	68399	62.95	73	G	A	TGCAGCATTTGTGTCCTTTCAAGTTGGTATGGATTTAATTCTCTGCTTCGCTGGGTGGGAACGTTTCAAAATGACATTACAACCTTACAATTTTAAGAAGTACAAGCAAACAGCGAGTGGGTTAA
lg1	68402	62.95	21	C	G	TGCAGTCGGGTCACTTCACACGAAGAGGGAGGCGTTTACTGACTTGTACACGTCTATGACAGGCTTGGCCACGTCCTTGTAGTGTCTGAGTCGGGCCATCAGGGCTTCTGGCTTGTCATCGTCGT
lg1	68430	62.95	54	G	C	TGCAGCTAGTCCCAGGGTGACGGGCAGGTCGGAGTGTGAGTGTTTGATCCGTCTGCGGCAGGTTCCAAACCCAGAGCCTCCGACGCCAACTTCGATGACCTGCTGTCGGGTCAGGGCTTTGCCGG
lg1	68587	62.95	84	T	C	TGCAGTGCCACGTGTATCAGGACGAGTCAGAGGGAATAGGAAGCACTTACTGTATAATGATTGAATGAGTAAATATATGCAGTCTCACAAAGGCCTTGTTTTAGTTTCTGTAGCAGTGACAATGA
lg1	68605	62.95	49	C	G	TGCAGTTTGATGTTGGGCCATGCTGTCCTCCATTTTGTGTGACTTTAGTGGAGCAGGATTCTCCTTTAATGGCCCGATTTTGTTCTCTTAGAAGTACCAGTGTGTTACATAACGTCACCAGGAAC
lg1	68641	62.95	89	C	A	TGCAGGCACACAGAGAGTAAAAGGTTAAGACCTGGATACGTGGAGCTGCAAGAGGTGACATGTGACACAATGTGAGATGGAAAAGGTTCAGAGAAAAAATGCAAAAAAGCACAATGCAAAAAAAG
lg1	68705	62.95	116	C	T	TGCAGCATTCGCTAACAACCGCTAACGGCTCTGAACACCTTCATTTCTCACCTGTCCTGTTTCGGAGGCTCTCAGCGGCATCGCTGGCGTTGGACCGCGGGTGTCCTGCTCGTTTATGAGGACGG
lg1	68829	62.95	85	G	A	TGCAGGTGAGCGAACAAAGCTCCGGCCGTTCCAGCTGTGATTTACCGTCTTGAAGCTTCAGGTGAGGAGTCAGTGCAGCCTTATCGGCGCCTCGCCGGGTCCTGCCGATCGAATGACAGGCTCCA
lg1	68913	62.95	22	G	A	TGCAGTTCCTCCCAGTATACAAACTGGTCCCAGGGTGATGAAGGTGCAGCTGGGCCACTCTGTGGAGCTCCCCTGTGTGGCCAGAGGGGTCCCAGAACCGACAATAACATGGGCCAAGGATGAGA
lg1	69098	62.95	66	T	C	TGCAGTCAGTGAGATGAAGACTAATATTCTGCTGCAATAAGCCACATTTGACTGATGTACTGACTTTGATTTTTAAAAAGGTTGTCCATCAAACTTAATCACGACTTTATCAACATCATTTCATT
lg1	69115	62.95	29	G	A	TGCAGAGACAAAGACGTGCTGAGGACCACGCACACACAGGAGGAGACAGGATGGAGACGGTGGACGCGGAGGGCAGCCGACCTGTAGAGCAGCTTCTGATTCGGCAGGAAGTGATCGATGCGCGA
lg1	200793	62.95	50	A	G	TGCAGGGAGTTAAAGAAGGGTTTTCAAGAGAGAATATGTAGAGCAGACATAAATTTTATGCAGGCTTTGTACAAGATGAGTCGAAACACAAAACTGTTTCACAACATGTTGAAATTGACATTCAT
lg1	68746	62.95	114	T	C	TGCAGCGAAGCACGGAAGGGCGATGTGGTGATGTCAGATAAGACACGGATGCAAGAAAAGGAGGCGACGGTCGAGCAGGATGAGCGGCCACAACGAGAGGTGATTCATCAAAAGTACAGCAGTGA
lg1	68753	62.95	30	G	A	TGCAGCATGTTTGTAGGATCTGCTTTTCACGTCTGTCTTCTTGTTCCTTCAGGTCGTTTTCCCTCGTTTTGATCCTTTGTCACTGTTGCGGCCTCTCACTGTCAGTTTCCTTCCCTTCTTCCAGC
lg1	68982	62.95	121	T	C	TGCAGTGGCACGAGAAGGTTGGTGTTGACATGTCAGTCTATGAGTGACGGGAGGAGGAACCAAACCTCCCCTCAGCACAGCTGTCCAACGCGGCCGCTTTCTGTCTCCAGGCCCTGGCAGCCGGA
lg1	67284	63.19	119	C	G	TGCAGCTGAATATTTCCACAATTTCCTCTTCTCTGACGTTGACTTGCAGATCCTGAGTCTCGTATCACCCAATAGCTTCTGCGGAATAACTGTAGTTTCTCTGACAAGCAAAAAACACACTCTTT
lg1	67333	63.19	85	A	G	TGCAGCTCCAGCTTCTCCCAGAGGCCCCGGGACGCCCTGCCGCAGAGGGAGAGAGCGAGGCAGAATCAGCAACAAAAAGGGATTAAACGGATGAAAAAGTGAAAGAGGAGAACGCACATTTCTAC
lg1	67339	63.19	57	G	A	TGCAGAAAAACCCCTTAAGACACAATGGCTTGAGACATACCTAGTGTAGCTCCTCTCGGCTGCTCTCAGATCAGTGATCCAGTCTCACGATGAGCTAATTTTTCCACTTTCGTTATTACTGAGTC
lg1	67361	63.19	91	A	G	TGCAGCTGGTTTTATGTTGTTAGTTTCCTTTTTACCACCCTCTTTTCCATCCTTGCATCTACCACTCTGTCATGTTTGTCTCTGGTGTTTTACTGGCAAGTCATATATATACGTCACAGCTCAGG
lg1	67362	63.19	36	G	A	TGCAGACACTCACAAAGGAGTCTTTTAGTGGCAAACGTATTGACATCCAATAGTCCCTGGGCATGCAAAGCTTGTAAAAGTTTAATACGCAGTTCAATAACCATTTTCCCTCTTATTCCCTGCCT
lg1	64639	63.19	65	G	A	TGCAGACGGAACGCTCAGGGATTCACGGTACAAAAGGACTGAACACAGATGCAGTTAACTCCACTGACTCCTTCTTCTCTTAATCAAACTGATTCTGGTTTAATGAAATGTATGGAAGTGCTCAC
lg1	68133	63.19	52	C	G	TGCAGTCCACGCGTCTCTGCTTTTATCGTTCCACAGATGAAGTCCGCGCTTTCCGCATTACGCAGCACGTCAGGGAGGACGCGCTGCTCAAATCATCAGCGAGTTACAGAGAGAACGACAAAGAG
lg1	66479	63.19	88	C	T	TGCAGAGTTTCAGTTACGTCTTCCTGAGACGCCATCGGCCAAAGAGGAAGCTACGCATCGAGCTTGCACGGAGATGTGGGCGTGAGCTTATCCCAGATGAGGGACAAAGGGAAGATTTCAGGTTT
lg1	67303	63.19	101	T	C	TGCAGCGCTTTTATTAGCCATTTCACGGGACAAGTTATGAAACGGGGACGACCACATGTTTCAGGAGGAGGTCGGCGTGCGCTCATCCTCCAGAGAGAAACTGGAGACGGGGTCTGATTCAGATT
lg1	67343	63.19	63	C	T	TGCAGAACCCTGCAACTCATCTGAAAGCGGGTCCGCTTCAGACCCGCACTGTAAAACCATCTTCATCTATAATCAATATCACACCACTGAACAGTCTGCTTGTGGGTTTTGGCAGGAAAAACCTT
lg1	67394	63.19	85	A	T	TGCAGCGTATTCAGTCCATGTGTTCTGCTGCATGGAGGTGATTCAAACTCGTCTCAAATCCGGTCAAACACAGTAACGGTCTCTGATATTAGGAGACAAGTTGTCCTAATAAGGGATATGATGGG
lg1	67403	63.19	66	C	G	TGCAGCGCGGCTTGCAGAGCACCTTTGTCTGTGAACATTCAGCCGGTTCACTGAGCTGAGGTGCTGCGCTTCTATAATGCGGCTCCTGCTAACTCCCAGTCAAGCATGTAATTGGCAATTAGACG
lg1	67445	63.19	54	A	G	TGCAGCATGAGACAACAACAGCAAACAGGCAGATAGCATCGGTCTGCGCTTGTGACCTCCACTCAGGCTGCGCGTCTGGATCCTCCCTGAGGCAAAGCTGCTGCTAAACTGATGTTTGGGAGATT
lg1	67454	63.19	12	C	T	TGCAGTAAAATTCACTTCCCTTAAGACACGTCTAATTTATGAGGAGTCCACAGACAGGGAGCCTTCGCCATTAAGCTCCACATCCACATTCCAAACAGCCTCTCTGGATTTATTAAGCCAACATT
lg1	67141	63.43	23	T	A	TGCAGCATGTTTTTAACTGAGCCTACACAAAGGAGATGTGTTTGATGATGATATCATCACCTACAATTATGGGATGCGTCCATTAGCTACTGAATGGACACTGTGGAGAGATCGCTTCCTCACTA
lg1	67156	63.43	96	T	C	TGCAGCGGCGGCAGACGTGCACGGCTTCCAATGCGCCGGCACCGCTGCACATGCGACCTCGTATCCTAGAAATACGCTGCTGTACTAATCAGCTGCTTGCCCAGTCATGCTGCGACGGCAGCGTA
lg1	67194	63.43	77	A	G	TGCAGTAAGGAAGTTCCTGCATCAGACCGGCTGGAGTTTGTCAACGGTTGGTACATGCTAATCATACTCAGTGACACATTAACCATCATTGGCTCCATCCTGAAGATCGGCATCCAAACTAAGGT
lg1	65313	63.43	84	T	A	TGCAGTTCTGGAATGCAGACAGACCAGTTCAGCTTATGGACTCTAATTACAGCTGTCACCCATTATTCTGTTTCCTATTGATGATGGAACAGGTCCCAGCCATCATTGCGTAAGTGGTGGCATTT
lg1	65753	63.43	31	G	A	TGCAGGTTTAGGAACAGTTTGTCCGTCTCTCAGTCGAGCAGCTTCACTGGATGCTTTTATGTATGACTTCAAATGTGGCTCCACTCACTGTAGTGAAGCTGTCGTCACGTCTGGGTTCATATCAC
lg1	66210	63.43	60	C	T	TGCAGATGCACAGAATCCCTGAGTGAATGCATGAATAGATGTAGTGGAAGGCTGCATTTGCAGCTGTTTTCTGACACAATAAATATTCACAAATGGGAGTGTGCGTGTGTGTATTTATGTGTGTT
lg1	66252	63.43	66	T	G	TGCAGAAATCCTCATCTGTGATCTAATAGCAGCAGCTTTCCTCATGTTCCTCATCAGCATCAGCGATGAGCTAGAATGTGTCCAGCTGTGCGTATGTGTATGTGAGTGCACCGGTTTAGCCTTCA
lg1	67097	63.43	53	C	T	TGCAGCAGTACAACGCAGGAGGAGGTACAACCCGCTAAGAACTTGTTTCCACGCTTAAAAACGTGATCTAAAACTGGTGACTTCCTGTTTTCTCCTCAGAGGTGACTTTGAGGCCCGACATGTTC
lg1	67274	63.43	120	G	A	TGCAGGTCCTTAAACCTTTCAAACCCTCCAAAAGGAAAACCCTTGTTTTAAAACAGGTTATGTCCTTTTTGGTGTAGATGACATTTAAAGCTGCTACGAATATTTGTCCAAATTCGTGGCGCTGT
lg1	66813	63.67	14	C	T	TGCAGCCTGTTTGTCGATCTGCCAAGTGCTGCCGCAGACTTACTTGAGTCTGTCACACTTTGCCTCATTTGGCATCAATGGTCGCGCGTCCACTCTCTCTGGACTCTTTGTGATGCACTTGTGAG
lg1	66862	63.67	92	G	T	TGCAGAAGTGCTGTCCTGAAGCAGAGCAGCAGCCGTGCATCTACTTCAGCGCCCGCGGCCTGTGAGCGGGCGGCAGCTTGGTGGCATCCTCCGGAATTTCACCTCAAGTCCCTCTTCGGCTCCCT
lg1	523442	63.67	21	T	G	TGCAGCAAAACTAACGTCTGATGAGCTAATGACCATGAATGCACAAATTCATTTATTCATTTCATTCAAGTAACGTCAATCAAAGCATGTCCTCCGCATGAGGTCAGTACTCCATGTGTGTAGTA
lg1	64630	63.67	86	C	T	TGCAGCTGAGCTTAACCGAACAAATAAATATGCTGAAAAAGTATTTAAATTCATAATATGACTATGACAGATTGTCCGGTTTAATACTTAGTCATCTAAGGAATCTTCTAGCACAGAACCATAAC
lg1	65723	63.67	7	G	A	TGCAGCAGCAACATCGACTGCCTGGGAGCTCTATTTTAATTAGCGGAGTCTCCCAATTACAAACCAGAGGAACAAAACTCTGGATGTGTCCACTGACATTCCCACTTCTACCAATTTTCCCTTTC
lg1	65759	63.67	76	T	C	TGCAGAGTGCAACCTTGAAACATGCATGTGTGTCTGTGTGGAGCTGAGGGCGTTTAAAAGCCACTGTATTTGCTTGTAGCTGTATATTCACACTCACAGAACAAATAAGAGAAAACACAGTACAA
lg1	65773	63.67	102	G	A	TGCAGATGGACAACAAATGGCACCGCGTTTAGCGTCAACATTCAAAGGCAGCAAAATACAGTTGGCAGCGAGGAGGATCCAGCGTTAGACCACGAGTCACACGCGCGGCCGCATCGTTCAGGACC
lg1	66112	63.67	90	C	T	TGCAGAAGACGTACGACTCTGGAAAAATGTTGTCAAGCATAATGTACACTTTCACTCCTGATGTTTCCTGGACCAGCAAAGCTTCAGTTACGAGTTTCAGTACAAAGTGACGTCCAAATGTGAGG
lg1	66126	63.67	23	G	T	TGCAGAACATGTGTTTGTGTACAGACTGCACAGAGAGAGTGCATGTGGGGGTACAGGGCTCTGACTTCACTCTGTTTTTATCCTGTTTTATTTAACAGCCGTAATTGTCTCATCATCGGTGTGTC
lg1	66141	63.67	56	G	A	TGCAGGCACATTGAGACCACCGGGGCTCGGCTTATTTGTATTGTTTCCACTTTCTTATTCTTAGCTCTACAATGTCTTCTGTGGCTTTACCATAACAATGAGAAGAGATGAAAGCAGGCCAGGAA
lg1	66150	63.67	103	A	C	TGCAGTTGCTGCCACTGTCAACAGGGTTTAGAGCCCGTGGCATCAAACGACCAGTGGAACACCTGGTATCTGGAATATGTAGAGCAGAACACTGAAGTAGCGAAAACATTAATAATGGATGTGTC
lg1	66220	63.67	18	C	T	TGCAGCAACAGACAGCGCCGATGCCACGGGATGGAAGTCAGACGACAGCACAACTAAACGAGGACTGTAATCAAATCACAAGCAAAACACGTGGCATGTTTGATGCTAATTAGAGCGGAGCGAGC
lg1	66225	63.67	22	A	T	TGCAGACGTGGAAGTGCTGTGTTCAGAACTTTAATTACATACTTTGCTCCAGCTGCACAGTGGTTTTGGGATGTTTCAGGCACAGCCAGAAACGCCAGCGATGGCGGGAATGTGGTTGGTGACTG
lg1	66235	63.67	101	A	G	TGCAGAATAGAAGACGGCCTCATCCCTGGGGGGCGCGGCTCAGAGCGCGTCCCACCCTTTGCTGGTTTTTAATTAGAGCTCAGAAGTTTAACAGTAACTCAACGCTGTGACTGTCATGGACCAAA
lg1	66256	63.67	116	G	A	TGCAGTCGGCCTGCTCATTTATTTTTAGAGGTCCCCACAGTGTTGAACACGCTGAAGCAATAATTCTGGCCGAGCCTGTGCTTTATCCATCAGAGCAGTGAGAAGCCGCGCTACATATTCCTGTG
lg1	66301	63.67	64	C	G	TGCAGGTATGCAGCAGCAGCACTACCTGTCATCCCCACCCTCCCTCTGAGCGCCTGAAAGTGAGCAAGTGCAGGAGCCACAGGGTGTGTGATCATGAAAAAAGGGGGGGGCTCCACTACAGCCCA
lg1	66335	63.67	8	G	A	TGCAGGTCGTGTCTGTGAAGGCGCTGAGAATAATATCTGTCAACTTGTCAAAATCGCTGTCGGCCGCACGCACAATGCACAGTAAACAGATGGCATTTCCACAGCATTCAATAGCAATGTCTTCA
lg1	66390	63.67	71	G	C	TGCAGAGTTATTTCAATCTGAAATTCATTTCTCCAGGGGACATTGACTCTCCAATCCAATATTTTTGTAACGTACTATGGAAGAAGGGTAAAGCATGCAAATACATCTATAAAAGGAAAGTACTG
lg1	67041	63.67	46	A	G	TGCAGAGCAGAGCCACTAAATGCCTCAGTGCTTCAGCGGAGCAGCAAGTACAAGGAAGAGGCAGGTGTGGAGGAAGAGTGTGAACTGAGGTTCTGCCGCAGACGCTCACTAGCTCAACACACACC
lg1	65664	63.9	48	A	G	TGCAGGGCAGAACAATATCTCCAAAGAACAACACCTCGATGTAAACACATGTATGAAGCACGCAGCAAACGGAACCTTTGAGCCTGCGTTACGGTGATAAACTGCCAACACGGCAGCTGTGTCCC
lg1	66519	63.9	97	G	A	TGCAGTCCGAGTTCAGCGACGAGAACATTGAGTTCTGGACGGCCTGCGAGGACTACAAGAAGACCAAGAACCCGGTGAAGATGGCCACCAAGGCCAAGAAGATCTACGAGGAGTTCATTCAGTCT
lg1	66569	63.9	15	A	G	TGCAGTGTAACACGTACAGTAACGCATTACCGCTAAATTGAAGCCTCCAAGCTAGCACACCGACGTCTTTGGGAGGTTGCTTCGCGCAGCGTGAAAGAAGAAGAAGAGCTCAGAACTACAGAGAA
lg1	66634	63.9	95	A	G	TGCAGGAAGTCCCGCCTCCTCAACACGCCAGGTGAGGCCAGACAGGAGATGTGAAGTGGGAGTTGTTTGCAAAGCCAGCTCTTCTGTATCTGGGTAATCTATACAGTATCTGGCAGCAGCAGAAA
lg1	66636	63.9	113	C	T	TGCAGGTGAGTTTTCCCGTCAGCGTGACTTCTCTGTCATCGTCTCAGCATCGTCGTTGCCATCGGCAACCTGCTGCTACGTGCAGCATCACACGGTAACTAGAAAAGGGATAACTATAAAGTCGT
lg1	66794	63.9	29	C	G	TGCAGGAGGCAGCAGAGGCCAAACATGGACCAGTGCACAGCATGTGAATGAATCAAACTATTTATTCATATGTCACGATCGGTAAATACTGTTGTGTTAATTGACAGTCAGGGACCTAATGAAGG
lg1	66580	63.9	103	T	G	TGCAGCAACTTACTGTAGCTGGGGAGCAATATGATTTAAATAAGCTGAGTCAAAGAAATTAATTAATCCAAGACGATAACGTAGACTATAGACGTGACCCTGTTACTACAAAGCATATAAACAGA
lg1	68138	63.9	113	A	C	TGCAGATTACACGTTGGCCTTCAGATCGGACTGTTTTAAGAGCACGTTGCGTTTGCTGCACGGCCAGGAGGCAGTGCGCTGTTGTGGGCGAAGCCTAGCAATGCTGAGGCAGCCACGCAGAGGTT
lg1	537382	63.9	75	G	C	TGCAGCGTAACACGACTGTGGTCTTTCCAGTAGGACGACGTAGGCGACAGCGAGTTTGAGTAATTGTCATAAGCGGGGAGCCGCTGAGATAAGGAATGAGGCAAATTAAGATAGACAGTGAGTTG
lg1	65476	63.9	33	C	G	TGCAGCCACGACTTTGTGTATAACTACCTGTATCTGGCCACGCTGAAGGGGGAGTGGGAGGAGGTGAAGAGAGCAGCGATGAGCGCTCCTCAGCCAGAGGTCAGGCGATACGTGCTGCCGCTGGA
lg1	65487	63.9	63	G	A	TGCAGGAGTGTTCACGTTGAGGCAGCTGCTTGCTCGGCCCTGACGCACAGTGTCTTTAACATCATCTTCTCTGGACTCTATGACAATGTCCAAACAGCTGCCTACGCTTCGTGGACGTGACCTCT
lg1	65496	63.9	107	C	T	TGCAGCGTAGTTTGAAATGTGGTCGTGTTGATCAGTCAGCCAATCATAAGCGAGTGATGCCTACGTCACGGCCAATGGAAACCCCGGTATGTTAAACATATGCGAATCATTTCGGATGTGAATAT
lg1	65527	63.9	47	C	G	TGCAGGTCAACGCCAGCGTGCGCTCACGGCGCCGGGGACGTAGAACACCTCCACTTTGTTCCCACGGGAGCCGTGAGCTCATGCTTCAGCACGTGCAGCTGGTCTCTGGGGTGATGAAGGTCCTA
lg1	65535	63.9	115	A	G	TGCAGCGATGACCATAAATACGTCCTGAAGACTTTGAGCCAAACAAACAGCAGTTCTGACCAACAGCGGTCAAATCAACATGTACTTTTCCTTTGTGCTGCTGTTTCTTCTGTGCAGGAATGTGG
lg1	65551	63.9	58	C	T	TGCAGCCGAAGCCAACGCTGCAATGCTCCCACTGAGCGGAGCATCTTAATGCATGTGTCTAAGGTTGCTGCTGAAGCAGTGAGTGCGTTGTCTTTGGCTGCTCAGATAATCCCAGCCTGTTTATT
lg1	65570	63.9	94	T	C	TGCAGAGCTTCTCTTCCTTCTGTCCCTCAGCCTTGCAGTAATCGCTGATTAGAGGATCAGCTCGTCTTACTGCTTCAGAAGATTTGACTTTTTTTGTGACACAAAAAAACACAGCTCATCTGAGC
lg1	65585	63.9	41	T	G	TGCAGTTGTGTCCGTGCAGGTCAGTTCAGGTCAGAAGAAGGTCTCTCTTTAGTGGTAGCGTTTGACTAGGACATGTCATTGCGTTTGCAAGGGGATTTTTTTGGACTGGGAGAGTGAGAGGTGGA
lg1	65592	63.9	62	T	C	TGCAGCCTTGTGAACTCTCAGAAATCACTCCGGTGAGTAAACGATCAGCACAGCTTCAGCGGTGAGAGGCAATTACACGTGTATGGAGACATCCAGGCCATCAACACGGCACCAGCAGCAGTAAT
lg1	65616	63.9	114	A	G	TGCAGCAAAACCTTCGGCCACGGACTCAGAGCTGGAAAAACATGTGGTGACTCACAAATGAAGGACTGGACTGTGAAGTGCCAGAGCCGCAGTGTGTCCGCGGTTCAAAGCAGGAGATGTTACTG
lg1	65619	63.9	9	T	C	TGCAGGACTTGCCACACAGTGCGCCCACTAGTGGCCAGCAGAGGAACAGCAAGGAGCCGCTGCTCGCTGGGAGCTACAGATTCCTCTCCACTACATCCAATGGAAATGATGGCCTAAAATCCAAC
lg1	65629	63.9	67	A	G	TGCAGAAGGTACATTGAGTGGATTAGAGCAGCCATTAGGACAAAACAGTGTCTCTGCCCCAGCATGCACATGTCAGCATGGTGACCAGTGTAGAGCAGATGTTCAACAGCAGTCACCTCATCGCC
lg1	65633	63.9	37	G	T	TGCAGCTGTGGGTCACACCTGCACATCATCACGGAGGGAGGTGGATTCTTCCTGGCATTCTTCTCCTTGTTGCTCCGTTCAAGTCTCATACTGTACATGTGGACCGGGCCCTGATGCAACAATGC
lg1	65642	63.9	73	G	C	TGCAGACGTGCATAGAGTTGTCGCCACTGAAAGGCAATTTGTGATTTTACTTTGGGGGCGGGCTTCATCCTGCGGTGATAATTTTACCCTTTAAGCACCGTGTTGAGGTGCTTCTTTGAGAGGGA
lg1	65675	63.9	55	G	C	TGCAGGTGAACCTGTACCTGTCACAGCACGGGGACCTTCGCTCGGACTCCTCCCAGTTGTGCATCGCAGCAGGAGCTGAAGGATTCAACCGCTGCACCTGTTCGGTGCGACGTCGATGCTGTAAA
lg1	65704	63.9	105	G	A	TGCAGCGGGAGATCGGCTGCTCTCCTTCTTTACGATAAATGAGGGGTCGTCCTGGTGAAGTCCTACAGGAAGTAGGTCTGTTATTGACGTGTCTGTCTAATCACTAGATATTATTCTCAAATGGT
lg1	65715	63.9	98	A	T	TGCAGCAGCCACTCTGAATCTCACGCTAATCCCAACATTATCCCCTGCACCGCCAATGCTAAGCTATGTCTGAACAGCACAATATAAACATACCATCGATGGCAAGCAGCATAACTGAGCCGTGT
lg1	65716	63.9	6	A	G	TGCAGCGAATCAATGCACCAAAGTAACCCCGCGAAGAACAGCTTCTCATTAATTATCATTCACGAAACATGCAAGATAATTAATCGCATGGTACAAAGTCAGTGCCTTCTAACAGAGACTGAATC
lg1	65741	63.9	49	T	C	TGCAGGTCACAAGCCACCAGCACCTACATACATGTGGGAAGCCAGACTCTGGTCCATCAGCTGTTTGACTGGTGTGGGACCACTCCATCACCGGAGCCTCAGCCTCTGAGTCGCATCACGTGTGA
lg1	65756	63.9	111	G	A	TGCAGCGGCTCCACCCACGCGCACCTGCGCTGCGTTCCAGGCAAGCGGCCAATGAGGTCGAGCCCCGCTCACCTTTCTTCCCTGTCATCTGAGCCTCTGTGACTAATTCCTGCGGTTCTGCTTCC
lg1	65762	63.9	61	T	A	TGCAGGAACACCTCACTCCTCCCTCCAGGTGACAGCTCACAGCTTCCATTTCATCTCAGGATACACGGGAACAAGAAGGGCTGAGAAAACGCATAAAGGGAGGAGGGAGGCCGACGCAGAGACGA
lg1	66013	63.9	32	G	C	TGCAGCGGCTTCTGTTCCTGCTTTGTTTTCTCCCCCCACGTTCCAATACGACTATGGATCTGACAAGTCATCATCTCTATATCGATTATTTCTGCCGAATGGGAATGAATATGTAATCGCACAAA
lg1	66021	63.9	102	A	G	TGCAGCTTCTCAGGTTCGTGCACCTTAAGCCGGCGCCCAGTGTGAGATTCCTCACAACAATCAGGGTGCATTTGATTTGTGGGTATTTATTATTATGTGAGCGCGGCGTCTTCGGAACGTGGGCG
lg1	66034	63.9	103	T	C	TGCAGCCGCGGCCGCCTCGCGCCCTGGCTCCTCGCCAGCGGTTTGCGCTGCGCAGAGGAGGATGAGGAGTTGGTTCTGGAGCGCTGCCAGAGATCTGCCTCTGTGGCTCCGGATGGATTACCTCT
lg1	66054	63.9	35	C	A	TGCAGTAAACTAGGATTCTACTACTGAGCCACAACAACGCGTCACCTCACTCCACGGGCTGAGAAATTCTAAGGTCGCACAGATAATGAGATATATTTCTGTCCCACTCTCTGCGTCTCTGTTGA
lg1	66061	63.9	16	C	T	TGCAGCGTCATGGGCTTTGGCCCATTTAGCAATTCATCCAGAGCCATTTACGCGATCGGATCGAAGACTGAAGGAGGTAAAGAAGCATTTTAATTGATCCTGTGTCTTTAAGAGCCAAAATGATA
lg1	66079	63.9	106	T	C	TGCAGGCCCATCACTTCCATCACTTAGGGATTTTCAGTGTTTGATCTGACACTGCTTCCTGTTCAGGAGCTTCTCCTTTTTTTTATCCTCCTGTGACCATCATTACCGCACAAGGACAGGATTTT
lg1	66084	63.9	22	G	A	TGCAGATCCTTCTGGGACTTGAGTGACAGCGCAGGGCAAACAAATGGATTTATACACACCTCTGTGTCTTCATCTGATGCAATGTGTAGCTGTGGAAGGTTCATGCACCAGACAATTAAAGACAA
lg1	66089	63.9	77	A	G	TGCAGGAAGACCAGCTGAATTTTAGTGAGAAGACTCATTTGTTGACACCAACGTCTTAACCACTGCGTATTTATCTCGAGTTGGAAAGCGGAAGAACCGGAGAATTAAATTGAGTTTGATCATAA
lg1	66102	63.9	40	A	G	TGCAGATGCATTATTCTGCTGCATTACCGCCGCCTCCGTTGGGTTGCCGCTTCTCGCTTTGTAACGGCTGAACCAAGCTGAGATTCACAAAGGCAGCTGTGTTTGATGTCCTGTCAATTCGACCA
lg1	66123	63.9	69	A	T	TGCAGATAAATGAGATTTTGTGTGAAGACATTTGTGGGAAATCAGCCATTTGCTGTGCCAGGCTTATTTATTAACTCTCTACCATCTGTACTACCACAAACCCCGTCTATAATACTGGGAACATG
lg1	66142	63.9	93	C	T	TGCAGGCGCCGCCTGGTGCTGCTGAGCAGGAGGTGTCCCCCCTGTAGCAGCAGCTCCACCACCAGCCTGTCAGAGCCGACAGATGACAGAGCGTGGCAGTGGAGGTGTGAGGCCCGGAGCGCCGT
lg1	66143	63.9	112	T	C	TGCAGAACCGCGCCCGCTGCAATGTGTACCTCCTGCTGCATGTGGAGAGCGTGCTGTAAATGCATTGTACAGCAAGAGCCTCAACCTAAGTGCTGAATCTCATTCAGCGCCGTGACAAGGCGCCT
lg1	66156	63.9	99	A	G	TGCAGGTTAAAGTGGAGTAAAACTATTGCGTGCATGAACGTAACAACGGGAGTAAAACAGTGCATTATCAGCTGCATCATCATGTCACGGTTGTGGGTTAGAGACGCGTCGAGAGGGCGGAGCCA
lg1	66163	63.9	9	T	A	TGCAGTATATCAGCGCACAGTTTGTTTATTGACAGAAGAACTTCAGGTTTCTTGGTTCAGAGTTTCTCGGCTTCATGAGAGTTGTTCGGGTTCACAAACGCTGTCGGAGCGCTGACTTCACAGGA
lg1	66165	63.9	100	A	G	TGCAGCCGAGACGAGGGCCCGTCTCCCAGTGGCTGGAAAAAAGCTGCTGTGACTCGGTGACGGTGACACAGCTGCCGGCTGCTAGGCGTCGTTTTGCCGCGTCTCAGCAGCTTCCTGTGAAGTCA
lg1	66171	63.9	23	C	T	TGCAGTGGCTGCACTCACATTTCCTGCTTCTCCCCCCCGGGAGGGGGAACGCGGCATCGATTCAGACAGATAAGGTCCTTGACAAAACGGGGGGAAGACATAATTCCATTTGTCTTGGTCAAGCC
lg1	66179	63.9	19	A	G	TGCAGACGATAACTGCTTCGCCAGAGAGTAAACGCCGTGTGCTGTCATGCCCTCAAAATGAAATTAAAAAATAAGGAACGTAATGCCAGAGCATTTGTCTTACACGCACTGGAAGAGGAAATAAG
lg1	66182	63.9	25	C	T	TGCAGATGGAAAGGCTATATTTGAGTTGTCTTACGCCATCAGTGCTCATATTTAAGGCTGGTTTAAAGCGAGTACATCATCCATCGCATGTGACTTACCTTCGCTGTGATCTCTCTCATGGAGCG
lg1	66198	63.9	58	G	A	TGCAGAAATGTCACGGCTGGCGTTACTGTGAAAAGCACACAGAGAATTCTCTGTCTTCATATAAATGGAGCTACTTTTGCTTTTCCTCATTAGCAGGTGACGTCACGGCGACGGATGCTGCGTCT
lg1	66215	63.9	115	A	G	TGCAGGCGGACGTCTTAGCGCAACGCCGCATTGGTGACGCCATCGCTCCATCTGGACCAATGTTGACTCACTCCTTTAAATGTTTGTCTCTCACTAAAACATGCATTATGTGATTAAATATGATC
lg1	66229	63.9	11	C	T	TGCAGGTTGTCCGCCTGTGACAGGCAGCGCTCGACAATACACCCCTGCAATATTAGGTTTGATTCCAGCAGTGCCTCAGATCATCCCTCGTTTCTCCATCTACTGTAAGCATCAGAGGGCTTGGT
lg1	66238	63.9	60	C	G	TGCAGCTGGCGAATACGAGCCGTTCCAGCGTTCCCTGCTGAGCGCCGGGACCGCGGCCCGGTTCGACCCGCCGCCGGTTCCGGCTGCGACCGCGCTGCACACGCATGTTCCTCACCTCACGCGTT
lg1	66253	63.9	6	A	G	TGCAGCGAGCAGGTTTTATTCCTGCCTCTGTAGGAAAGCAGCGGCTCACACTCGCACGGGAGCCCAGTGGTTCTGCTGGTAATCGCGTGTAGCCGGCCCCGGGCTGTGTGAGTGGACCGGAGTCC
lg1	66284	63.9	84	A	T	TGCAGGTTGTTTATTTACCTAACGTTCCTGTTACGTGGAACCTTCTGCCTCCACATATTAGAGTGATAATGAAAGGTGTCAGTGTGGCCTCGGAGGCAGTGGCTCACACCTCCCCACGTGCTCGG
lg1	66291	63.9	90	C	G	TGCAGCCAAAGTGGTCTTAAAGCAACGACGCTGAGCGCTTGCTGAAACTGTGACGTAATTAAAGCCGTATCCCGGGGGCCTCGCTTGGAGCAACAGAGGATTCTCCAGAATCTCTGTTCTAAAGT
lg1	66293	63.9	5	C	T	TGCAGCGGTGCCTCACACTGTAAACGCAGCCGGAGATAAATAAATACACGTCCTTGTGCTTCCGTTAAATTAAAGCAGGTGGCAGGAATTAATGCGGAATCAAGCGCCATCCAAGCAAATCACAT
lg1	66300	63.9	21	C	G	TGCAGCTCCAACGCGTTACAGCATCCACTGCTGTCAGAAAAAGAAACGGGAACCGCTTTTGTTATTGTCTCTAAACAAGCAAACTCCCCATTTTGTTTTTTATCAGACATTTTCATTTCACTGGA
lg1	66312	63.9	117	C	A	TGCAGCTTCTTTGCATTGCAGTGACTCAGTCTTAGCCGCGCTGCGACGACTTGTGGTTGTTGAGCTCATGTTGGCGCATTCGAAAGCCTTTGTCTCTGGTGTTTGACAGGAATCCAGCGATTCTG
lg1	66314	63.9	112	C	T	TGCAGCAAACTCTAAATGACACAACAGTGAAAAAGAGGATTTGCTTTCATTTGAACCGCTCCAGTCTTCAGCATCTCCTGAATCTCGCGCCTGGTTCTGAGTTGCAGGCCATCGCTCACTGGCTT
lg1	66342	63.9	107	G	A	TGCAGGTCTGTCTCGAATCCGATGTAGTGGTCGGTGGAGTCGGGCACCTCGTTGCGGCACACGCCCTGGCTCAGCATGTAGCCCTGGTTGCACGTGGCGCAGCGGGAGCGGTTCTCGTAGGAGCA
lg1	66369	63.9	12	T	C	TGCAGCAAAGCTTCACACAGAACGCAAAAGCCACTCAGCTTGTTGGTAAAGGTGGTATAAGCAAATACAAACTAATGACATTTAAACTGAGTTGACGTCATTTCAAACTCAACTCAAAGCCACTT
lg1	66371	63.9	44	C	T	TGCAGGCGTCATGTAGGTTTATGTTCGAATGTGAAGGAGGGAGATGCTCACAGTTGTTGTTTCTGTTGCGTTTCAGAAGGAAAATACTTTTTTTTCTGATTGTGTCGCGGTTCAGACACATCCCA
lg1	66383	63.9	99	A	G	TGCAGCTCCTCCTGAGCGCAGCGGGAGATGGGAAATGACACCGAAATGAAAGCTCTGACGGTGCGTCGCCACTTGTTTTGTGGCGTTGTTGCGTGTGTCGTGATGAAAAAGAGCTGGGAAGGGGC
lg1	66415	63.9	121	C	T	TGCAGTGGCAGCCATCTTTACTCCCACATACTGTACGGTGGCTTTCTGTACAGTACTATTATTTTTATCTAACGCAGCCTTGGCGCAGTTCAGAATGCATTTGTCTGTTTGTCCCGGGTTTCTAA
lg1	66432	63.9	15	G	A	TGCAGGAGGAGGAAAGGAATGAAAGCTGACATATCAGCACCCTCTCCTCGTCTTGTCGAAGTAGTCCTCTTTTAGCCCCGATCCAACATCCACAACCTCTTTGTTTCCCCGTTTTCTTTCCTGTG
lg1	66469	63.9	14	C	G	TGCAGACATGCGTTCATGCATCAGCTGCTGTGTACAGTAAATATATCCACACGAGGCACCGACTTGCTTTATTCATGACAAAAATACAGAAATCCTTAAACTGGAACTCTGCCGTGATCCACTGC
lg1	66475	63.9	31	C	T	TGCAGCCCCCGAAATCACTCAGAGGCTCGTTCAGTCTGTTTTTGCTCATTACCTGCATGTCTTTCAGGATCTGCACCATGAAGACCAGACTAGGCTGCCTGTCCCGCAAATCCGACTCCTACAGC
lg1	66488	63.9	21	G	T	TGCAGCGTTTCCATGGCAGGGTTCTGAGTAGACTTTTGGGGACTTCGACTGCTTTATTCGTAATTTTCCCTTCAGCAATAACATCTGAAGACGAGCAGCATAACAGCGTCCCCCGAGGAGAAGCC
lg1	66494	63.9	38	A	T	TGCAGCGTCCAGGTGTCTCGTTCTATGTTTCATTGTTAAAAGACACGTAGATGCCAGCGCCATCACAGCAGCGCCGGCCTCTTCAGGCGCTGTCCCCCAAAATCACAGTGGAGACATTGTATTAC
lg1	66568	63.9	80	A	G	TGCAGTAACACAAATACTAGTAAACATACTAGCTCAAAGTGTCTTTTCACTAACGGGTCCATACTCTCAAACAGTGCAGTGAGTGTCTTTTTACCTCCAACCGTTCAACAGTCTATCATGAAACA
lg1	66571	63.9	90	C	T	TGCAGTGACGAGGACAGTTTGTACTGTATGACATTAAAATATGAAATAGGTTAGTGACGTGTTATAAAGTTACTTCAGTTAAAATAGTAACGTGTTTTCATGTTGCCAAAACGTGGTTAAAGCCA
lg1	66584	63.9	110	A	G	TGCAGTAGGGCTCAGGGAAAAGTCCTCAGCATCTCCTCAGGTTTAAGTCTGCCAGGGGGGTCTTCGACTCCCAGCTCTGGGAGAGCTTTAACCAGATCACTGTTAATGCAAGTGCTCAAGGCTCA
lg1	66612	63.9	38	A	T	TGCAGCTCCTCAGGAGGCGCTAACAAGGCGGCTACGCGTGCTTAACCCACGCTGTCCATCTGTACTGTGCGTGTGACATTTGTCATGGACTGGAGGTCAAATTATTTCCCCCGGCCATCGGGTCC
lg1	66616	63.9	19	A	C	TGCAGAGCTCCACTGAGGAAAGCTGCTGCTGCTTTGTGTTTCAGATTGACCAGAATGAAAAGGAGGACTTCAACTTAACAAGCGATGTGGGACTGAACAGCATGAAATGGCTGATTCTGGGCCGG
lg1	66626	63.9	78	A	C	TGCAGACACTTGGACCACTTCATTTAGAAGCTGCGCTCTGATCCAGCTCCAGTCCTGTTAACAGCAGTAATAATGATCATGGGTCATCTCGGCACCAGCTGCCACAGCAACACAGTGGTGCAGCG
lg1	66641	63.9	40	T	A	TGCAGATCCAGCTCTGGCTCTGAGTGCATCCATTAAGAGCAGTTCTGTCTGTGAGGAAGGTTGTTTCTTACACGTGGCAGAAACCAGAAATCAGAACACAGTAATAAACTCAGACCAGGTTTGGA
lg1	66644	63.9	16	T	A	TGCAGACCTGCCCAGTAAAATGCTTGTTAGGAGCAGCCTCCCCGGTGGATGTGTGAAGTGCTCTTAATTTTGCTGGTGATGGATGAAAGGGCAGCGTGATAAATTGGAAACAGATTGTGTCTGAG
lg1	66712	63.9	115	T	C	TGCAGTGTGCACACAGGAAGTTGTTAGGACAGCGATGAGAGATCCATCTCAGTCTCACGTCACTCAAAACCAATGAGACAAAATGTAGGAAAAGTCGAGAGATTTACACAGACTGTGCATTTGCA
lg1	66736	63.9	31	C	A	TGCAGCTTTTCAAAATAAAGCTCTGACTCCAAGCGTCAAATGTGTCTACGGGGACTCGTTGACTGACTGCTTGACCAAAATCAAGGTAACACGTGACAAGGCAACTTCTAATCTTTGACATTGTT
lg1	66997	63.9	22	A	G	TGCAGCAGGATTAGGGCCTGATATCTAATCCGCCGGCTAATCCCAGACTGGTAATCTATGTTAGCAGCTCTTAACTCCCAGCACGACGTCCAACGCATTGACCTTGTCACAGAGACAGTAGTAAA
lg1	67005	63.9	52	C	T	TGCAGACCAATCCCTTTGAAAGGTTGGACCGTACGCGCTGAAGCTGAATCAGCGTAAGTCTCTCAAATGACTAGTTTCCAGATGTTGGACTGTCCCTCAACATCTTTCAGCTGCTGACAAAGGGA
lg1	67010	63.9	107	G	A	TGCAGAGGCGACAACAGACTGGAGACAAACTGACACTGCGGGAGTCGAGACGCATCGACGGCGAAGCCACAAAAGAAACACAGAACTAATTGGCAGCAGTTATCTTCGCAGTGAATAATGGCAGG
lg1	67076	63.9	104	T	C	TGCAGACTTCCGGCCGGTGCTAGCATGATGCTAACCGAGCTAACGCGGAAGCACGGCCTGAGGATCGCCGCTGCTTCTCGCTTTTCCGTGGACGAGTGCGCGGTTGCTGTGGCTGCGGTGGTCGG
lg1	67090	63.9	58	C	T	TGCAGGCGCTGACTGTAGCCGCACGCTCTATCTCGTCTTTGTAACACAATCAATGAGATGCAAAACACATTTCCAGAGTGTAATTTCAATTAAAAGCATATCTGTCACCCAAAGCTAAAGCTCTA
lg1	67093	63.9	106	T	A	TGCAGTGAAAGTCTATCTGTAACTCCAGCAGCTGGCTCTGCTCCAGAGGAGAGAAGCACATTTAGAGCTTTAGCTTTGGGTGACAGATATGCTTTTAATTGAAATTTCACTCTGGAAATGTGTTT
lg1	201767	64.14	75	G	T	TGCAGCCAACACAAACGCCTGGAACGCTGGTCTCAGCGCTGCGTCGGGGATCAATGAAGCTGGGAGACTCCCAAGGTTCACATCGCCTCACTACATAATAAATAGGAACATCTCAGCAGATGAGG
lg1	66605	64.14	70	C	A	TGCAGTCTCGGGGGTTTCAACCTGCGCCGGCACAGTTCACCGGTCCTCGGGGCTTTGACAGCTCTATAGACGGCTTGATGGGAGCGGAGGGAGAGGATGCGGGCCGTTTCCAGACATGTTTGTGC
lg1	69102	64.14	115	A	C	TGCAGGACGTTGGATGAAAAGGAGCGACACACAGACACAACACAAACATGCACACAGACACAACAGTTAGTCAGACTTTTCTGAAGCATTCACTTACTGTATTTTGACACTAAGACATTCCACCT
lg1	519759	64.14	84	C	T	TGCAGGCTTGGTCCGTCTCCCCCTCTGGACCCACAGACCCGGGGCTGTGTCTGGTCCAGCTGTGGGTCCAACCAATCCAGACCTCAGACTGTGTCGTACTGTGACATTTGTACATTTAATTGATT
lg1	70250	64.14	95	G	A	TGCAGCCTGTTGTAGGCGACATGAAGCACCCTGAGCAGCCCGTGTCCCGTCAGCAGTGGGACGCACTTGTCTGACAAGCTGTTATTGGTCGCATAGAGCTCCTCCAGACTGCTGCAACTGTCCTC
lg1	201788	64.14	18	T	C	TGCAGGAAGTTTAGGTTCTGCTCAAAGACGGGCTGTGCGTAACGACTGGCACCAAGTTGGCGCAATTTCCACCACAATCCATGTTTTTCTATCTATTATAATATGAAATGAAGGCAAAGGGAAAT
lg1	202324	64.14	79	T	C	TGCAGCTGCACACTTGGACCCGGTTTCTCTGGACCCCAGCAGGCCAGAGCTGAATGGGACGTTGCTCCGTCTCTGTGTCCTTAGTAGTAAAGGGAAGTGCTGATGCGTTAAACTACATTTCCCAG
lg1	64344	64.38	65	G	C	TGCAGGCCGTGGCCTTGGCGGAGACTCACTCACCAGCCGCCCTCCTGTTTGTCCACGTTGAGGATGAGAGCCTGTTTGGGGAAACAGAGCTCGTCTTCTCTCTGAGCTCGATAGTCGTACAGAGC
lg1	64364	64.38	58	G	A	TGCAGGGCACACGGGCTGCGGAGCGAGCGTTAAAGCCAAGCGGAGCAAAGAGCACGTTGAATAGACCTGTGCTGAGCCGTGCTGTGGACTCTGTCCCAGCTGTGGGCGAGGACCAGGACACGACG
lg1	64365	64.38	64	A	T	TGCAGCGGGCTCCTCTGCCCGTGGTCGGCCACGGGGTCTGCACCAGCAGCGCCTGGTGGGGAGCAACGTCAAAACAACATGATGTCTGCCTGTGACGTAGGCGTGGGCGCTGCACATAGCTTTAT
lg1	64377	64.38	110	A	G	TGCAGGAGCTGCTGTCTGTGGAGCACTTTACATCATCGAGTCCCTCTGCTGTTCAGCTTCAAAGCGAGCGCTGAGCTCGACGCGCTGCGATACGAGCTTTTAATCAACACAGATGCAGCAGGAGC
lg1	64426	64.38	74	G	A	TGCAGGAACACAAGGGTCCAGCATGTAGCCAGTGCACCAGTCTTCAGGTTTTCTGCTTGTCTTTGGGCGCATCAGAGAGCGCACAGCAGCTGACAGCATTTAGAATCATTGTTCAGTCTGTGTAA
lg1	64474	64.38	100	G	A	TGCAGCATGACAGCAACATAAACACATAGGAAATCACCTTCTGACAAATGTCACAACGAAATCAAACCAAAACTCCTGAATAAACTGAGGAGAGTAGGTAGGCAGAACACAAGTCACACCTGCAG
lg1	64477	64.38	23	C	T	TGCAGGTGTGACTTGTGTTCTGCCTACCTACTCTCCTCAGTTTATTCAGGAGTTTTGGTTTGATTTCGTTGTGACATTTGTCAGAAGGTGATTTCCTATGTGTTTATGTTGCTGTCATGCTGCAG
lg1	64534	64.38	9	C	T	TGCAGTGACCTCAGCGTCGAGCTGCAAACGAAAGGATGCCCGCAAAACATCTGTAGGAGTCCGGACGGAGGACTCCGCAGAGCCGAACGGAGGACGGTCAACCACGCGGAGGCGAGCGGGCTGCA
lg1	64555	64.38	105	G	A	TGCAGGCCAGGCTGAGTGGAATAATTGATTGCCGATTGACCCTCCACTGCCACGGAGGACAGTCCTCTGCACTGCATTACTGCACAGGCTGCTCTGGTCAACAGCGCGTTCACATCCCTCTGCTT
lg1	64563	64.38	75	A	G	TGCAGAAGATGCAACAAGGAAAGAGCGTAGGTCAAAGGTCAGGAGCAAACATCAGGGATGTGTGTAGGTTCCATTAGCATCAACCACTTTTCTCCTTTTTCAGCCAAGTCACAATGTGTGAATAT
lg1	64634	64.38	52	G	A	TGCAGACAAAAAGTCACATTACGTCAAACCAACCCTTTTCTCCTTAACACTGGCAAACTACATACCCCAGTTAACACCATAATGAAAAGATCCCATTTAAATGTTTCTCAGCAGCGTCACAGTTG
lg1	64649	64.38	33	A	G	TGCAGGTTGGAGTTGACAAAGCTGAGCTCCAGAACCACCGTCTCCTTCACTTTGTTGTTCGTAGTGGCCCTGTAGAACAAAACACATCACAGCCAGCATCAACGAGGTTCAGTTAGCCTTCACTC
lg1	64761	64.38	51	T	C	TGCAGATGCTGCGGTTGCTATAGCAGCAGCACTGGCAGTGACAGAACCGTTTAGCACTGGCCCGGGTGGAGATGCGTTCTGCTTGTTCTACAATGGAAAGACTGGGGAGATCAGTGGAATTAACG
lg1	64794	64.38	47	C	T	TGCAGGCTGACACGGAATATGGACACTGATAATCAGGTTATGGTCGTCTATTAGGAAACGTGTCTTCTAGTTCCTTTGAAAAATGAGCACAAAGCTGAAGCCAACATACATTTGCGCTGCTCTTG
lg1	64802	64.38	87	C	T	TGCAGGCGCTGAGGCCATCTGCTCATCCTGTCTCACAGAATGCATCAAGGGCGGCTATTGTAAACCTACAGAGGGTGACCTGGAGATTGTGTTAGGATGAGAGATGAGAGATGCAGAAAGAACTG
lg1	64869	64.38	84	G	C	TGCAGGTCCACCGACACGTTGTTTGGTTTGCACGGAGCTGGTGGAGATAAATGTGACTTTAACCTACATGTAGCAAGTATCAAGGTCTAAAGTCTGATAAGTAAACAGTAAACATTTGATTTCGC
lg1	64879	64.38	120	A	G	TGCAGTTGACCGGTCTGGACCGCGGTGCCCAGCTGACGGTCAGCGCGTTAGAGGTGCAGTCCAAGGTGTTGGTCACGTTCTGAAGAGGACACGGGGCTGAGAGGGAAACAGTCATGAAACAACTC
lg1	64949	64.38	9	C	G	TGCAGAACTCGGCCAGACACGCCTGACAGAAGATGTGGTGGCACTCGGACAGCTGCACGCACTCAGAACCAGGCGCGGTGATGAAGCACACGCCGCATTCAAACAGCGTGCTGGCAAACGCCTTC
lg1	65039	64.38	8	C	T	TGCAGGTCCGTGGTGTTCACATGACCCAGACTCAGCTGCTCAACAATTAGGACTCTGGTATTACACTTTATTTATACATACTACAGTAGAATAGTATTAACATTTGTCATTACACATGTACAAGT
lg1	65046	64.38	17	A	G	TGCAGTCTCGACTATAGACTTTAATGTTGGTGGTAGCGTGAGCAGAGTCTCGGGGAGCTGGGTTTCTACAGATGGGACGTAGGGTGTGACTTAGCAGCCAAAGGAGACGCCAGAGGCTGACGGTT
lg1	65128	64.38	39	T	C	TGCAGCCGACAACGGCAGCGTCGCTCACAATGCGGTCTCCGCCGCCTTTTGTTGGTTCCTCTCCTTCTGTTTTCTCCACTAATTTGATTTCTGCAAATCAGGGTTTTGTCTCGCCGAGTGACTGA
lg1	65139	64.38	22	T	C	TGCAGACTGCGATCCTCCCTTCTCTTTCTTCTATTGAAGGAAACAGAGAAAGCTGTAACCACAGAGAGGTTGTGTCTAAAGGAAGTGACTGAGCCCAGCTTTACACAACAGTTCAGTGATCTCTG
lg1	70093	64.38	69	T	C	TGCAGGCCGCGTCCCGCTCCAGTTTAACGCTGACGAGGAGATGAACTCATTCAGGAGGCCTCAGTGTCGTGGCTCAACGCATGAGGGCTGACGTGCGTGTGCTTCGCAGTGTGTCTAAATTAATG
lg1	70122	64.38	87	G	C	TGCAGGGGTCTGCTCTCCCCCGGCCGGTTCTGGCAGCTCAAGCCGGAGCCGCAGCGCGCCGTGTACACTCCGCACGGCTGCCCCTCGGCCAGGGCGCACGTCATGCAGCATCCGCAGCCGGGCTC
lg1	70124	64.38	81	C	G	TGCAGTGCAAGCCTCTGCCGAAGGACTGCGCGGAGCGGGTGCGGGAGCCCGGCTGCGGATGCTGCATGACGTGCGCCCTGGCCGAGGGGCAGCCGTGCGGAGTGTACACGGCGCGCTGCGGCTCC
lg1	70178	64.38	84	C	T	TGCAGGTTGTTCTTCAGGAGACACTACGTCGTCAGCACCGTCATCTTCTGCTCTCTGGACCCACAGGGCAGGAAGTGAGTCTCCCATTAGGACACAGTAGCAGACAGCATTCACACACTCCTCCA
lg1	201737	64.38	58	A	G	TGCAGCTCTTTATTCCACGTCCAGGTGGTGAGTGATCCAGTGTTCCTGTCTGCCTCCAACCACCATGTCTCGTGTCCGTCAGCCCCCTCTAGTCACAGGCATCTCACCCAAGGAGGGTGCAGCTT
lg1	201738	64.38	91	C	G	TGCAGGTCTGTAAACAACGTTTGCATTGCAGCAGTTATCTCTCAGATAATAGAAAAAAATAGAGAAGTGAGCCAAGAATGAAGGAATGAAGCAGCAGACAGAGAGCAGGGAGGGAAGAAGAATGT
lg1	201745	64.38	18	G	C	TGCAGCCTCACCCGTGAAGTTTCAAATCTCTCGATTTCGCCATGTCACTGGGCAGAGCCGCCTGTCTCCAGTCTCTTAATCCTTTGAAAACATCTTCCTGCGATTGTGGGCCTATGCTTTCTATT
lg1	201791	64.38	111	C	T	TGCAGAATTCCAGGACGCACGGAGAGCGGAGGTGCTGCTGCCTGTCGGGGTCTGAGCTGCATCGTGGACGCTGAGTTGACCCCTCGCAAATAGCACCGAGCAAAGTGATGACGTCACCGAGGCCT
lg1	201822	64.38	63	A	C	TGCAGAGGCCTCCAGGTCCAGGCCTGGAGCTGACGTAGGATGCTGTAACTTTCAGGTGCTCTACTTTGAACTGTCTTTCTTTTCATTCTCAGTCACCACCGCTCCACAAAGCGCTCGTTAATCTT
lg1	201923	64.38	84	A	T	TGCAGCAGACGAGCTGCAAAGCCGTCACAATTCACCAGGCTGCTGTCAGCGAGTGGATTCTGCTGGAGGCAGAGACGCCACAGCATCAGCGCACGCGCACACAGAAACAGACACACACATACAAA
lg1	202264	64.38	46	T	C	TGCAGCTCAGTTCCTGGTTGTGCAGTCCTGAAGGTTTGAATTCCCTCCTCACAGCTTAATATTTCAACCTGTTTCAGAAATATTCATGAGCTTGATTATCAGAGCTTTGAAGTGCATTTACACCT
lg1	202265	64.38	28	G	A	TGCAGCGTTAGCTTTGAGCTGTGTTTTTGGTGTTGGAGTTTGATTCCACACTAAAAAAAGACATAAAACCTTGAGTCAGTGAGACCAGTCCATCATTGTTATCAGATGATCAAAATGCAGTGGCC
lg1	202282	64.38	103	A	G	TGCAGTCACATTTGACAAGATGGATGAATTACTGTTATTCAGTCATTTTACATTCTTTGCTGAGTTTTCAGGACTGTATTCAGGTTATTGTGACCAGGTCTCTATTTCACTGCACCCGTCCATCT
lg1	202286	64.38	84	T	C	TGCAGCAGTTTCCTTTTCATTGCGTCGGCAGGTGTTATTTAGGTCCTGACAGAGAGAACAGCCTGTTTTCTCTGGCATTTTAAATCCAAATCAAATGATCAGCGTCGTCGTTTGTATTATTGTGG
lg1	202325	64.38	79	T	A	TGCAGGGCAAAGAATGGCGAGAATTTAAACGACCAACCACCAATGTGATTATTTAAACTGAATCTAAATTCAGACAAATTACTCAGTCTTTATTATAATGAGATAAATTACTGGTGGTGTGAAGT
lg1	202326	64.38	46	T	C	TGCAGCTGAAGGCCTCATTGGGGAGATGTTTGGCAGGTTCCAGCTCTGTGTGGTGCAGACATTAATAAACTTCATGTCTCAATATGTCTGACAAAGCAGATAAACCACAATCTCAGAATCTGAGC
lg1	519501	64.38	89	C	T	TGCAGCAAAGGGGGAAGAATACAGATGATAAAATCACGGGCTCAAAGCAGCCGACGTCTCAGAACTCTGAGTTCAGAAAGGTTCTGAGTCTGAGCTCAACGATCCAGGACCAACAGAAGCATTCA
lg1	519590	64.38	20	C	T	TGCAGATCCAGGACCAGTGTCCTGGTGACATTCAGCAGATGGACTGGGCTCAGACCCACGCAGTGACGGGAGCCTGTGAGTCCCAGCAGCAGCAGCCTGGACCGGTGTCGGTGACTCATCCATGA
lg1	519608	64.38	58	G	A	TGCAGGACGGAGGCGGGTCCTCCAGTGACCGTCCATCGACCACACGCGACGACTGTGTGCACAGCTGCACTTCTGGTGAACTCTCAGATGCATCTGACGCTCAGCATCACCCTGTTCACATCAAA
lg1	519627	64.38	43	C	G	TGCAGAGGTGAACTCACTGATATGCAGAAGTGGAGGATAAAGCCTCTGCTGAGGTACAGACAGAGGACATCACTGTGCTCTGGACAGTCAGAGGGTTCCTGCTTCGCTCATGTTGACACGCATCG
lg1	519661	64.38	33	A	T	TGCAGCAGAGAGGTGCTCACATCCCCAGGCCGTAAAACGTGGTCGATGGACCACGAGAGTCCCAACTTTCATGAAACCCCTTAAGGTGGAACAAAGGCGCCGTGGGCAGCACAGGGAGCCGGGCC
lg1	519664	64.38	101	A	C	TGCAGCGCGAGGCCAAACCTCCAGCCGCTGCTAATTAGCTAAAAGGGGTGGTTTGTCTGCGGCCTCTGTTATCTGAACTGGTCTCAGAGTGTAACGAGTCTAATAATTAACATAACGCAGGTCTA
lg1	519738	64.38	26	T	C	TGCAGTGACACACAATTGTCACAATCTGCTGTTGTGCAGTGTCTGGTCTCCACCATCCAGATGGCATGCAGAGACAGCACTGATGCCTTGCCCATTTTATTACTTCTGTATGTACAAGTATTCTT
lg1	519747	64.38	15	A	G	TGCAGTGGGAACGTTGAAATGAAATATAAAAGCGTAAATGTTCATCCTGACAAATATTCAAAAGCTGAGTCAGTGTCAGCTGTATCACTACGTCACCTTCGCTGATGGGAGAAATCCTCCCTGTT
lg1	520795	64.38	44	A	C	TGCAGGGGTTTAACCTGGACATCCAGCATGTTCGTGGAAAAGACAGTGTGTTAGCAGATACCCTTTCGAGGTTGTAGTTTCCTCATTCCTGTGGGTTTTGTGCATTTGTTCCAGGACATTTTAGT
lg1	520917	64.38	118	G	C	TGCAGAGGCGGCCGATGACGGAGGGGAAGCTGGGGCCCAGTGAGGCCAACCGGGCCAGCAGCTCCGAGTAGAACAGAGACGCGTCTGAGGAGCAGTCGCACCGTCAACCACCTGTTTAGTCATTT
lg1	521062	64.38	9	A	G	TGCAGAGACAGCAGCAGTTGCTCCATCACCAGGTTCGCCATCACCTAAACACACGCACAGTCAGACGCATAGTTGTGTCTGTTCAAACCTCGGCTGAGTTATTGTAACTTTATCTTAGATCTCGA
lg1	521149	64.38	53	C	T	TGCAGACGGTTTTCAGTACTCAACCCTTTTCCCCCACAACCTTTTGTAATTCACATCTGCTTTCATACGTTGAGTTACATTCAGGGAACACAGTCCTACTAAGATGCTGTGGTTGGTCAGAATTT
lg1	17221	64.38	71	A	C	TGCAGGTGGAACCTCTCCCTGTGGAGCCAGTGCAGACAGACGCTCTGCTCGTAAACTCAAAGCAGAGGGAAAAAGGGACTCGTCACACGGCCTGAGAGAAACTCCAGGACAGTGAGTGGCGACAG
lg1	64366	64.38	117	G	T	TGCAGCAGGAGCTCAGGCTGTGCTTCACACACCTGAGGCCTTCACGTGTGGCCACTCTCAGTTTTATGTCAGTGAATTATTGTGTTCACCCGATCTGAGCAGAAACGGTCGGACAGAGGTGGCTC
lg1	64447	64.38	21	G	A	TGCAGGACGCGTTCAGAGGACGCTCTGCGGTCGGACAGGACGTCGTCCTGCTCCTGTTTGATGCTCTGCTTTCACTTTTCCGAGTGAAAACAAGTCTCAGTGGCTGCTGGTCGTTGGAGTCAGGA
lg1	64518	64.38	95	T	C	TGCAGGGAGTGCGTGTCTGCGTGCACCCGGGTGAGGAGTGCAGCGCTGGGAGGCAGGCCGGGCCAGAAATAGTGTGTGTACAGGCCGCGTGTGCGTGTGGGATCTTGAGACGGATTTTCCAGGAA
lg1	64664	64.38	71	G	A	TGCAGAACACCAGGAAGGAATGAGGGAGCGGAGGCAGGCTGACCTTCGCCTCACGTGACATCCTCCTCATGAGACGCAAAGAAGATGCTAAATAGTCTGAAAGTTTCAGGTTTGTGTGTGTTCAG
lg1	64751	64.38	91	A	G	TGCAGAAAACAAACACATCCATCGTCCAAACTGGAGCCTGCTGGGCAAGGGGCAGGACTCACCCTGGACAGGTCACACAGCACAGGAATAGGAATAAATCCATCATCATCATTTGTCACTGGTCT
lg1	64756	64.38	75	A	T	TGCAGCATAAAATATCTTACTGGGATTGGTTATGTGCACTAATAAGGCAGATCACACCACTGATTGAAAAATACAATACAATAATGAGATGAAAAATGTGATTAGGGTGCAGCTGCATATAAACA
lg1	64804	64.38	86	T	G	TGCAGGAAAAATGAATGACATGCAGTGAACTTTGTTTAGTCTGAGGAGAGGGACGTCCCGCCCCGTCAGCACTGTGACAATCACAGTGTGTAAAAGGACACCACATGAAAATGAAAGTTTGCAAA
lg1	64872	64.38	39	C	T	TGCAGCTTACTACCAGGTGAGGGCGCTCGGCAGGAACGGCGACGTCAAACAGTGCAACACGAGCAGCACGAATTGTCTTCTACCCAACATGGTCTGCTCTGAGACCTACATGATCACCGTGAGCC
lg1	64989	64.38	100	G	A	TGCAGACAGCCAGTCAAAAAGCTCCTATTTATAGTAAGTACTGGAACAAAAAGCTGCTGAGAAGTGTTTATCTTTAATTCAGGTGGAGCATGAAAGAACAGCCGCTGTGGAGACAGGACTCACCC
lg1	65117	64.38	50	T	G	TGCAGTGAGATTGCACCCCGAGGTTGCTCAATGTTTGAGGTTGAGCGCTGGAGGCGCGAAGCAGCAAATCTGTGTTATGACACGATCCTCAGTGTCATGTTTGAGTACAGGCTTGTTTAAATCTT
lg1	65118	64.38	47	A	G	TGCAGGGAATAATTGATTTCATTCCTCACATTAACAAGAAGAAAGTGAGAAACAACATCAGGTTTGTGTTTCCTGGTTGAAACCACCTCAGGTTTAGGATCAGTCAACGCTTCACTCCCAGAGGA
lg1	178167	64.38	53	A	G	TGCAGCTCCAACTCAACAACATGCAGGTCACACACGGACTCCGCTCCGACGCCGTGCACTGATCCTGAGGCGGCAGCTGCGCCTGCGTTTAAAGGCGCAGGGAGAGTTCCAGGCGCAGGGCATTC
lg1	201669	64.38	64	C	G	TGCAGGTGGAGACCTTCTCCTCAGCACCTCCGTGTGGTTGATGTGATTGTTCTCCTACCTGGACCTCTGTGGAGGGCAGGCGACCTGGGGTCCGGGTCTTGTTCCTGGTTCTCAGAGGATGAACC
lg1	201672	64.38	36	A	G	TGCAGGAAGTGAATGGAGTTAAACAGAGTCGTCCACATGAAACAAGAAGAAGCAGCTGTGACACGTATGATGTTTGAAGGGGACCCTACCTTGCTCATTCCACTGCCCATTTCTGCCAGAGGTCT
lg1	201688	64.38	9	G	A	TGCAGGTCCGTTCATTAAAGCTGGACTTACTGACCTTTGGCCACTGGGGGCAGCACAGCGTCTAACCTGTTTACCTGTGCTGCGTTCAAGGACCTTCTGTACAGAGCGTGGAGCTCACCTGTGAG
lg1	201707	64.38	92	T	C	TGCAGGTGATCCAGGATCTGTTGCTGGAGCTGAGAGTTCATTGCCTCATGATAACTTTGCTGCACACTACAGAAGGTGAGAGAGAAGTCGGATGAATGGATGTGTCCATACACAGGAATGCATTC
lg1	201861	64.38	99	A	G	TGCAGAAAGCAAGGCAGCACCGGGGACCGAGGGCCGGGATTCCTGTGCTATCAGACGGCCCGACTCGGCTCAGGGCCCGACAGGAGGAAGCTGCCAGACACTCGTTGACAGCGAGGGCGGGAAGG
lg1	201925	64.38	12	C	T	TGCAGCTACGCTCTCTTCCTGCTATCGTTCCTCTCAGATGAAGCCTAAACTGGAGCAGGCTTTATTCTGTCATTGATCGTTATGGTCGTGGCTTTGCTTCAGTCATTCATTAGATTGTTGAGTGG
lg1	201944	64.38	68	A	G	TGCAGCCAAATGCTAAATCACTGAACACAGAGCGAATGTTTACTGTGGCGCTGGACCAGAGGGACAGAGCGAGCTTCAGGGGGAGTCACAGAGCAGCGAGATGTGGAATATTTTCACAGTCCAGA
lg1	202252	64.38	5	A	G	TGCAGAGCAGAACTTCAGACAGTCACTACTGCTTATGCTTGTCTGTGATCAGAATCCTTTTTCTTTTTTATCTTTCAAGTCCGTAGAGAAAGTTTTGAAGGTCCTGAGACAGACTCATTAGAACG
lg1	202260	64.38	13	G	A	TGCAGTGAACGTGAAGTATGAACTCAGTGAAGATTATGACCATGCCTTTATAAAGAGCACATTATTACAGACACGACTGCCCGGCACACACTGATAGATGCACTTAGACCAACTGAAGCTTTTGG
lg1	202283	64.38	69	T	G	TGCAGGGTTGAGTTGCCTACCCACTACCATGAGCAAGCTGTGGTGAGCACCGCTGTTGAGAGCAGAGCTGAGCTCAACACAATTATGTAGCTGTTATTGCCTTTGACTTAGACTTTAGTATATTC
lg1	202344	64.38	15	A	G	TGCAGCATTCTCAACATGTGCTCTGAGATTTAAATGCTGCGCGCAGACGTGCACACTCAGCTGTGGTGCACGTGCACAGCTGGTGTGAGGTAGCGATACTAGTGTGTGTGCCAGCATAACACGTG
lg1	202375	64.38	27	A	G	TGCAGTATGAGAGGATGGAGGCAGAGAGGAAAAATCTGGAGGAGGAGCTCAGGACGCTCAGGATGTCTGTATGCCAAGCTGAGCAACAAATAAGAAGGGCAGAAGAAGAAAGTCACAGTCAGCGT
lg1	202410	64.38	28	C	T	TGCAGACGCCAGTGAAAGTGAGCGTGAGCGCATTCGTCCACGCCTCAAACACCATGTGTGCACATTTTTCTCTGCAAGTCTGCAATTAGGCCTGAGCTAATGCAAAACAACTGCTGGCGATAAAT
lg1	519520	64.38	34	T	G	TGCAGTCTTTCAGGCTCTCACACGTTCATCCATCTTTCATGAAGCTCCCGTCAGGCTGGAGTTTCGTGCTTTGTGCTTCGGATGACGCTGAACGGAGCTTTTCACACTGACGTCTCTGCAACTCT
lg1	519563	64.38	118	T	C	TGCAGCAATTAGATTTTCCATTCTTTAAGCAAAACTGCAAAACTGCTGCCCAGTTCAAATCCACACAGCAAACAACACGACACGATGTGAACAGATTCAAGTCCAGTCGCTCTTTGTTCCAGCGT
lg1	519613	64.38	31	C	A	TGCAGGAGAATTATGCACATGTGGATCTCTGCACAATCTGTTTCAGCTTCTTCATAATCGCTTCAACACAATGAAAGCTGTTTGGTGAAGGACAAGTCAGACGTCATTGTAATAATGACAATACA
lg1	519711	64.38	62	G	A	TGCAGTTTTCTGAGTCAGACCATCCACCTGTTGGATGAGGATGACAGCCTGTACTGCATCTCAGCCTGGAACGACCAGGTGATGCTCTCCATGTCCTTCTGCTTCATGGATGTAGATTTAGACTT
lg1	519820	64.38	68	A	C	TGCAGGACGGACTTCACCTATCGCTGTCACAGCTTGTGTGCGTCCTGTTTACCTGGAATTTTGTGAAGCTGGCATTGGAACAGTTCATTTAAAGGTTGTTTGCTCTATTCCTGTTTTAATGTGAG
lg1	520142	64.38	114	G	A	TGCAGTCCAGCTCGGTGGATCTGCCACTCCTGAACCTCTCTCAGCTGGATCAGACAACTTGGTAAAGACTGGAAAATAAAAAAATGTATTACTGTTTATCAAGAACAGGAGTCAGACCAGGTGCA
lg1	520163	64.38	47	C	T	TGCAGCCCATTAAGGTCTCAGCTTGTGTAAATCACTCTTTCAATTTTCATCCTAAAGATTTTGCCATTTTATTGTATGTTCCTGGAACAATCAGTTATTATTCAGCTAAAGCATAAATGACCTTC
lg1	520418	64.38	58	A	C	TGCAGTACCACTCGTGTCCACTAGAGAGAAGACAAGTGATTGTGCTTCGTTCACGTTCAAGTCAAGTAAATGCCAGCTTCGCTGAAACTAGAGGGAACTGCTGAAACATACAATAATCAAACATC
lg1	520690	64.38	59	C	T	TGCAGGAATAATGTTAATCTGATGAATCCTGTGCTCTGTTGTCCCATCACTGTGTGACACGTCACCTCTATGTGTTGGGGATTAATTTCAAAAACATTAAACATAAAGTGAAAGTGACCACACAG
lg1	64389	64.38	86	A	G	TGCAGTGATTCTTTGACTAAATACATGTAGGTAACACTCAGACAGAAGCAGTTTGAGCTCTGAAGCAAAGGTTTGAATGTTGCACTAATCCTACGACGTAGCTTTACTCTCATTCAATATATTCA
lg1	64397	64.38	13	A	T	TGCAGGCAGCTGCACGTATGACTGGGTGGAAATGGACACGGTCGTCAAATGAAACGAGTCAGATCAGACCGATGAGCATCGGATGAGTTTCCTTCGCTTTGCGCCTCATTATTTAGTGAACAGAC
lg1	64499	64.38	102	G	A	TGCAGCCTGGCCGGGTCACCATCTTGTAACGAGTCCTGAACACCCGCTGTGAGGCCGGGCTGCGATGGCCAGAGGTGGGAGCTGAGGACAGAAAGGTTGACAAGCTGGTAGGAAAACCTGATCAT
lg1	64550	64.38	105	G	C	TGCAGCCGTTGGTGTGTGTGACTTATTAAAACTCCCTCATTAAATCAAGTTGGAACTGACAGCAACAAACCACAGTTTTCCCTCAGAGAGATGGTGGTTTCCCGTGGATTCCTTGTGTCAGAGGA
lg1	64610	64.38	80	G	A	TGCAGTAAACACACATATGATTAGTTTCTGATGTGCATCCTTGAAAACAATACTTGAAACTGCACGTGTATGTTTGAGACGAGACTAATTATACAGCGCTGTTACGTATCTGGACTTTGTGAGTG
lg1	64631	64.38	58	C	T	TGCAGTGACCTCTACTGGTGTGAATATTGATCACAATCAGGACAATCTAACTATTAGACAAAGGCCTCTGTAGCTCTATATAAACATATCGATCCTGCTTGTTCTTAAAACTTTTAGTTTGTGTA
lg1	64636	64.38	77	T	A	TGCAGATGTTTTCCCTCATCAACGGCAACCTTCACGCTTGGAACTTGACAAACAGGCAGTTTTATCTGCCAGTGTGCATATATTTGAGTCTGTCCTTCTTCTCTCCCAGACCGTCCACCAGGCGC
lg1	64641	64.38	86	C	T	TGCAGCGACAGAGAAGTGGAGGTCCGTGTGGTCACGTTACACTCGCACGACGCACAGGTTAGTGTTTGTTCAGGATGTCAGTGCTTTGTGACATGCTGGGCTGCGAAGTGACTGGAGCCATATCT
lg1	64661	64.38	5	T	C	TGCAGTGTAATCCAATGAAAGGACCGTGCGGAATTTCCCCAAACGATAAACGTCCGACGAAGGAAGAAGCATCTGCGACTGCTCGTCCCCGCGGAGTTCACGTGCAGAGACGCAGATAATTACGC
lg1	64679	64.38	30	T	C	TGCAGGCCCGTCTGATCATTAAGATCTGGACGTGGGCTTTGACTTTCACACTTGAGCCGCAGCCGGACGCTGGAGGCGTGACGTGCGGGGACTGACAACGCTGTGAAGAATGAGCAGCCATTTCC
lg1	64684	64.38	15	G	T	TGCAGCAGACTGCTGGTTTTAGTCCAGGGGTCATGATGCTCCTGTGGTCAAATGTAGAGAGTTGGTGATTGAGCAGTGCAGTGCTGCCACTGAAAGCTAAAGTGACCCGTTCCTCCGACCAACCA
lg1	64693	64.38	55	G	A	TGCAGGAGGTACTCTGCTGTTTGAACTCAGGAAGTCAGGCATTACTGCATTTGAAAAATGAAAGGCATTGTGACCTTTTACATGAAATCATTAGCTCTGCATGTGCTCTCAGATCTTTGATGGGA
lg1	64697	64.38	12	C	T	TGCAGAGGTTGGCGAGATAAACACACACAATCCTAAATGTTGTACACAGCCGCCTGATCCAACCCAGGGTGTCTAGATGTGATGAGAGTTTTGTCTTCTTGAACAGAAGCTGAACTGCAAAGAGA
lg1	64700	64.38	78	A	G	TGCAGACCTGATGTGTACTGGTTGTACTGTAGCTGAGGCCTCACCATTGTACTCCTTCCTGATAAACCTCTCCAAGCCAGCGAGAATCTGCTCCCTCTTTTGCTGCTCAAGTTGTGTAGGTGAGA
lg1	64703	64.38	51	A	G	TGCAGACTGTGCTACTGTACGTAGGCAGATGACTGGTGCAGTTATTTCACTAAGGGCTTGTATGTTAAGAGTTCTGTTCTGCTGCTTTTAGATGAACTCTCACCTACACAACTTGAGCAGCAAAA
lg1	64709	64.38	105	G	C	TGCAGCACTGATGCGTCCATCTGAGGAGGACATGGAGGTGAGGCCCACTGTGGAGGAAGGAACCCTGACAGAGCAACAGCTGGGCCTCCGACAGGCAGAGGAACGGCTCTACAGAGACTACATCC
lg1	64833	64.38	76	G	A	TGCAGTGTGGCCAGACCTACAACGTCAGCGCGTTCGCCCAGGATGAGTCCTGCTCCAGTGTGCAAAGCAACACGGCGTATGTGAAGACAGGTACTGCTGCCTTTAACAAGAACAACACAGATCTC
lg1	64959	64.38	26	A	G	TGCAGAGCCTGCGTCGCCGTTGCCTCACTCCAAGGCATCACGGGCCAAAGGGGGCGATGACGGTACAGGGTCCAGCAGAAAGCTGGTTTCCCGGCTGTTGTCTCCTGTTACGGCTCTGAGGCAGG
lg1	65036	64.38	104	G	A	TGCAGTAGAATCATTGCTCACAAAAACATGAAACTGAGAAAGAGATGTAAAAGAATCAAGTGTGAGAAGCAGACCACAAAATAACTTCATGTATTATTTTTATTGTTTGTTTTCAGGGGACGAAG
lg1	65051	64.38	74	T	C	TGCAGGCATACAAAAGGCGTCCCTGAGGAAACAGTGCAGATAAGAGTGAATCTATTAGCATCCAAACCAATTAATCTGATGCTGCATGGATCCGAGCTAAGGAGTAGCCCTATGGGTTCCTGGGT
lg1	65069	64.38	102	T	C	TGCAGTTGATACTCGAGACCTGTTAATAAATGTGAGGCAACGTGGGACCACCTTCAGATCTCAGTGTTCTAAACAAGCTGGCATTAGTGACAGATACTGGACTACCATGAGCTGAAAGCCTAAAT
lg1	65071	64.38	122	T	G	TGCAGACTCATGCAAAATGTCACTCATTGAAATTTGATTGTGATTTCAGGTTTGTGTAACGTCACCCTCTCCACATTGCAAAGGCGTCAAAACACCCAGACTAATATAAAGTTCTGCACCAATAA
lg1	65073	64.38	111	T	C	TGCAGGAACCCTAGAGATGCGTCCTAAGCTTATTAAGTGTGACGACATCGGCACTTTAAGTGAGATGCTACTGATCTGATTAGAAGCTGTGGCTCATGCATTCCTCTGTCATGCTTCCTGCACAA
lg1	65103	64.38	101	C	A	TGCAGACATGGATGAGCCCTGATGCTTCACCAATGTTTGACTGTACAGGTTACGTTACATGGTCCTCAGACAAGCTGAGGCCAACAAAGCCTCCTCTATGACCTAGGACGCCGTGTAATGGTTTT
lg1	65111	64.38	98	C	T	TGCAGGTCGGGCCCGAAGCCCGGGGGCTTCTTAGTGAGGGAGAAACACAATACGTTGAACGGGAGGCGGGAGCCGTGTTCTCCACTCTGCTCCGTGTGCCTCACTGTAATATTAACACCACATTA
lg1	65142	64.38	28	C	G	TGCAGCGTTTCGCCTTCAGCTTCTATCACAGGAGAAAACTTCCAGTCTTTGCGTCCCTTTTACGACTGCGCATCCAGTTAAAATGTGGCATTACCGCCTACTCTTTCACCTGCACGTTTGGAATT
lg1	65149	64.38	22	C	A	TGCAGCCCTGTTGTGGATGTTCCGACCCAGACGCCCTCGTCCTTACATTTTCATTGTAACATCACCTCTGAGGACACGGTGTTCACTCCACTAACAGGAGCCCTGAGGAGATGAGCTGTGCGGTT
lg1	65206	64.38	53	T	C	TGCAGCTGTACCCTCACACCCCCTCGGCCCCTGTGATAGACAGGGTGTCCTCATCTTGCACTGATCACTGACATCCAATATGTTTGGCTTGGGATCATCCCCTGTGTGTCTATTGTGCCTTCCCT
lg1	65217	64.38	39	C	G	TGCAGACGAGCGACCCCGCGGCCACGTTCTGACCCTGCTCCTTCTTTAAGTTATGAGTCGGCTGCTGTGATGTGCAGCTAAGCTTCAGCGTGGGATTACGCGGACGTGATGGACGTTAATACAAG
lg1	65219	64.38	58	G	C	TGCAGCCTAACATGACGGATCACGAGAGCGCGGCCGATCCCGTCTGCGTGTGTTTGTGCCGCCTTTCCTCGCCCTCCGTCCCGTTCTGGTTCCTTTCCTGACGTGTTACAGTACGTTTGATGCCT
lg1	65248	64.38	13	A	T	TGCAGCATTCCTTAACAACATACAGAGGAAGGAAGCTGTGTGGCGCAGGTAAGTCTGTCTCCTAGACAATCATCACTTTCCTCATCATCATTAGCAGTGAATCTAACACTGAGGAGATGCAAGAC
lg1	65264	64.38	82	C	T	TGCAGGCCACAGAGAACGGGCTACACTTTAATGACACGTTGTCTGAAGCCATCTAATAACAGGCTCGTTTACAGCATCTGAGCTGGATACAATAAACCGATTGATTTTCCAGGTAAAGTCGGTCA
lg1	65272	64.38	100	C	G	TGCAGCTTCACCCGCAGCCTCCGTGTGCAGCTATGCACGGAGGAGCCGCATGGGAGCGCGTGGCAGCGGTGATGGCAACAATGTTATTAGATATAAAAAACTGTACATTGCGCCACAGTCCTTTG
lg1	65322	64.38	32	A	T	TGCAGGACCGACTAACACAACAGCTCAAGGTAAGGGATTTACAAACTGTATTCAACCAAATATTTATACCTTTTTTGCTCTGGATTTGGTCAAAAGTTGTTCTGAAGCGTTTGCATTATCATTAA
lg1	65332	64.38	59	C	T	TGCAGTCGTACCGATACTTCACAGTCGGCGATGTCTGTGCAGGAGAAATCTTCCAAACACGGCTTGTGACCACACATCAACTGTGAACATGTAAATGAGAACGCCTCATGGAGCAAACGCATCAA
lg1	65348	64.38	94	T	C	TGCAGCTCTACCCGCTGTTCACCAGTGAGTAGAACCCTCAGCGGTATTCTGGAAAACTGCACACTGGTTTATGACTGGACACTGTCGTAAACTGTCTGTTCCAGGAAACCAGTCAGTGTCTCTGG
lg1	65364	64.38	13	C	T	TGCAGGCAAAGCCCAGCGCTGCGCTAACATGCTGGTACTGGCTTCATGCAGGGGTCGAGGTGGGAGCGAACGATCCGCCGTGTGACTGCTGGTGCTGGAAATGTCGTCTGTATTACTGTGTGTAG
lg1	65369	64.38	18	T	C	TGCAGGTGTGTGTCGCTGTGTATGACTGTGCGTTGTGCGTCTGCCCACTGTGCGACTGTCTCATCTAAACAGGCCTGTGTCTGTGTTGAAGCAGCAGAATGGTCGCATTGTTGAGAGGCCAAAAC
lg1	65404	64.38	12	T	C	TGCAGCTCTGTTCGTGAACTGCTGTCGTCAGACCGTGATGTGGCTCATACTCAACAGCATCAGATTGAAGGAGGACCTGACGTCAGGTCTGCCTGTTACCTGTTTGCCTCTGAGGCCTGGCTTTA
lg1	65413	64.38	89	C	T	TGCAGGGCTTTAACCAGAGCTGAGGGGCAGTAGCAGGACGTGTGACTGTCTGACTCTTCATGTTGTACAGATGAAGCACTAGTTGGGTTCCCTGGTATATGTTCACATGTTCCTCCTCTAAATCC
lg1	65423	64.38	76	G	A	TGCAGTGGTCATTCAGTAAGTTCACACGTCTCTAGGCAGACAAACACACATTCACTTATTCATTTCATTAGATTCAGATGCTGTAGAACTTGAGGGGAAAGTGCATCGGTTCACTTCGAACCTTG
lg1	65425	64.38	15	A	G	TGCAGTCACATAGAGAAGAAATCCAGTTACTAAAACACAGTAGGACACGAGCGCACCCATCCACCCACACAGGACAGTTCCCAGAGTAAGTCCTTTAGTCACGTGACGTTAGCCATGAATAAATT
lg1	65463	64.38	41	T	C	TGCAGATCTTGGAAGCCGTTCAAATAAAACAGAGGCAGAACTATTTCAGGCCATTTTAAGCAACAGCCGGGAGATGTGGCTTATTATTGATGGCTTCACAGTCCATAATCCTATTTAAGCATATT
lg1	70116	64.38	82	G	T	TGCAGGAATGCTAATCGTTGTGTAGCGTCGCTGGTTGGAGAAGGGAACTCTGGGCTAATGACGGCCTGTGCCTTTGCCAAGTTGGAGATCACGTCCAATTTATTCTATGTTTGCTGTCATGTCTT
lg1	70155	64.38	120	T	C	TGCAGCTCAGGAAATGGAGCAGGTCGTGTGCTTCACGTCCCTGTTCACGTCCCTGTTCACGTCCCTGTTCACGCTGAGGAGACTGAGCACCAGCTTCAGAGGTGGTTCCAGCTGTGATGATGCTA
lg1	70190	64.38	64	T	G	TGCAGCCTGTGAAGGCTGTGAACAGCTGTGAGCCGTGGACCCGCTCACACATTCCTGAGCGCTCGGTGCCTCACTGTGCTGCGACTCAGCTCAGCTGGTTAATGTCTGGACGCGTGAGCAGCAGA
lg1	70246	64.38	13	A	G	TGCAGGCAGAGACGAGAGACGATTTCCAGAGAGGTTCAGCTCCGTTAGAGAGATGATGTCACACAGGGCCAGAGGTAACTCAGACAGGGCGTTATTGGACAGACTGAGGCTTCTCAGCTTACAAA
lg1	201652	64.38	76	A	G	TGCAGCGTTTGTGTTGTGGATTGCTCTGTAGCATATTCTCATTGAAAAGCATGTTTAGCTTCATCTTTTTTTAAACACACTCTGTAGGTTCAGCAGGTCCAACTACTCCAACTACCAATGTTGAA
lg1	201729	64.38	112	A	T	TGCAGCTCTTCCTCAGGTCTCAGTGGTGTGTTTTATCCGGACCCTGGCCTGATGTTTAGGTTAACTGTGACGTCACTGGCCCTTCAATGTGTGACACATGCAGAGGACACACAGCTGGCAACGGG
lg1	201778	64.38	37	C	T	TGCAGAGCTTTGCACACGCAGCGTTGGGAGGAACAGGTGGTCAGACAGGTCTGATGACTATAAAGTTATTATAAACCACTGGTTTGGAAACAAAAGCTGAAGCGACTGAACAAACTGTTCTCTGT
lg1	201806	64.38	106	C	A	TGCAGCTGTAGACGCACTCACCTGCGCTGCTGCTCTAGTTCTGGCGTCACGTGGATGAGACTGCGTCTGTCTTTGATATGAACCTAAACGTCACGGAAAATATTTACAATACGTTTTTGTATTTG
lg1	201845	64.38	72	T	G	TGCAGACATGAAGGAGGGAGAAGTCCATTCTCCTCCTGAAGGACACGGTGCTGCGTTCAAACGCAGCCAGGTTGGAGCTCAAGTGTGTCCAGATGAGGAAGGAATTAAAGGACTTCATCAGAGAC
lg1	201869	64.38	101	C	T	TGCAGAAGCGCTCGCATGTTGAGCTTGAAGCTCACGTTTGGCCGCTGCCGCCTGTCGCTCGGAGCTTCTTGACTTGATGAGTGGAGCTGTTTCTCTGAGCACCTGGAGGACGCCCAGTGGCCTCA
lg1	201888	64.38	17	A	G	TGCAGGCGGCGGAGGACACGCTCCATCCAGCCTCGTCAGGCCTCCTGCTACACGTTCAGCACCACTCACACTCACTAGAAATAAAGAGTGAAGCGCCAGGTCCCAGTAGCAGCCCACAGAGGCCG
lg1	201924	64.38	16	T	C	TGCAGCTCACGGTGCGTCCATCCAAACAAACACAACTGAGGAGTTGACTGAAGGGAATCAGTCCACATGATGTCAAACCGCCTCACACACGCAGAGAAGCACAAATGTTAACTGCGGCATCAATT
lg1	201926	64.38	6	T	A	TGCAGAAATTCAAAGGTTCTCATTGGTGCCACTGACCCGAAGGCCTGAACGCCCTGAACGGTCCGGTGGCGCCGCTGGCTCCAGGCCAGAGCGAGTGGCTGGGCATGCGTGTGAGAAGGAGGGGA
lg1	201945	64.38	65	C	T	TGCAGATCTCCCAGATGTTTTGTAGATGCTTGTGGCAATATTATCTGTGGAAAACCCAATGAGCTCCTAATGACTACTTTGCGCCGTTAGCGGAGTTAGAGAAGCCTGTGGTGCTTTGGCGGGAC
lg1	201953	64.38	80	T	G	TGCAGACCTGGAATCAACTTCTCACTAATAATCACAAATGTAATGTGTGTTTTGTCTTATTGGTAAAGCACATTTTCAGGTGCTGCACGTTTGCTGAATATGAGGACCAGATAAACATATCAACT
lg1	201964	64.38	117	C	T	TGCAGGTGCTAGCTCTCATGTAAACACTGCTCCGAGAGCACACTCGCACACAGACCAGACCACAGTTGGCAACTAGAACACATACCGGCACACACTCTGCTGCCCTGATACCTGAAACAGAGCCC
lg1	201973	64.38	88	G	T	TGCAGCCTCTGTAGCTTCAGCGTGCGCTGCTCTGGTTTCTGTTGGAACTTGTGTCGTTTTGACTCCGAGACCTCGGAGAACAAGCGAGTGAACGTCTCCCCAGATGCCAGATGTTTCCCTGCCTC
lg1	201987	64.38	16	C	T	TGCAGTTACACAAACACGCCGACGCAGCCAGAGCGGAGGCGCGAGGGTCGGCGTGCGGCCCAGGGCGTGCGCAGCAGTGTGGGCATGTGTGCACACCCCGCGTGCTGCGAGTATGGAGCTTGTGT
lg1	202007	64.38	22	C	T	TGCAGCTCCCTGAGGAGGTGCGCGGGCAGTGGGCCACACCTGGACACAGGTGGTCCCCATTAGTCAGAGCTACAAGCTGGAGAACAGCTGATTTAGGAAGGACAGTTAGAGGGTTTCCCTGCTTG
lg1	202015	64.38	46	A	C	TGCAGCAGGACTTGCATTAAAAATCCTCCCATGTAAGTACAAGTTAACAGATTTCAGAGAAGGAAAGATTTGGGAAAAGGAACCTTGAAGGAACCATCATCAGAGAATATGAGCGACAGAGGAGA
lg1	202017	64.38	101	G	T	TGCAGGTGAGAGGCGGAGACGTTACCTGTCCGGTGATGCCGGTGATGACCGCCACCTTCCTCTTCTTCTGCCCTGCGTTCAGCGCGGAGCTAACGTTAGCAGCGTCGGAGCTCTGGGCCATGTCG
lg1	202063	64.38	67	A	G	TGCAGGTTAGACTACACATAATTACATTAGCCTCTGTTGTTCTTGGGTTTTAACGGATATTTGAACCAATTGACTGACTTTAAAGTAACTGATATTTATTTGTTTAACTTTGTAAAGAAGACAGA
lg1	202078	64.38	94	A	G	TGCAGACGGACAGTTGATGTCAGCATTCAGCTTGCTGAAGTCTGCGTGAACGTTGTCCCTCGGGCTGAACGACAGCGCCTGTGTGACCGGTTACATGGTCAGAATGTGAGCGGCATTAGTGCTTC
lg1	202094	64.38	20	G	A	TGCAGCGGTATCACAAAAACGGGGAAGGCCTGTAAGAAGAGAGCGGTGCCGGGACAGGAGTTCTGCCACGTCCACGAAGGAGGACACTCCTCCTACGTTCACTCCTGAAAACGTCCTACTTGAAA
lg1	202101	64.38	106	A	C	TGCAGCTTTAGTCAGGAGCAAATGACGGCGACGGGCTGTGTTTGGAAACAGTTCTTTTCACTCTTTGGTCAAAATAAACGAAACGGGGGTTGTTTGCGTTTTTCTTAATTTGTTTAATTTAACCT
lg1	202115	64.38	29	T	C	TGCAGGACTGGTTGAGTCTGTGGGCAGATCTGAGGTCTTTCCTCCCGATGAGCCACCAACTGAACAGACAGAATGAAGGGGAACATTTTAAAGGCCTCTGTCTGTCTGTGGTCACAGAACGTCCC
lg1	202117	64.38	16	A	G	TGCAGTCGCTTATGAAAAACAGACAATCACACACAGATGCTCGTTGCTCAGAGCAGACAGATTTAGAAGGAAAATCCTGCCAACGCTGACAAGGACATCAGCTCCATCTAAACAGGAAGTCTGCT
lg1	202161	64.38	37	A	G	TGCAGGGCACAGACTCAGAGAGAGTGGCTGTTAACACATCACGCTGAAAAGCAGGAGAGCTGAGTCAAACACAGTTTAGTCATCGCCTGGACCGCATCAAATGTTTCCTCAAACCAACGATGGCA
lg1	202172	64.38	78	A	G	TGCAGCCCTTGGTTTCAGCACACGTGTGTGATGGAACCCTCAGCCACATTTTGAGACTAGGAACAAACCAGGAGCTGCATTGTTCTGTGCCTGTAATGCTCCGACACCTGTGCTGTCTGACATGG
lg1	202182	64.38	55	C	T	TGCAGCACACGCAGCACAACGCAGACGGACAGGAGGAGAGTCACAGCGAGAAGAACGGCAGCGACCCCATCGCAGGTATGAGCGCCAACAACACAACGCCATCAACACTGGCAGTGGACCGTGCA
lg1	202197	64.38	83	G	A	TGCAGCTTCCAGTGAAGACAGCAGAACGCTGGCACCTCGCCAGCCAATCACACGCTCTGAGCATCATAATACCAACCATTATGGGAGGAAAAGGTTCAAGTCAAGCTTTTGTCAGGATTCACTTA
lg1	202199	64.38	109	C	T	TGCAGTTTCTCACCTTCTTTTTAGACTTGAACACGTTGCAGCGGAAGACGTTGCTCTGTCCGTCTCTGGCGATGTAGCTGAAGATCTTCAGATCCTGGGAGTCGTGAGACACGTAAAATATCCTG
lg1	202206	64.38	100	T	G	TGCAGGCAACAGTTTGGCACATCTAAAAACCTCATTCTCCTGCATCAAAGAAAGACATCCAGTGGGACATTGATTGTTATCGCAGTGACTCAGAGTTGACTGTTTAAGGCAAGAGTTTAGAGAAA
lg1	202208	64.38	92	C	G	TGCAGCGGGATCTGGCACAGGTGCATTATTATATTGATTCCCAGTAATGGTGCGATTGTCGATGCTGCGCGCTGTGCGCTGCCTCTTAGCCTCTGATTTATGGCAGCAGCGCCTCTCAGGCTGTG
lg1	202210	64.38	121	T	C	TGCAGAGGATGAGCTGGTAAAAAGCTCTAGTCCTACTGCTGCACATGTACAGCACAAAGACCTTTATTCAACTACCTTCTGAAGCCTCTGTGCTCCGGTCCAGAGGAAGTGGCCGAGTGGATTTT
lg1	202220	64.38	90	A	G	TGCAGCAGATCCTTCCTCACATCAAGCTTTGATACTGGATGCTCATGCTGGGAAATAAAACTACACTGCTTGCATATTTAACATTAGTCTAAAATCATCCAAGAACATTAAATGTAAGAGAAGTG
lg1	202225	64.38	9	A	G	TGCAGGCTGATTGTTGGGAACAGCTCTGTTCTATAGATGATGTGACAGGACATGGCAACAACAAGGCAAAGGGAACAGTAGAGCAGCCTCATGGGCCTGCTGCTTTAATAAGCTCACTGGAGGTG
lg1	202233	64.38	64	T	G	TGCAGTCATCAACTCAAACTCTCTTTCATTACGCTCTCCTGGCTGCCAGCTGATACTCCGTGAGTGGAAACGGCACCGCTGGCTGAGGATGCTATTGTGTCAGTGTTTGTTGGCATCTTTGTTGC
lg1	202241	64.38	14	T	C	TGCAGGAAAACACATGTGAATCTGTCTAATGTACTAAAATATAGTTCTAGAAAACGCACATACACACATACATGTGTGTATCTGTCTGTAGAACCTATCAACCCCCAAACCATGATAGACAGATA
lg1	202319	64.38	79	C	T	TGCAGCTGAGCGAGGACTTCCTGCTTCTGACAGCCGGACAGGTAGTTAGCGCTAGCTCTAGCAATTAGACGCTTTAACCCATATGTAGAACTGCTGCTCCTCCGGCAGGAGACACACCTTGCGTG
lg1	202321	64.38	9	T	A	TGCAGTGAATTGTTGTGGGAAGTTGGCCGCCTCGCACCACTCATTTCAGATGCAGCTATTATTACTAGGTTGGGAGAATTGGTGCTGTGGCATGCGAGGTCCTGGCTCCCCCCGTGCGGGGGGCT
lg1	202404	64.38	100	A	G	TGCAGCCAAAGGGTGGAACCTCAAGAAAAACTAGTCTGACAGTTAATCATGAGTGACAGTAACTGGGGACAACTTACTGAGACAGTGGACCCTTAAAACCACACACCAGCACAGTGACGACGAGT
lg1	397495	64.38	100	A	G	TGCAGACAGACGAGCGTGATTACAGCAGATAATGTTGCTCTCGCTGCTCAGCGGTTCCCGTCTTTATGTCTCAATCAGGAATAGAGGGAATGAGAGAACGAAGAGATGAATGAGAGAGAGATAAG
lg1	406157	64.38	30	A	G	TGCAGAACAAGAGCCCGGGTGGAAATGACCATAGGCCTGTTGAAAGCACGTCTTGAGTGCCTACGTCACCTCAGGAAAACACCTGAGAGGCCTGTGACGTTAATGTGACATGTGTTGTTCTCCAC
lg1	406158	64.38	18	A	G	TGCAGCAGTGTCTACAATAAACTTCAAAATCAAACGTGTCAACTCTAATTCAGGACATGTAGATGAGTTGATTAATGTGTGGAGATAGTTGGTTGAGGTGTTTTGGTTCAGGTTTTCCACACTAA
lg1	517605	64.38	83	C	T	TGCAGCAGACGCCGCTGCGCTCTGCATTCGCTGTAGGTTCTGATGTGGGAGGTTCTTCATCAGTGTAGGTGATGAAAGATGAGTCATTTACTTCTGATTCATGTCAGCGGTGACGCGCTGCACAG
lg1	519449	64.38	9	A	C	TGCAGCGAGACTCCTGCTCCTCCGTCCTTGGTGCCGTTGCTACCGCCTCCCACCCCGACGGAGCAGGGCTGCTGGGGCTTCGCAGGCTTCGGAGGAAGAGCTGCAAGAGAGATGGGTGACTGTGG
lg1	519505	64.38	20	A	C	TGCAGGCAGACGATAGAGACACTGGGAGTTTATGATGGAAAACGAGCCGTGCTCCTAACGAGGAGCACGTGAGCTCTGACTGCACCCGATTCAACACAAACCTGGAGGTGCAGGTGGAACCAGGA
lg1	519530	64.38	66	G	C	TGCAGTGATAGAGGTTTTAATGGCGTCTTCAAATGCAGAGCGACATTAAACGCAGCCAACGGTACAGGTTAGAACCTGCGACCTCAGGGTCTCATTATTAAATGACTTAAAAGAAGCCGATGCAC
lg1	519555	64.38	72	A	T	TGCAGTAAATAGCGTTTCAGCTCCTCAGACTCGTCCCGCTGTCGTCACCACATTTAAAGCAGCTGCTACAACAGTTCTGTTCAAATACTGATACGTGAATAAACCGGGATTTAAATAACTGGGTA
lg1	519641	64.38	111	C	T	TGCAGATGGATCTGTGGCTGTTCTTCTCCTGCACTTCCTCGCTGCCTGGAGCGACTGCTGGGAACGCTGCGTTATCAGTGACAGCAGCTAACAAGGACGCTGCCGGAGCCGCGGCGCAGGCGCCC
lg1	519673	64.38	9	T	C	TGCAGTGACTGGCTTCATGACTGAAATGAAGATCATGTGGTTGTGGAGACAAGTAACATCTTTGTCTTCATCAGGTACAAAGGAGGGAACATTCCTGCACTCACACAAGCAGTAATTACCTTCTA
lg1	519703	64.38	109	G	C	TGCAGCGACATTAGCTACGTCCTGCTCCTCATCCAGACATGATGGTGCAGGCCCTGATGCTGCCGATCACCCGAACCAGGTGCAAAGAGCAGCAGGGTTGGCTGCTCCCGGGTCTGAGAGGCCAC
lg1	519754	64.38	21	A	G	TGCAGTAAACCGTTTGCACCAACAGGCGGCGCTCTACGCCTCAGGGATCATGTGATGGGATGTGAGCTGAACCAGGTGCTCTCCTTGTGTCGACTGTTGTCCCGTCTCACTTACACCAAACTAAA
lg1	520049	64.38	27	A	G	TGCAGGGCTGCTTTGACTCCACTGACTAGGTGTTTTTTTAAGCTTCAGCGAGATACATGAGCTCACTGACACTGAAATGGTACATCAGTTTTTGAGAGGACATGTGTGTACAGACAAAAACTGTA
lg1	520382	64.38	18	T	C	TGCAGGTATGAGGGACGCTGCGTTGCTCCGGCCAATAAAATGAAGCTTTTATGAACAGGTGCTGATGAGGGGAGTGTTTCTGATGAACATGAGTGTGCTGGTACTGACGGCTTGAAGCAGCGTTT
lg1	520566	64.38	121	A	G	TGCAGGGAGACGCCTTCACCTTGCAGGATCTGAGAGGCCTCCGGCTGAGGTGAGGCCAGAAGAGCACAGGAAGCCTCTCATGGTTCCTGATGACTGAGGTTGATTTTCAGTCAAATTAAAAATTA
lg1	520941	64.38	111	T	G	TGCAGAGGTGTCTGGAGAATAAACAGAGTCTGAAGCAAAAAGTGGTACAAACCGGACTCATTTCACTCTTAGACTAAAAATTAAAAACTGACTCTAAACGGTGGATTTATTGTTTTGTTCAGCTC
lg1	520973	64.38	30	C	T	TGCAGTGAATGCTTGTCTAATGATCACAGTCCCTCTAACTATGCAGCACACTGGATCCAGGTGCGAACATTCATGTTTGTGTCGGGTTCGTCTCCTCAGATATCCCAGACGAGTGGGCTCAGCGC
lg1	521058	64.38	16	C	A	TGCAGTGTCTTATACACACAAAGAGCATCTCGTCCAAATATGCTTTGCACCATTGACAAAGCATTTCTGAATTCTTGCCACATTCCTGCATCTGGGTGGATGCTGCTCTTGTCTGGTGACAAATG
lg1	521080	64.38	38	T	C	TGCAGGTAAAAGGCAAAGGAGTGGATGGAGAAAGGCTTTGCCGTCTCCATGGCAACCACATCCATGAGGCACCTGGCTTCCTGCAACTAAGACCTAAAGCACATGGAAGCAGCATAGAGGTTCTG
lg1	201732	64.62	115	T	G	TGCAGTAACACACATACGTAGAAAGAGCAACACATGGACAGTACAGATTCAAGCCTGTAAAGATGCAGATCCATGTGTCAGCACAGGTTGTAATGCACACATGAAGACACTCCGTTACTGAACAC
lg1	511181	64.62	8	A	G	TGCAGCGCAGTGTTTTTCTGTAAGGAAGCCTGGTTATTAGGACGTGACTGCACATGTGGTGTATATTTACTAATGTATAATGTCATTATCACTTACTCTCAGTACGATGCCATCGTGATGCATTC
lg1	519275	64.62	37	A	G	TGCAGCTTACAGGTTTCAGTACAGGAGTTGATTTTACATGGAAGCGCTGAACCTTCAACATCTGCACGTCACAGAAGCATCAGCTGACATCACTGTTTCACAATGTGCTGCTATGCATAACATCA
lg1	519317	64.62	24	T	C	TGCAGTCGGTCAGTAGACGTGGTATCTTTGCCAAGTAGACAAACTGACATCAGCACATTTGTTTGTTGGCACACAGGACTGTGTTTATGTGTGTGGCTGAGTGTTGTGTAGTCAGTCAGCCGGAC
lg1	519507	64.62	26	C	T	TGCAGGATCAGGCCTGAGGGGACGAGCGGCGGAGCCGCGCCACATCTGGGTCCGTTTGTTAACTGATAATGATGTAGCTCATGAGCAGGAGGCTGAATAAGGGAACCGGGCCTGTGACGGTAGCA
lg1	519965	64.62	61	T	C	TGCAGCAACAGCTCGGGTGACAAGTTGCAGTGCATCTCTAATATAGAAATCAAGTGGTTTCTGGTCTACCTGTCCATAGGCCAGCAGTCCAAGGGGCAGCCCAATAGTGTGCAGTGCATCAGGGC
lg1	519975	64.62	103	G	C	TGCAGGCGTAGAGTCCGATGATGATTCCAGTACTTTTTTTATTCAACCCAGCCATCCACAAGATCACCACAGTTTCCACTACACACAAACAACCCATGACCCAGCACCTGCCCTTGTTAAGGATC
lg1	520073	64.62	37	C	T	TGCAGGTCAAGATCAGACCCACACCCTTCTCTATGTGCGACACCAGCGGACTCACCTCAACCTGCAAAGGGTGAGCTAGAAGATGACAAAGGGTAGAAGAGAACCAAACGAAACCATCAGAATCA
lg1	520307	64.62	89	G	T	TGCAGGAAGCTTCCTGCTTCCTGATTGCTGTGACGTCCGAACAGTGTGAATTTCCTGGTTGTGTCTTATTTTATGTAAACACAGCCAGAGGTGTACGCACACACCGTAACGTGTAATCAGAAAAG
lg1	520316	64.62	115	T	A	TGCAGACAGATAATCAGAGACGGAACCAACCAAAATCACATGCTCCTCATCAATCATCTTTCTGGGCCATGTGATTATTACATTAAATTCTCACCAGATCCTTGGCGTTGAGGGATACCTCATCC
lg1	520349	64.62	23	A	G	TGCAGATAGGCGGGGTTCAGCCGACAGTCACGTGACTGAACCTGGGCCGCAGGTGTTCTGCCCACCTGTCCCGTCTCAGTGGACTGAGGGGAAGGTGACGTCATATACCGTGTGTTGCCGTCATA
lg1	520424	64.62	44	G	A	TGCAGGAAGAAGCACAGCAGGAGGTGGTGACTTCACCACAGCCGGCACTCAAATCCAACACGCTTCTGACAGGCCACAGTAAGGGGACGTGTAACGAGTCGTCCTCTGTCACATACTGTAACAGT
lg1	520571	64.62	7	A	C	TGCAGAGAGATCTGATCCAGGGTCAGATCTATTACCGGCACTTGGGAGAGGAGCAGTTCGAAGACTCTTTGGACTTCACGCTGTCCGACAGCCACCAGCCACCAAACCTGTCCCAGACTTATGTG
lg1	520741	64.62	30	C	G	TGCAGCTCCAGTTCCGATCGTCAAGTTTATCCCGGTGGCAAAGACATGTGGAAGCAAAGCGTGGAGCAGAGACTCGACGCTTTCTGCAAACACTCTTTAAATAAATAAAGTGCAATAATAAAAAT
lg1	520759	64.62	103	G	T	TGCAGCGTGGCCGATCGATGCTCCTGGAGACGCTAAATCATTTGCAGGAGTGGAGCTGCATCAGAGACCGGAGCATGCTGGGAAAACACAGAGGCAGAGGCAGGTTCTGAAAGAGAAAGTCCACC
lg1	520793	64.62	109	A	G	TGCAGGTCTGGGACAGAACCCTGCTTCAGCAAACACAGGACAGGGACGTCTGTTTTGTGCCAAGGGACTTTTCTTTAAACAATGTTGCTGCTCAGATCTTTAATCCTTCATCTGATGACACATCT
lg1	520797	64.62	92	T	C	TGCAGTTGTGACTCTGTGGTCGTTTATCAGACCACAATAAACACATTTACTTTAACAATGCTTTAAAACAACCTGATATGTAGGTTGTCGGCTAACATGCTACATTGACGTATTATAGAAACACC
lg1	520804	64.62	34	A	C	TGCAGCTCCGGTCAAGTCCTGCTGTTCACCTCAAAGGTAAACTGGCCCGGACCCATAACACAAGGCCAAACGTCCACGTTTATGTAGAGAGTTCTATGCCTGGATCTGTAGACGTGTTGATTCTT
lg1	521027	64.62	56	A	G	TGCAGGTGTGAGAGGCGAAGCAGCGATCTCACCAGACAGATGTCTGTTAGCTTCACATATAGACAAACATTTGTGCCTTAAAGTGAACAAGCTGAAACCTTCAATAACACACTTATGCATCAAAT
lg1	521180	64.62	77	A	G	TGCAGGGCAACGACCAAAACAACAATTATGGTGAGTGACGTGACGTGAGCTGCGAGACGTCGTCACCGTGTAATCACAGACTTCTTTCCTCGTGGCTCACAAGCTTTCTAAGGCAGCACTTTGAA
lg1	64576	64.62	117	T	G	TGCAGTTAAAGCCACTGACCATCTGTCAGTGCTGCTTGTTTCTGTGCAGGTGTCTGTGAAACCATGTAGCACTGGTTGATGTTTGTTTGGACGATGTTTGATTGTTGATGTTTGATGTTTGATGG
lg1	519357	64.62	18	G	T	TGCAGCATCTGTGAACACGGTTTAATGTGTGGTCACATGAGTGTCTGTCGCTCGGAGCCGACGCCTGCTGCTGTTGATGAGAGCTGAGTGCAAACGGCTGATCAGTGACTGTAATCAGACGGCTC
lg1	519857	64.62	107	T	A	TGCAGGTTTACCTGTGACCTGCTGTTCACGTCGGACAGGACCAGCTGTTTTGATGTGAAGTCAGGCTTGGACTGGGGTTTTGAGCCCATGCTCACCAAAGAGCAGCTAATTGTTAGTGCAGTGTG
lg1	519979	64.62	91	G	A	TGCAGCAACACTGGGCATCTGTCTCCTTGTAGATGGTGTTGATCAGCGGGAAGCAACAAGATCCTGCACTAAAATCCAAGCCTGTCTAACAACAGCATTACATATTTTAAAGTATATTAAAAGCA
lg1	520780	64.62	21	T	C	TGCAGCACAACACATCGCTAATAAAGTTCAGAACTGTAGAGAACGGTTAGTTATAGCTTTACTTTGCTCAGATTAAAGGCTGACGTATTTCCTCATCATCTGTCTCTAGTGTTTCTGTTCCGAGT
lg1	521078	64.62	107	A	T	TGCAGCCTCTTCAGGGCCAGCGTCGCTGCTCCCAGCCTCCATCTGAGGCCGCCGCTCGTCTTTTACCTTCACAGGTGATGTACTGTCAGTCGTTTCCAGGGCGTCAGAGGAAGTCGGCGCCTCGT
lg1	521120	64.62	104	T	G	TGCAGGAGATGGAGGCACAGGTCTGAGTCCACGGGAAGCTGCATGTTCATCACACTGAGTTTCATGCAGGCTACACTCAGCTAATGAGACGAGACGTGGGTTTGGGCCATTCTTCACCTGAATGG
lg1	521160	64.62	71	C	T	TGCAGCCTTGTTTCTGATGAATCCAGGTTTAAGAGCTCTGGCACCGTCTCACTAGTCCATCAAAGATGAACCCACTGGTACTGATCAGAACTCCCATCGTTTACAGAACCATTTGCAGAATGGTT
lg1	64440	64.62	93	A	T	TGCAGCTTTTTCCCATCATTCCAGGTAAGTCTGTACGGACGAGGCTCTTTTCCGCCCATTCAGACGTTGTTCCAGGAAGAGAAACGTGTTTGAACTTTGACAGTAAATGTCAAGAGTTGAAGAAA
lg1	519290	64.86	58	G	T	TGCAGGGAATGCTGGCTTTAGGGAAAGAACTTCTCCCCGTGGTGTTGAGAATTAAGAGGCCACCGACGTCTTGAGCGTGTATGCTTGTGTGTGTATGTTTGTGTTTGTGCGCATTTGTGTGCGTG
lg1	519334	64.86	51	C	G	TGCAGCTCTGTCAACCCAACCCTGGAAATACAATATAATAAAAAAATAATGCAAGAGGGAAGAAGAAGATGGAGAGGGGGAAATGAGGATGATGAAATACCGAAGCAACAGAGTGAGAACTAAAA
lg1	202273	65.09	28	C	A	TGCAGTAATCTAACCCACGGTCCACAGCCCTGGGAAACATAATGAAGAGAGAGAAGCAGCAGGAGGAAGAACGAAAAGGATGGAAGAACTAAAGGAGACTGAAAAGGAGAAGGAGCAGAAGTAAT
lg1	519551	66.05	78	G	C	TGCAGGACGTGAGGCTCAGCGGGTCCTTCCAGAACCCTCGCTGAGCGTCTCCTCCCTAAAACCCGTCACACCGACCAGGCGCCGCTGCTGATAAACGCGGTGATGGGTTCGTTCAGGACACGGGT
lg1	64720	66.29	79	C	A	TGCAGCTTCAACAACAATCTATGCTTCCACAACTTTGCCAGCAACCACTGTCTTTTCAGCGTCAGTCTCTTTAGGTTCTCCACCATTTATCCCATCACCAACACCATCCTTTGCTCAAACTACGA
lg1	65113	66.29	70	G	A	TGCAGCTGTGGAGCTGAGACCAGGACCAGGTCCCGCTCATCAACAGCTTCCTCTGCGCTGGGTCGGATTCGCTCACATTATCGGTTCACCTTGTTTCTAATAGTAAAGTGTTAATCATTGCTGCA
lg1	519760	66.52	111	G	T	TGCAGTGTCTCATGTGCACAGATGCAGCAGACCCAACGTGTGCCAGCACAGCATCCGTCCCGTGCGACTCGTCGCAGTGTCTGACAGCCACTGTTCCAGGTGCTCTCTCCTGTAATCCTCTTCTT
lg1	65042	66.76	83	G	T	TGCAGCTCAGTTGATCTACATCTACTTCAGTAAAGTGCTTTTGACCAACACAACGGCTTCAAATGCTCAGAGAATCCATGTACGGATCACAGGTCTATGACATCATCTGGCTAAAAGGACTGAAG
lg10	16000	0	75	A	T	TGCAGATGTAGGTCACAGCTCTGTGAATGTCTTCTGTGGCCCTGCTCTACTGGAGCAATTTCTCGGTGTGTCACAAGCGGAGCCTTTTTGTGGAACCTGACTGGATGCTTAATGGTTTCCTCTGC
lg10	16027	0	5	G	A	TGCAGGAGCCTTTCCCTTCTGAGCTGCTTCAACAGAGTGGCAGGCAAGACAGCGAGACGTGTTCCTGTCCGGGCCACTGGACAGTGCGCGTTCATAATGCATGAGAGTTTGATAAGGAACTAAAA
lg10	16053	0	71	A	T	TGCAGCAGCAGTCTGACACTCGAGCTAATGCCCGCACGATGCGCGCGCGCGAGGGCGTCTTGTGTCTGTGCATGTGCGCACCCGTGTCCGCGCTTCTTTTGCCACACACTTTCCACTTGCTCCCC
lg10	16060	0	16	G	A	TGCAGCGAGGAAGAGCAAATTGTATTTAGTGATTGTGAAACAGTAGATGCTTCCTACTGAAATCACAGTCATACAACATTTTTATTTTCTTATTTCAATCCTTTGTTTATTTTCTGTTGAATCGC
lg10	74767	0	56	T	C	TGCAGGATAAAAAATCCTTAGTCGGGGACGCACCCGTGGCGCGCTGGCAACGCGCATGTACTGCGGTAAAAAAAGGTGGTCGCTTTGAAGTGCTACGACTGTATGACCTGAAAAGTTCAAAAATG
lg10	154547	0	81	A	G	TGCAGCAAAGCAGTTGTTGCAAAGGCGAAATAAGCAAAACACCCAAACACTGATCCTAAATGTTTTATAAGGGACATAGCCAATAGTGTAGGGAAGCCTAAGTTAAAGTTATTAGTTTATGTATC
lg10	154584	0	45	A	T	TGCAGCCCTTCAACTGTGAATGGTCACTGGGTTCATCTTTTCCTGACCTTCCAGGTTTGTACAGATAGACCAGCACAGTGCAGCCTTGAAGCCAGGAAATCAGTGTAAGCTGCTAATCCTTATCC
lg10	154604	0	99	C	G	TGCAGGCTGGGCTGAGTGTGGGCGGCACCATGTGGCTGTCGGACGTATGCATGTGGATGCTGGTGTCTCCGTGGCTCCCAGAACTAGACCACGATTTAACGCTGAAAAGCCAGCTTAGCCAGATT
lg10	154606	0	53	A	G	TGCAGGAGCCCGACTCGCTTTGCTTATTTGTACTTCCTCTTTTTGAAACGCGCAAGTTCAGGCACTTAGCAAACGTTTGAAGTCTCGGAGCAAAGGGAAGAGAGACGCGGTGGTTTTTAGAGGCC
lg10	154632	0	72	G	A	TGCAGCAGGTCATAGGGAGAGGAGACAGTGTTTGGTAACGCCAAACCCTTAAACAAATGGATCAATGGAACCGGAGCCCTGTGCTCTGAGAGCTCACTCACCCATGGAGTCAAAGCTTGTTTTAA
lg10	154647	0	64	T	G	TGCAGTAAACAGAAACTGTATTTTCTACACAACATGGTAACCAAAGAAGGAATGTTTCTCATTTGTAGTTGCACTGGAATGTCTAGATTTTAGGATGCTCCGCACTTTGTTACTATCCGAAAGTA
lg10	154651	0	91	A	G	TGCAGCCAGCTGTGGCAGCCTGCTTAACTTCTGCCGTCCGCTGACATATTCTACTTTGACATCACTGAACCTAGAGGCAGAGGTGGCCAAGATCGCTTTTATTGTTTGTGTTGAGTCGGAGAAGG
lg10	154654	0	86	G	A	TGCAGCTCGTTGCACCCATTATCGAGCAAAAGAGTAGGCAATCACCAAATGCACCACACTGTCTACAATAATTACGTTTTTTTATTGTGTTTTGTTCCCAAAGCCATCCAAGCCGACATCAGCTG
lg10	154667	0	44	T	G	TGCAGTTTGTAGCTAACCACTTACTGTAGCTATGGCATTTGTTATCTTGTGTTCTATTATTTATACTTCTCCCACACGCTGCATTCAATGTAGTCTGCCGAAGTCTCCCTCCGCTGTTTGTTTAG
lg10	154750	0	9	A	G	TGCAGCCTGACCTGTAACTGATGTGTGGTAATCAGTCTGATTAGAAAGGCCTGTAATTGGGTAGAAATGAACGTAATAAGAATCCATCTGAAAGCACACGTGGACGCTTCCATGTACTAGTGGGA
lg10	154753	0	86	G	A	TGCAGCTTCAACGGGTGATCTGTTGCATTCAAGTCCCACTAGTACATGGAAGCGTCCACGTGTGCTTTCAGATGGATTCTTATTACGTTCATTTCTACCCAATTACAGGCCTTTCTAATCAGACT
lg10	154758	0	87	G	A	TGCAGAGTACGGTCTCGTCAAAATAAACACATTTACATTTCAGTCATGATTGTGTCGTTGCTGAGCATTGATGCTTCATCAGACTTGGCCCTAAAGTCACACCTTTTTCTGAGCACAACAAATAC
lg10	154759	0	60	C	T	TGCAGTTCAGTTTAGACACATAGCGTGTTCACAAATGTGCACAAAGTAGAAGTTATGTTTCGCGTTTCATGTCTCGTTCCTGATTCGCATAATGAACCACAGTGAGGCAAACACTGCTCTGCCAC
lg10	154772	0	117	G	A	TGCAGCACAGACTTTTACTCCTACTGTACCTTCAGGCTATAACAGACAGTGGAGGTTGGCTGAGCGTGTTGTTATGCTGACAGATACAATGAAAAATGAATCAACACAGCGACAATAGTCAAGAG
lg10	205750	0	91	A	G	TGCAGATCTACTTATGTCATTAAAGTCACTGTAACCAAAATTTAGTCAGTGACTCTGACGTTTTCTCTTGCATCTGCTGTAATTAAGGTGTAATGTGTTGGTACACATCAGATGTTAGTTAGTAG
lg10	221965	0	28	T	C	TGCAGTAAAAGGCTTCAGCCCAATGCAGTAACAAACACCTGACACCACAAATAGACTTATTAGCATAAAAAATCATTATTCATACACATTTAGAGGCTTTTATTTTCATGAGCTACGTTTATGCA
lg10	221971	0	34	T	A	TGCAGGTTCAGGCTGACCTGTCCTGGCTGTCGGTTACAGTTCTCGGTTCTCAGTGTCTCTCCAACAATAAGAGTATTACAGGAGGATTAATGGGAGGATCATCCAGGAGGTCACACTAAAGACAG
lg10	221991	0	52	A	T	TGCAGAACTGAGGTTAGTCTTATATCCAGTGACTTTCAAGTCTTGAAGTGTTATAGTATGGCTCTACTCTGCCAAATACACTGGCCTCTACTGAGTGACTGAATCTAATTGTATCCATCACCAGA
lg10	221994	0	11	G	A	TGCAGACTGAAGAACTCAGAGGAAAAGCTTGGAGAGCAGAGTTTGCTGGCTCAGGCATCACATTGAAAACACAAAGTAACCACACTGGTTTCTTCTTCTGGGAACTTCAAATATTCTGCACCAGC
lg10	222004	0	113	A	G	TGCAGTTCAAAGGCAAAGCCAAGAAACGAATCGGACAAATCTTTACATTTATGAGATGGGAATCTGTCTCAGAGCATACATCACCCCTGCTCTCTGTACTCTAATACCTCCATACTACAGCAACA
lg10	222007	0	25	T	C	TGCAGCATGTTTTGATTTTACATCATGCCATCTACAATAATACATCCATCCAGGCCGAACAATGCCTTGACACCACATACACACACTGACACAATCAGGTTCAGTGTGTCCAGAGTGTTCAGCGG
lg10	222010	0	12	T	C	TGCAGCTTGCACTGTTGGCTTAAGTGTGTTTTCTTATGTGTATGGAAAGCAGATCTGTGCGATGGAGGCGCTCAGCGGTCCGGGGCACAGCTGGTTGCGTTTAGGGCTGTTTGTCATGTGCACCG
lg10	222013	0	85	C	T	TGCAGTAATGAGGTCCAGAGGTTAACAGTACAGATCCTTATCCCCCCTCTGCATGTGTGTACGACGGCGCGTTTCCTCTTGGTAACGAGTTTATCACAGCTACATATGGATCCAGGTTTTCGCAG
lg10	222016	0	63	A	G	TGCAGGAGCCTCCTCCATTTCACACGAGCGCATTAACTGGATCATCAATCAGTAGGTGTGCGTAGGCGTGCGCACATGTGTGCTTTCGAACAGGCACAAGCTCAGTGTCAGTGTGTTTGACATTG
lg10	222017	0	116	T	C	TGCAGACTGTCACCATGAGGTTGGGTATCTCCATGCACCAGGAGGAACCCAGGACCCACTGCACCAGCATAAGATTCCACAGCAATCCAAGAACATTGTCCCAAAACCTTATCATATTAATAGTG
lg10	222047	0	53	G	A	TGCAGCTATATTGTCAATTTCCCATCTTGTCACTGGCTGTTCCTAGGATGAACACTGCGGTGCGAGCCCTCACACTGCAATCCTTGTCACGATGCCGGCGGTTTCCTTTGCACCTCAAGGTTGCT
lg10	222069	0	86	A	G	TGCAGCAGCAACACAATGCTTTCCCTGTGCTTCTGTTAATCTTTGCGACTTTGTGAGGGTTTCCTAAAAACAGGCGTTTGGTTGGTACTAGTTGAGAAACTCTGACCTACTTGGCTGATTATGCA
lg10	222071	0	88	C	T	TGCAGCAGTGATTGACAGTGTTCTGTTGTTGTTGTTGTTCAGCTTCACCACAGCCCTGACTGTTTGCTGGTGTTAGTCCTGGAGTTTCCTTTGGAGACAGTATCAAATGTCTGTGCAGATCAGAC
lg10	222098	0	33	G	A	TGCAGACCACAGATGGAGATGAATACTGGATGGAGCTCCTGCGCTGCGTCACGGAGGCCGGCTGGATGAGGTTAGATCAGGTTAGCGCTGCAAGTCATTCCTCATGTTTCTGGCTGCATTTGCAG
lg10	222100	0	16	T	C	TGCAGCTCTACTGTACTGGCACAGGTCAACTAGGTTTTCAAAAACAATAGCTCACTGTATCTCAAGTTGAACAAGGGTGAATCAGTCTTATGTAACACTGGAGTTCCAGTGATTCCTACTGTGTG
lg10	222106	0	6	C	T	TGCAGCCTCATGTAAAAGCAAAATGAAATGGGGTGGATGAATAAAGTTGGAATTGGAGTTGACTAAGATCACACCACAAACAGTCAGACGCTAAAAAAGAATTCAAACACTTTGCCGCTCCGCTG
lg10	222111	0	110	A	G	TGCAGCTATTGACACGCTGGCTCCATATGCCTCCGCTCTGCAAACAGAAAGCCTGCGCGATGACGAAATGTACACAAAGCAGCCATGTGACCAGGAAGTGGCAGGAGCTGAAGCCACATATGAGC
lg10	222120	0	40	G	T	TGCAGCTGCAATAAGCTGTTTGTTAGCAACTTAAGACACAGCAAACTTAAAGGGATGTTAGTGTTGAGTGGTAGCATATAATAAACTGGGTAAATATAAAGGCAGTGCGTTAGGTGCTAGACGCT
lg10	222132	0	92	A	G	TGCAGTCTGCGCTCTGACAGGGGAAAACATTCTAGCGAAGCTGAAGAGAAGCTCGACGATATGAATTCACGTGTTTATACTAATAATATTTCAGTTTTCAGGAGTGACACGTTCCCAATGCTTAG
lg10	222150	0	26	T	C	TGCAGCTCTAATTAAAACCCTGAGGCTGCTCCAAAGGGAAAGTGGATCCCGGGTCCAAAGACCGTGGCGAGGAAAAGGCTTTATGGGGCTAAAAGCCTTTGTAATCCAATCCTCATTCAGGCTTG
lg10	222171	0	13	A	C	TGCAGTAAAGAGGAAACGGTAGATGGGATCTGGGTGACCAGAACGAAGGGGACGAGTGCACGAGCTGCCATGTCTCTCGTCCGATAGACTGCCGAGCGCCCGCATCTACAAAACAAACACAAGCA
lg10	222203	0	55	T	C	TGCAGTTGTTCACTTATCATGTGGCCCATGTATGAAAAGTGCATCTTTGTGTGTTTAGGAGTTTGAAACTGACTGAGCAGTGGAGGCGCTTGCTGTCAGAGCTCATTACTGTGTGCTACAGGATG
lg10	222224	0	33	T	C	TGCAGTCACCCCAGTGTCCAGCCGCTGCATCCCTAGACCAAGCTCATTTAGGAATTAGTACAGTGCGACAAACACATTGTGCATTTGTGTTGTATAACTTACAACAGGTAAAAATAGTAGCACGG
lg10	222261	0	17	G	A	TGCAGTATTCCACCATCGCAAATAAACTGATCTGCCACAGGAATGGAAGCCTGTCAGAGCAAAGTAATCCATGAGTGGTAAAGTTAGTACAAGTTAGTAGTTAGACTTCTGTCTGGGAAACTGTA
lg10	222283	0	100	T	A	TGCAGTCAGACTGGATGCTGGGGAGCAGCCACCCAGGATTCCTGAACTACACTATTCTTGTTCTCCCCGCAGCTGATAACCCAGGTCAGGCGCGTTAAGCTGAGGGAGCAGTGAGACTGGACGAC
lg10	222324	0	89	T	C	TGCAGGGAGTGGCCAAATCCTGTGCTATTGAAACAACCAGAGGACAGTAATCTGAATTTACCCGTGTGGGACCCCAGAGTGAGTATAGCTGCTGTGTTTTTGCTTGCATGTGTTTGTAATTTAAT
lg10	222343	0	118	C	T	TGCAGCTGCATTAGGTCAGTCAGCATGAAACAACAGGAAACAGAAACACGACTCACTCTACTGTGCGTGCGTCCTTTGTCACGTGACAGCCAGGCCTCTCAGGCTAATAATATCATGTCTTGGAC
lg10	222345	0	25	A	G	TGCAGATTGCTTTATGTAGTAGAGTAGGTATAAAACTAGAGTGAAGTATTTTGTGTTAGTATACATGTATGCATTTCTTAACGTTAATAATAGAATTGTGGACTCTGCTGTAACAGTTTCCGTGC
lg10	222364	0	92	A	C	TGCAGTGCTTGAAGCAACAGGATGGATCCTCATAAAATACTTTTGTGGTTTTTTGTGCTTACCATCATCTGATGAAGGGACAAAAAAGGCTAATTGTGTGATCTTCAGGTGAATGGCGACTGTAA
lg10	222367	0	67	G	C	TGCAGGCATCTGTCTTTCTGCTTGTGATCGCTCTATCAGGTCACACATTCAAATTCAGTGATGTAGTGAAGGGGAATGGAAGAGCAATTAGTGAAACGCCTTGGGAGAGAAACGCCTATGAACTG
lg10	222373	0	87	C	G	TGCAGTCCACAAGCCTTTTATATATCAACTCACAAAAGCTACAAGTTGTAGATAATCATTATTAAGAGAAAACAGCCACAGCCTAAACACACATCCAACACATTCTTGGGGCTTACAGCCCTTTC
lg10	222375	0	90	T	A	TGCAGAAACATTCGGTCACCAGCCAAAGAATTAGTCAGTTTAGGCAGTTAAATAGCTGAATGTACGTAATCTCACATTGAACCAATTATCTAGGGAAACTGAATCTTCATGCTAGTATGGATACA
lg10	38468	0.24	22	T	C	TGCAGAACCTTTCTTGTTCTTTTGCATGGAGGATGCGCGACGAAGACGCGAAGCTAAATAACAGCCTACCATGAGACACACACAGTAAGGTGGTGCGCCTTGTAATGATAGAAATGCATGTAATG
lg10	69363	0.24	35	T	C	TGCAGATTATTGTTTGACGATGGAGTGATGGAATCTCACCTGAGCTCAGGAGGCTATCGCACAATGAACAAAAGCAAAGGTTTTTTAAGTTCTGAAATTAAATTCACATATAAAACATTGTGCAT
lg10	69916	0.24	11	G	A	TGCAGGTTTATGACTGTATTGTTGAAAAACATGATGGCCCCACTATGGTCAAACCAGATGAGATGGCATGTGGTTGGACGTGCCCACAATTTGTCAGCAACATTGTCACCAGCAGAGCATTCCCA
lg10	69937	0.24	63	G	A	TGCAGAGACAACTCTTTAGGTGAGGCAGGGCAATTCTCTGCCTCATTCCTAAGGGGGTGAACAGGAGCTGACCGGTGCTTGCAAACCTGTATTAAAACTAATTAAAGCATATTTTAAAGTTTTAA
lg10	69946	0.24	94	T	C	TGCAGCGCTGAGACCTGGATCGGCGTCGCTTCTCCGGCTGATCCTTGAGCCAGTCGGTTAACCTCCTCCGTCAGTCCTGCCACCGCGTTCTTCTTGCGAAGTGCACACTCGGCTAACTTCTGGAG
lg10	69996	0.24	10	A	G	TGCAGCACAGAAGCACAGGAGGAAAAAAGAAATGGGGAAAAACGTCTGGCTGACAAAGAACAAGCAGGGGAAGACAGAGGGAGTAAGAGAGAAAGAAAGTAAAGGAGTGTGTACGGTTTTGCTTT
lg10	70000	0.24	19	C	G	TGCAGCATGTGAGAAAAATCTTCTACAGATGTTTAGTAAAGTCGTCAAAAGGCGCCGTCATTCAGTAGATCTTTACTTTTGAGACTTATGGGGATTCGTGCGGGCGCGTACGTCTTTTAGCCGAT
lg10	70021	0.24	50	C	T	TGCAGTTTGTAGCTAACCACTTAGCTATGGCATTTGTTAGCTTGTGTTGACATTTATACTTCTCCCACATGCTGCATTCAATGTAGTCTTGTTTCCACGAACCCGCCATTTGGAAGAGATTTATA
lg10	70052	0.24	24	G	A	TGCAGTCCGTGCATTTTGTTGTTCGTCATCGCTGAAAGGAGATGGTTCGGAACACAGATAAAGTTTTAATAGCCATAATAAAAAAAGAATGCTGTATAGTGATGATGCAGCCTGGTGTGGTGCTA
lg10	104110	0.24	12	C	T	TGCAGTAGTTCTCAGACAACTCTGCAATTGTTGGATTTATCACTGACGATGAAGACGCAGAGTACAGAGAACTGACACAGAACTTTAAAACTTTAAAAAGGGACTTTAAAACGAACAATTATAAC
lg10	104139	0.24	85	C	T	TGCAGTTGTCAACACAACGCTTAGTTAGCACGGAAGTTAGCATCCGATTCGTATGTACAGAGAATGTTGACGGAAACTTTATACTCGGTCACACAACCACGTCGTCTCAGTTTTATTAAACTAAT
lg10	104369	0.24	36	G	C	TGCAGGACAGCAGGGAGATGGTTCTGGAGCAGACCCGGGGCAAGGGGAGGAGCGGATGGCCCACAGTTTTGTCTTTATCAAGTCTTACAAGAAGTAATAAATTTTTTCTTTAAGAGGATTAGACA
lg10	104371	0.24	81	A	C	TGCAGACGTCTCCTCAGACCTGCCATGAGCGACTGAAGCAGAGATGCCGAGAGGAAGAGAAAGTCATTCCACTGGTGAGGACACTAAACCTGTCATGACTGAGCTTTTATATTTTACACACTGTA
lg10	154817	0.24	101	G	A	TGCAGGGCTGCTGTTTGTCTTGCAGCAGCAGACGTCCCTGCTTCAACGAGGGACCGCTGTGACATTCCTGCCTGAGCCTTCAGGGATTTAAGAGAGGGACCGAAGCTGTGGGATCGTTCAACTGG
lg10	154821	0.24	84	T	G	TGCAGCAGTGGCTTCTTAACATCATTTGCATGAAACATTGCTACTTCAACCTGTCAGTTCTAGTCAGTGGTGAGAGGAGCTAAATGATGGTGTTGGCAAGTGTAAAACAACAGAATAAACAAAGC
lg10	154853	0.24	6	G	A	TGCAGCGGGGACTAGCAACAGACTTAAAAGGCCCTTATCTATACATTTGTGGGTTCAAGGGAGTTCATTTTTACTGCATAATGCTCCAATTGAGTCTCATACTGTATATACAGTACATGCAATAC
lg10	205621	0.24	56	T	A	TGCAGCCCTGCCTGGGGGGTTCTGTGTGGGCAGCTTGGGTTGCAGTATTTACTTAATTGTCAATTAGTCTTTAAACAGTCATAATTAAGCATTCAAAAGCAAAAATAATTCTATTAAAGCTAATT
lg10	205675	0.24	99	A	G	TGCAGTCTAAGAAAGAGGTTATTACTACTGATGAACAAACTGACAGTTATACTGAGAACACATGTCTTAATAAGGTTGCTGTGAGCTGCAATGAAAGTAAGACATAAGCAGCAACTACTTAGACC
lg10	205693	0.24	50	C	T	TGCAGGCGCCGAGGGCGCGGGTTCCAGTACCTGGTAGACTGGGAAGGCTACGGGGCTGACGAAAGATCCCGGGTCCCATCTCGGGACATCCTGGACCGCTCTCTCGTCCAGGATTTCCACTGGGC
lg10	205715	0.24	18	T	C	TGCAGGAAGAGTATGTTATGTCCTTTTGGCCTGTAGGTGGCGATTGACTCCCACTTTTGGTCCTAAAACATCGTAGTTGTTTATGTCATATAGCCTCTTATAAAACAATCAATTATCAGGTCTTG
lg10	205782	0.24	27	T	C	TGCAGCTGGGATGTTTCTCTGCTTTTTTGCGTGTTGGTTGTTGCTGTTGAATAAATTAAGAATTACCTAAAAGGTAAAAATGGTAATCTAGAGCTATATAGTGAATCAAAAATAGTAATTAACAT
lg10	223715	0.24	70	A	G	TGCAGACCACGATCAGAAAATGTCCTCAGGAATGCCATGCACGCGGAACACATCGACAATCAGTAGCTCCACCGTCTCCTTGGCCGTGGGCAGCTTGGTCAGAGGAACCAAGTAGATAAGCTTGG
lg10	223780	0.24	89	A	G	TGCAGCGTGGAATCTCATTTATATGTTTGTTTCATAGAGGGTTTAAGAAATCGTTATTCTTGTGTTTGTGTTGGTAAAGATTCTGAGTCATCCAAATCTGTAGGGAAGTTGAGTCATGGTTTCAA
lg10	247710	0.24	121	G	T	TGCAGTGAATCTATCGCTGCTAGTTTCTCTTTGGTGAAGTTACAGATTCTCCTGCTGACTGTGTGTATATATGCCGTGATCAGTTTTGGATTACATACGTTCAATGGAGCTGGAAAGTAGCGTCA
lg10	247885	0.24	7	T	G	TGCAGAGTTCATGGGGGTCAGAACCTCCCTGAAGACCCTGAATCATCTCTGATAAAGCTTCCGATACTCCAGACTCTGCAAATTGCACCTTCAGTGTATCTGCAACACATAAGCAGCTCATCTTG
lg10	247936	0.24	89	G	A	TGCAGGGCGGAGAATTTAGTTCAACCAGTGGTGAAGAGTTCCACCTCACCCCGTGTCTATTTGGATGTCCCACATGAGACGGGAGAATGGCTTGCTTCGTGCACACTGCCTGATCCCCTTTTATC
lg10	247968	0.24	94	G	A	TGCAGCAATTGACAACAAACACTAGCGCGTATTGACAACTTGATCCAAGTCATCCGCCTATGAATAAGTGGCTCCTCAGCACCATCATTGGAACGTCACATCACTCTGCTTCAGACGGTGACGCC
lg10	248081	0.24	9	G	A	TGCAGTGGCGTGCCAAGTTGTACTGAACGTAATGTGAAGGGCTAGCGCCAGCTGCTTACGCTAGTGGTTAGCAGCTAATGACCTCAGTACCATATATCACACGATTCCAACCAGATAAATGCTGG
lg10	248101	0.24	54	A	G	TGCAGAGCGGGCCGCCCTCGCCAAAGCTCTGAAGATGACAGACGCTCAGGTCAAAACCTGGTTCCAGAACAGACGCACCAAATGGAGGTAAATGTGCTTATTCTGAGCCAGGTCCCTCTGGTTCC
lg10	248106	0.24	80	C	G	TGCAGCTGAATACATGCACACTCCACGTGGTCTGTGTGGATCTATCAGAGGCCTCTGCCCTGCTCACAACACAAAGGGCCCATGCTTTCGTGAACAATGTGTAACAGGAGCCCAGCGGAGCAGGT
lg10	263067	0.24	104	A	G	TGCAGCCTAAAGCACAGGACCAGACAACTAGAAAGGCAGTGGCCTTCCAACAAAATAAATGTAAACTGCATTGCATGGAAGGACAGTCTAATAATATATAAAAAAGCAATTTGTGCTGCTAGGAA
lg10	263082	0.24	66	A	G	TGCAGGCGCACAGAGATTTTCTGGGCTGAACCAGTCATCAGCGTGATGGACGAACTCCCCTGACCTAGACCTGTGACACCTGGGAAGCTAAACACCTCATCCTCGTCTGAATGAGGGAAGACAAG
lg10	278909	0.24	7	T	C	TGCAGGGTCGACCCTCTCCTTGCCACCATCCTCCTTGAGGGAGAATCTGGACTTTGTATTTCCCCTCATGGACTCTGTTCTGTTCCTGCAACTCATTCCTTGTGTTTTGATCCTCTTGTGCTTTG
lg10	278910	0.24	35	C	A	TGCAGCTGCCCGGCCAAAACGGCACACTTAGTGCCCGAGGACGAGACTCGAGTCCTAGGGGGTCGGCGTCTGAGCATGACGCCTCCAGTGGCCCAACATCAGCAATGATGCCCTCCAAGCAAGCG
lg10	279012	0.24	32	C	T	TGCAGTTGTTCCGTAGTCATGCAGACGAAAGGCGGGAAAATCAAAAATCTGAAATCTGCTTCATTCTGCTTTGAGAAAGCATCATTGCGCCCCTGCTAAACAGGCTTGTTGCAGCAAAACCATAA
lg10	279058	0.24	22	G	C	TGCAGTCAGCTGACCTGCTGAAGCACGCAAATGTTAAATATCACAAACCTGTACGAAAACAAACTTTATTAGAGCTTCCTTAATGTAACACAGCACATGTTAGTATAGAAAACATGGTTTTCTCC
lg10	279074	0.24	97	A	C	TGCAGCGGTCTGACAGCACAGACAGGTTCTCCCAGCTCATGCCGATCACGCTGTGTTTAAGGAGACCCAGCAGGGCCTGAGGAATGGCAGCAGAGGAAAGAGTCTTGTCACTAAAAGCTTGCAGC
lg10	279077	0.24	73	T	G	TGCAGGTACAGAAACCGAGCTGTAGCAGTCACCTTTGTTCCTTATTGCTGCAAGCTTTTAGTGACAAGACTCTTTCCTCTGCTGCCATTCCTCAGGCCCTGCTGGGTCTCCTTAAACACAGCGTG
lg10	303035	0.24	55	C	G	TGCAGCTGCCAAACCAGGATGTGAAGCTGTGTGTTTGGATGCTTTCTATGGTGCCCCTTGTAAAATTTGATTAGGTGATGAGTAGGATAACAGCGCCTGTTGTGAAGATCAATATAGGAGTATGT
lg10	303076	0.24	48	T	C	TGCAGAACTGTGTGTCTGACAGCACAGGTGCTCCATAGGGGACAGTCCTGTCTCCCTTCCTCTTCAGCCTGTACACCTCTGACTTCAGGTACAACTCAGAGTCCTGTCACCTCTAGATTTTCTCT
lg10	303127	0.24	15	G	T	TGCAGCTTCAGAACAGAGAGCAGTGTGGTGCAGCAGAAGAACTAAGACTGGTACCTGCCTGAGCCTGGGCATTAAACTCCATGTACAACTCTCTAGGTCAACTATCTTCAACCAACACAAAATGA
lg10	425393	0.24	74	G	A	TGCAGTTCATATTTCGGCCAGTAGAGGATGACATGTTCTGTGTGGTGAAAACCTCATTACTGGTATAGCAATTCGTATTTGTTATAACTTATTAAAAGGTACAAGACATGATTCCATCTATGCAT
lg10	461682	0.24	52	A	C	TGCAGCTAGTCAGAGCAACAGTATGTGCTGACTGAGGTCAGCTGACTACCTGAATATACTGAATGACCAGGTTATTCCATCAATGAATTCCTTCCTACCTCAAAGCATGGGTATTTTCCAAGATG
lg10	463361	0.24	17	G	A	TGCAGGCTCAGTTTTCAGTCATGCGCTACGTAAGTGTCGGCTGTGTGGTCGGAATCATCGCTGGCTTCTGTATCGGTCCAGGCAAGTTGCTGTACACTGAATGAAAGAGGTAGATGTTAACACTG
lg10	222043	0.72	119	T	G	TGCAGCAGGTTAAGCGTCCTGTTACCTAGAAACACAGGCCGTACATCTGCCGGTTCTGCCATAAATCCTTTATAGCTACAAAGCTATTACAAAACTATGAATACATTAAGAAAAATAAGTAAGTT
lg10	222272	0.72	87	A	C	TGCAGTTGTGTGGCAGGGAGGAGTTGTCCTCGCATTCGTCCACATCCTGGCAGTCGAAGCCATTGCCCTCCGTGCCCAGTGGACAGGAACAGTGGAAAGATCCCGGCGTGTTAGCACACAGGGCA
lg10	16076	0.95	12	G	A	TGCAGGCTCAGTGTCTGGCTGTAGCCTGAGAGCAGTTGTGATGATCAACTTCCGAACGAGTGCGCCCTATGTTTAAACAACTTTAATGCACTTTGTTTTTATTTAATGCCCAGAAATCTATAAGC
lg10	16077	0.95	64	C	T	TGCAGCACAGAGGACGCCTGTGTAGCGCTTCTAACAGGAGGGTTGCTGCTCATTAACCTGCCTGTTTCTTCTCAAACATCACGCCGCTGCTAATCGACAAGCCTTATTAACATGTCTTTGTCTCG
lg10	16108	0.95	5	C	T	TGCAGCAGCAGTGTTCAGCCCGGGTCTTCATAGCAGACACGAGGAGAGATGGGGTGTGACATTTCACACGGCTCTGAGTCAGACAGATAATCTGATGGTCAGGAGAGAGAGAGAGAGCGAGCGAG
lg10	426197	0.95	9	A	G	TGCAGCGATATAAAAGCCCTTTGATTAATCCTTGGAGGCAACGAGAGCAAACGAATGACAAAAAAAGAAGAAGAAGGCGAGATCAGGGAGGCACGAATGAAACGCAGCTTCCGCGAGGCGAGACG
lg10	426208	0.95	75	G	A	TGCAGATGGTTCAGCCAGCATCCGTCTCTCCTTCTGCTTTGTGGATCTGGCGCCGACAGGGAGCCGTAGTAACAGGAAAGATGCTCTCTCCTATTCATCCCATTCAAGTTTGGGATTTAACTCAA
lg10	16215	1.43	32	C	G	TGCAGAGCCATTGTACGCTGCAACGACGAGGCCGCGCGTCTCGATCGACAACCGCCTTTGCGTAAAAACACGAGCCGACGTCGGAGCAACGACATAGTGGCTGCTTCATGCACCGGAGGCGGAGG
lg10	16257	1.67	107	G	A	TGCAGGAGAGCGGGGCGACGGCTGGAGTCCAGCGCTCTGGCACATTAAACCCAACATAAACACGGCGGGTCTCTGAACCAGTTACAGGATCTGTCAAACCTGTCGGCGCCGAGGCGGATTTATTA
lg10	16260	1.67	10	G	C	TGCAGCGTGTGATGTGAGAGATGCTGCTGTGAATAAAACATGGCGTTTCCTCGTGTCTGAATGCAAATGACTCAGTGTTATTGTTCTTCAGTTACTCTTTATTTGAAAAAACTTTGTGGGATCAA
lg10	16341	1.9	56	A	G	TGCAGGCAGGTGACGTTGGCACAGAAGAAGGGGGCGAACTTGCCCCCACAGCGAGCACCCTGGCACTCGTCGCACATCTGGTCGTCCAGGACGTACGGCTTCACCTCCACCTGCGGAGGACGAGC
lg10	16345	1.9	68	A	C	TGCAGCTTCAAACATCTGTCGCGACTCCGGCAGCCAGGGGCCACCGTGATTACACGGCCGGGCCCAGCATTGGGGTTATTGCAGGCTGTGCTGTTGGCTGGAAACGCGGCTGGAAGCTATAATGA
lg10	16349	1.9	12	T	C	TGCAGATGTGGGTGTGAGCCCCTGCACTGCGCAAGGCTGCAACCGGCCCAGTTCAGACTGGGCGTCGGGGGGTCGACGTGGCCTCGGGTGCACTGTAACCTGATGATAACCTAACGACTGTCTGA
lg10	16355	1.9	52	T	C	TGCAGTTGGAGCCGCTGCATTAAACAGGAGCACGGCATCTGACTCAGTGCTGTGGAAACTCATTCATTTTTCAGCCAGCTAAAGGGGAACGCATTGTGCACCAGCCCAGACACATATGAACATCA
lg10	16367	1.9	30	T	G	TGCAGAGCAACTCTGCCGTCGCGATGGAGATCCTGTGGTTGTGAAGGTGTTGCCTTCCTGCCGCTCTGCATGCAGTGATAATGACACTACGCAGCGGCTGAGAACCACCAGTTGACGCCGATGGA
lg10	16371	1.9	93	G	C	TGCAGTGGATCACACAGAAAACAAGGCCAAGGAAGGACACTGTAGGCTGTGATCTAAATGTAGATAGGAGTTCTTGATTATGATTTACATGGAGTCACGCCTTCACAAAGCAGACAACATACACA
lg10	16381	1.9	36	C	G	TGCAGGAGAGCGAACATATAACCCACACCGAGGCCTCTCACTTACATGGGTGCTTTAGTCTGCACTCTCTGAAAATGACACCCCACAAGACACGCCGGACAATTTCAGCAGCATGATGGCAGCGA
lg10	16395	1.9	8	C	G	TGCAGCCTCAGGAGAGTAACTATATGCTTTTCTGGCCATATTCCCACTAACCGCAGAGCCAGTGTCAGGCTATAATGCTAATTTGGCTGGCAGTAGAACTCAGAGGACAGTGTGTCCTTGCTGCT
lg10	16410	1.9	70	A	C	TGCAGAAAGTCTCGCATGCCAACATGGAGTTTACACCAAACAAACAAAAAATGTGTCTACAGCCACTGTAAGTTTGAAAAGAAAAACCTCTACAGAAGGAAAACGACCTGAACAAACTAATGTAG
lg10	16439	1.9	121	T	C	TGCAGCCTCCGTACAATGAGACACTTGGTTACATACAGTAGAGATCAGGCTCAGATTGCCAGAAAGTAGCCTAATGTAGAACAAGAAGGAGGACAGTATGTATTTTAACTCTGTAGAGCTCCGGG
lg10	16453	1.9	57	A	C	TGCAGGATCTGGGTCAGTGGACTTAACAAGTTTCATCAAACGGGATTCGGAGCATATATGTCAACACATCGGGGCAGGATACAGAAGGGTCTAAAAACACACACCCACACATACACACACACACA
lg10	16488	2.14	44	C	T	TGCAGCGAGCCTTCGTCGCCTTTCAAGGACGTCCAGACGAAGCCCGACGTGCTCCTGGATCTGCTCCAGAACACCAGCAAGTCCGCCTCCAAGGCCGTCGCCAAGGCCAACAAAATCAACAAGGG
lg10	16493	2.14	86	C	T	TGCAGCCGCCTGATGTCATGCGCCCGGGCTTTGGGGCGAGGAGCGGACTGGGGTTTGACTGGGCGGCAGTCACACAGGCGAGAGCACGAGTGAGTGAGCGAGTGAGTGAGCGAGAGAGTGGCAAC
lg10	16504	2.14	100	T	C	TGCAGCAGTAACGTCGCAAGAATGTCAGGGCTGATATTAAAATCTGCATGTCCCGCAGATGAGGGGTGCCGTGACTGACATGACCATGAGGTGTGTGCATTCTGTCATGTGCTGACATTCTGATC
lg10	16552	2.14	74	G	A	TGCAGCGGGGAGCAATTAGCAAGGCAGCGCTCTGCACACAGGCCCCGATCCGCGGGTTCGCAGCGGGCAGAGGGGGAGCGGAGCTGCTGGTCGACAGCGTGACGTCATCGGCGTGCGCCCCGCGG
lg10	16557	2.38	66	G	T	TGCAGGCTTAGTCATGGAAAATGAGTCCTCGGAGCATTTCACCACACGGTTAATGGTTATATCACCGCTCACTATCAGTCACAGCCACTGCTTTAAGACCACAGACAGTGGGTTTATTATGACTA
lg10	16599	2.38	78	A	G	TGCAGCTGCAGCAACAATCTATTTTTATTGTGACGCTAGTGAACTTCACACTTCCTCCCTGTTCTGACCAGCAACATTAAGCAGCGGTTCATCATCTATTTTGAGCACTCCACGTCTTGATGCTT
lg10	16653	2.38	94	A	G	TGCAGGTACGGCGTTGCTAAATGTGGAGGTGTGCAGAGATTATATGAAATATAATCTAATTTATTTTTCCCACAACAGCTTGCAGCTTTTTATAAAAAGTGTGATATTTAGCCTAAATCCCACCA
lg10	16578	2.62	90	C	T	TGCAGCGAAACGAGGGTGTTTCCAGCTGAATGCCGGGGAAGAAGAAGCTCATACAAAGGGAAGTTGGTGGTAAGACTCAGATTTGTGGCCCTAATTTGACTGTGCGATCTAAATCTTGACTGTGA
lg10	16579	2.62	93	C	T	TGCAGCTCAGAACTCCTGAGCTCAAACGATCCGCCAGCCTCAGCCTCCCGGTAGCTTGGATTACAGGCGCGCGCCACCGCACCCGGCGAAAAACGGCGTGGCTCATTGGGCTTTTAGCTTTTACA
lg10	16588	2.62	53	G	T	TGCAGAACTCAAACTGTGCCTCCCTTATGTCGTGATCACAGGCTGGCTGCATTTGGGACAATGTAAAGACTGTGAGGTCCTTCTCTAAAGACTCAAGATCACAAAGCACTGTGAACAACAAAGAG
lg10	16669	2.85	18	T	C	TGCAGGTTCTAATGTTTCTACGGAACAGCACGGCAATGGTGACTGTAAGCGGCAGGAGACAGAAGCGCCAGCCAGGCAGCCAGCGTCTGCCTCCCATCTCAACCTTAACTTCCCTCTGCCAGGAG
lg10	16692	2.85	18	C	T	TGCAGTACGTGGTGGTGGCCAGGGAGGAGCACGCGCAGCTGGAGGCCAGCGCGCACGTTCACGTCCGGCTGGAGGGCGAAGGTGAGGCAGGAACAGACCGGGCCGGGTGGAGCCCGCTCACGGTT
lg10	16730	2.85	24	G	T	TGCAGTGGCTCATCCTGCCTGGCTGCTCCGAAAAGAGTTAGCGTGTGAAGGAGCCGCGTGTGGTAGCGCGGCGCCGAGCAACATGGCCGCCGATGCCGCGCGTACCCTCTGAAAGCGTCCAGCGA
lg10	16749	3.09	121	G	C	TGCAGGTTTATGTTGAACGGGATCTCTAATTATAAACAGCAGGGGCAACGCTAAACAATAGGAAGGAGCTATTAAACTTGTAAAAGAGGAAGCATCACCCTCTATAAGACAATTCATCAAAGAGG
lg10	16789	3.09	58	T	C	TGCAGCAGCACGATGGTGGGGTTGACTGTGCTAGTGCACGGGTAAGCAGAGCCGTAGGTGGACGCGGCACGGTCCTGAAGGTCCGTGGAGAGGACGGCCTGGTGCGCTGATGGATTGGCCTGAAA
lg10	16835	3.09	23	G	T	TGCAGGTGAATTTCAGGTAGCAAGGGAACTTTTCACTGCTTTAAATGATGTTAGAGAGGAAGGAACTGGTCTGGGATGCACGACACTACAGTGTTGTAAGAACTTCCACTAATTAAAGGTTGAGA
lg10	16836	3.09	14	A	G	TGCAGGCTTTAAATAAAGGGATTTCAGCCCACACAATATTGTCACTCTTTTCATCCACTTAATGGCACTAATAATTAGATTGGTAATGATGTTTTAAGCAAACTTATTTCAACAGACATCTTTCA
lg10	16838	3.09	88	A	G	TGCAGTGTTGAGAGACTCTTTGGTCATTACTCACTTTTTATTGTGTTCATTTAGTATTACAGTATTTTTCCATCTAATCTTTTCATTGAACTGCATTGAGCTTGTCTTACAAGTTTAAGTGTTGC
lg10	16871	3.09	43	G	A	TGCAGGAAGCGCTCAGGAACGTCTTCCCCGACATGCGGAAAACGTGGGGCCACGATTTTAAAACCAGCGGCTGTCGGTGAACATGACCAGTGCTGATCCAGGAGCAGCACAGCACCATATCAACA
lg10	16881	3.09	40	C	T	TGCAGGTGCAATGTTGGAAACACTGATGCAACACCAGAAATGTGTTAACAACCTTCCCACAAGGGAGGCAAAGTGATGTCACCTCACGCGGGCACCGGGTCAGACGCGCAGCCTAAATTCAAATT
lg10	17107	3.09	7	G	A	TGCAGACGCTTACAGAAACCCATGGCCATCTAAATGCATAACTTCTTCTCATACACATATTAATATACAGATACGCACAACAGCCTCTAGCTCCCAACAGCAGCAACATAACAATAATGTCTGAT
lg10	16906	3.33	35	T	C	TGCAGATCCTGGTACTAAACATTTGGTCCTGGATGTGGATGCTGATTAACCCAGAATCTTTTAATGTAACTAAACGTATTCACATTAAACAAAACTACTGAAGGGGTTTGAAGCCCAGAAAGCAG
lg10	16911	3.33	72	T	C	TGCAGGATTGCCCATCTGTTGTTGAGAAAATATGTGAAAGAGGCACGAGGGCGAGGAGAGGAGAAACCGTTGTGATGTCAGTGGTGCTTTCAATGTGGTGCAGGTCTGCGTTCTGGATGGATGAC
lg10	16912	3.33	20	T	C	TGCAGAAAGCAGGCTGCGTCTTTACGTTACCACTGCATAATTTATAGCGTAATGCTTTGTTTTTAAATGTGCCAAAGGGTTCTCTACTGAAGAAGGGTAATAAACGGATACAGGCAGTGTTGGAA
lg10	16915	3.33	91	G	C	TGCAGTAGCCACGCGTAGTTAGCTTCTGAGCTAGCAAGGGAGCGCGACTGACGGCTTTTTACCTCGACCTCATTCTCACCGACGCTGAAGTGCGTGAGTACTTCAGCTCATCACAGACGGTTCCT
lg10	16929	3.33	21	A	G	TGCAGTACAGTACAGTAGAGTATGTGTTCATTATCATTAAAATGTGAACTAAAAGGCTTCAGACTGACTGTCCAACTGTTTCCAAAAGGCTGGCAAGCTGTGTAAAATGTTAAACATGCTCTTTG
lg10	16937	3.33	39	T	A	TGCAGATGCTCCTGATGTTTCGTTTAAAGTCTCCGTGATTTGAGGTCACGTTATGATGCAAGCATGTTTAGATCTGTCAGCAGCGATACGGTTGAACTTTACACAGCAGGGCACTTTTTATGAAA
lg10	16939	3.33	37	A	C	TGCAGATCATGGCTCCAGGCAGTTTACACCATGAGCTCTGGCCTGGTGGATGTGACTTCACTGAACGCTGACCTAATAGAAAGTAATGACCTGTTACATACATTTAACAGCATTGATTTTACTTG
lg10	16945	3.33	48	G	A	TGCAGCTTATTCAGATTGTAGTTTCAAAGTAATGGGGGATGCAGACATGAGGCGTTAAGGATGTGGATGAGTTTTTGCACAGGCTTATAATATAAATTTCTTTCATTGGGAGCAGTGGGTGTAAG
lg10	16976	3.33	28	C	A	TGCAGCAGGCCAGCGCCTCTGCTGAGGCAATGACACAAGGGGAAACCTTCAGTATTACTTTTCACTTCTCACTCATACTCACCTCTGACTTATGGGTGTTACCTGGGTGAACTATCAGCTAATCA
lg10	17027	3.33	11	G	A	TGCAGGACGATGAGGGCTCATACTTCCACAGTTGCAGCGTTAAGGGATGGGATGGCTCCCATCACTAGCCTCTGGGTATCTTCACATCCTCCTGATGTTCTTTAAAGCAACTTTCATTGGCCCTA
lg10	17040	3.33	64	T	C	TGCAGGACGGAGCCACGCTGTGTTCTCGGTGAAGACATCTCCATTCTAATTATCACATTTACTTTAGATTGGTTGACTGTGCGGCTGATAACGAAAGTTCACCTGGCCTCAATTAACCATATTTA
lg10	17053	3.33	46	G	A	TGCAGTATGTTGTACCTGAAGTTAAAGAACTGTACAACTGGCTCGAAGTGGACTTTCATCCGCTGAAGCTCAGCGGAAGAGTAACCAAGGTTAGTTGCTTCAAAATAATTCTGTTGCAGTTGTTA
lg10	157231	3.33	95	G	A	TGCAGGTTTAGAGGCAAATAGCAAGTTAGAAATGCAACAAGTGTCTGTGGTGGATTTGACTTTACTCACTACTTGACCTTTGAGGGTAGAGTAGTGATGCTTTAATGACGCCTAAATGTCACTTT
lg10	16964	3.57	118	C	T	TGCAGCTGCGTGTACTGTATGTATTGGCTGGGGGATAAGAAGGAATGGAATTTCCCCTTTGATTTATATGATGGACCTGCTTTTGACCCAATCCCACCATTGGACATTTGCCATCACCCGATTTA
[truncated: 23,265 more rows]

## Sheet: BM1
Supplementary linakage map in RM1 famy
LGs	RAD_ID	Position (cM)	SNP_position	Ref	Alt	RAD_tag_seq
lg1	203647	0	38	A	C	TGCAGCACCTTCGGCAGGTACATGTGAATGAGGTGGCCAACTTTGTGGATCAGCACGTTAATGATGTCGAGCAAGTTCTGCTGGCGGCCCAGGGGCAGCACGGCGGCCACGTCCGTCTCGGCCAC
lg1	21320	0.63	75	A	G	TGCAGAGTCAGACAGTCCAGCCACTTGGTGGCACTAGCAGCCAAAATCAATGAGAGAGAACCAGAGGAAGCATCCATGGACCTATAGATAGAGCTGCTTGAGCATTCGCTCTACGTAACGTGGGA
lg1	21353	0.63	75	C	T	TGCAGTAGCTGCTGTGCGGTGGCTAATTGCATCTCCTGAGAAATAATTAGGTGACAAAGGCAAACGTAATGGTGTTCCCGCTACAGAAAAAGATATATGTCGCTGCGCGTGTTGTGTGTGTGGTT
lg1	21354	0.63	66	A	G	TGCAGGGTTGCATGATGGGAAACATGCGACGTACCCGCGCACACACTAGCAAACACCAGTACAAGCGAATGCACTACTCTGTGCACGCTGCACCGGGAGCTTGGGTCCGGGGAGAGAACGCGGAG
lg1	54501	0.63	76	A	C	TGCAGTCCGGGTTGCTGAGAGAGACACTTGGATCCATGCATCCCTCTGCAAAACCTTCCCCCATGTTGCCTTAAACAAGACACCAACAGGGAGCTGAGAGGGAGCCTGACTGAAGATTCCTGAAG
lg1	54527	0.63	53	T	C	TGCAGCAGCGAGCGGGTTGTAGCTCGTCCCAATCGGTCAGACAACGTATTTGTTGCAGCTTTGACCACCTGTTACGCCCGACTGAAATTGTACAGCTGCCTGGAGTGGCTTGAGAGGCGCGTTCT
lg1	54528	0.63	75	T	C	TGCAGCGACAACATTTCTTGTGCATGTCACCAATGCTCGCGTGCTTCTGAGCCACGGGGCGCCACACCTTCTCCCTGTGTTTTGCAAGACAAAAGGCAGAGGCACACCAACGCTTGCAATATTCA
lg1	54540	0.63	102	A	G	TGCAGTGCAAGACATGGCCCCCTGTCTAAGACAATACATGCGCAGGCCCATCTGAAGTCTGCTAGACAGCATTTAGAGGATCCAGAAGAGGATTGGGAGAATATTATACGGTCAGATGAAAGAAA
lg1	54552	0.63	17	T	C	TGCAGTACCCTCCAGCCTTTCAGTGTGTTCCTCTAATCAAAAATGGCCTTCCCATCTACATCCATGAGGTAGACATGCCTGAAAATACAAACAGTGTACTTGAACTGACACCTGAAGTAAACCTG
lg1	54563	0.63	76	G	C	TGCAGACCGAGAGGACCCCTGTGACCAACAGCAGAGGTCTATCAATGATGCAAGGGTATATGCTTTGCAAGTTGCGGATGTTGTTGTTGTACACCAACAGCGTACTCTAATACTACAATGCAAGA
lg1	54719	0.63	63	G	A	TGCAGCCAACACCTTCATTTGTTGTCCTTTGAGCAGTTTCTGCACTCTACAAAGCTGTAGGTGGTTCTCATAGCAGCGGGTATTGTTCTCAATGCGCTGGGACACAGTGCACACCACATTCAGCG
lg1	54755	0.63	76	T	A	TGCAGGGAGAGGGGAGGGAACAGAAGTGAGTCAAAGACAAATTTCTCAACTCTAAACACTCCTTACCAATATCCATTTTTTATTATCATGGATCAGATGTCTTTAACCAGACATTGCTTGTCTTT
lg1	54849	0.63	26	G	A	TGCAGCAGCATGTCAGAAAACAGGAAGAACATCATGGGCTTTGTCTGTGCCCCTTTAGGAGGAACCACCTTCAGCCAGCCCTCACGGATGTACCACCGCCCTGTAAGAGCCAGAAGTAACAAACT
lg1	54850	0.63	83	A	T	TGCAGGACTGCACAGTGGAGAAGGTATTCGGCCACACAAAAAGCCAGGGAGGCTTACTCAGTGTAAGTAGGCCTACCTAAAAATAAATGTACCTCCAAAGCATAAGATGGACATAATTGGAGTGG
lg1	54866	0.63	17	C	A	TGCAGAAAGGAGGTGAAAGAAGTGTAAAAAGCTATCGGACGCTTGTCTTTTTTTAGTTCAACTAAAAAATAACAGGTCTTACAAATGCAAAAGGCACCTAAAAAAAAAGACATTTTATGCAGAAG
lg1	54908	0.63	7	A	C	TGCAGTACATCAAATGTAAGGAGTGATGACTTGGTAAACACATTAGCACCATTCTTTTCCCAGCATTCAATGTGCAACTTTGTTCACTGCACGGTTCAAACTCTCAGACGGACTGGACTTGAGGC
lg1	54918	0.63	115	A	T	TGCAGCGATAAAACCATGATTTAAAGTCAAAAGACAAGACATTAGTTCCCTGTAAACCTGAATCCTCAGGTTAGCAAACGTCAACCCTTCCTTGTGACACACATGTGGCACCACTACCCAGAAGC
lg1	54958	0.63	22	T	C	TGCAGGTGCTGTGTCATTTCGGTGTGACACTGTCAGAAGATGAATTTTTTCACCTCTGCTCATACTTGGATGCCAATGCAACAGGAAAGATCTGCTACAATGACTTCCTGTGGGTGTTTCTTCAT
lg1	54975	0.63	38	A	G	TGCAGCTCCTGGTTTTCCCTCAGTCACGTCGGGTTTCAAGCCTCCCTCTGGAGTCTTCTGTGGACGACCAGTCGGCAGTTTAGCATCAGCAGCTTCACAGTAAAGCTCTGCCAGATTGAGGGAGT
lg1	55040	0.63	95	T	C	TGCAGATCAGTCAAACCGATGCAGCTCCTACTGGTTGTCAGCTTTTTCACTAGCCCGCTCCTGCTTCTTCCCTTGTACTCTACATGTGTTATAGCTACAGAGGGAAAGAAGCGTCATTGTTAAAG
lg1	55043	0.63	112	A	G	TGCAGGAACCTACCAGTCTGAGTTTGGCCAGAACTACTGCATCACCTGCCCTGGAAACACCACGACTGATTTTGATGGCGCCACCAACGTCTCCCACTGCAAAAGTAATCCTAATACTGTTGTAT
lg1	55047	0.63	67	T	A	TGCAGCACGGGTCAGGTTCTGCGAGATGGAAAGTGCAGTAAGTGTGGATGTTGGGCAGCTTTCACTTTCTGTCACCAGGTCTCAGTGGTCGTTAGTAGAAGCCTGTATTTTCTCTCTTCAGTGAG
lg1	55048	0.63	101	G	A	TGCAGCTTCTGCTTCATCTTCTCTCGAACACAATCCACATCACATAAATCTGAGGCACACGTTTTTGTCAGCTCCTTCGTATATTGCTATTCCAGACTATTGGTGACACATGCTTTAGGAAAACA
lg1	55066	0.63	62	A	T	TGCAGGAGGTGGTGAGAGAAGGGTCCTGGCTAAACTCACATCCATCCTGGACCAGGACTCTGACCCACTGGAGGACTCACTGCCTGCTCTGGAGAGCAGCCTTAGTAGTAGACTTATCGACCCTC
lg1	55144	0.63	105	G	C	TGCAGGGATCCACCAGATCTTGGCTTCAGGAGAAGCTTCTCCGTGAAACCTGACCGCACATCAGACAAGTTCATTCCATCTTACATAACAATTAAAGGGCAAATTGCCCAATCTAAAACCTACAG
lg1	55148	0.63	13	T	A	TGCAGGAGGAGCGTTTAGCCATGGTAGACCTTGGAGTTAAACCTGAGCCATTACAGAACGGCTACAGACAAGAGACGTCTCACACAGAAGGACGACGGCACACCGACCGAGTCTCTCGGTCTTCT
lg1	55213	0.63	75	A	G	TGCAGAGCGTCAGCACAGGACGACGTCCGTCACTCGGACCCAGAGCACAGTTTAGTTTGACCTGCACATGTCAGTAGAGTGTGTGTGAGTGTGTATGTGTGTTTGGCTCTTAGCGTATCAAAACC
lg1	94402	0.63	22	A	G	TGCAGGAGGGAGGACAGTTTTCAAGTTGCTCAGAGAAGCAGTTAATCAAATAGATGGTGACGTTACCCCTCAGCCTGATTGAGTGTTGCAAAAGTGTATTTTTAATCAACCACAACAGTGCATCC
lg1	94481	0.63	113	T	C	TGCAGCGAGAGACATCCATGAGCTCACTGACACTGTGACATCTTACATTAGCTTTTGTGAGGACAGGACAAAAACTTTACACACATTCAACAACTACAAGCCATGGTTCACACTGGACTTAAAGA
lg1	94513	0.63	27	A	G	TGCAGTGAATAGTAAGGTTGGTCATGAACATCAACAATTTAAAGAAAAGTGAGAAATGCACTATTTCTTTGCTGAGCACAGGGGCACCCCAACATGTCTTATTTGCACAGGAAAAGTTGCGGTGC
lg1	94586	0.63	73	A	G	TGCAGCAGGTTTATCACGAGGTCAAATCACCTTCAGGATTGCACACTTGTTCCAGAAGAGTGACGAAGGTCAAAGGTGACTGAGAGCTTGGATCCTATAGAGACACTTTGATCCACACTAAAGCA
lg1	94597	0.63	12	A	G	TGCAGCTGGATTATATCTTGTTCTCGCCATCAGATTTTTATCAACTCACCATCAACACACACACAGTGAGCAGGAAACTACAACTGTCTGACAACAACAGGAAGGTGACATATGTGGAGGAGGAT
lg1	94603	0.63	80	G	C	TGCAGAGAGATGCAGGAAGACAAGCTGGTGCTGATCATTAGGAGCTTTGGAAGTGAGGAGATGCAGAGAAGCTGATGTAGGAAGCTGTGATCTATGTTCCTGAGTCTAGTAAAAATCTGGGTGCT
lg1	94609	0.63	41	A	G	TGCAGTTGGCCTAAAAGTTGTCTCAATCCAGCCTATAAATGATATATCCTGTCCATTTGCAGCTGTGTAATTTGAAGTCTTCAGGTCCTTCAGTTAGTTTGCAGATGTCTCTCAGTTTTGATTGT
lg1	94635	0.63	13	A	G	TGCAGATCAGGGAAAAGAAGAGAAAGCTGGAAGAAATGTATCTTGATGTGCAGATAAAGCACAAGACACTGAGGAAACTGGATTTGGAAAGCCAGATATTAGATATTATTTCAGTTCACACTAAC
lg1	94680	0.63	58	T	A	TGCAGAGCATCCCACTTGGGTGGGACGGAACCACTTCCTGGTAGCCCCGGTCCCTCCATCAGCAGGACGCCCCTTGCAGACCTACAGGTAAGTGGATGAATGTGGAGAAATGTAGTTGGGAAGCA
lg1	94684	0.63	40	G	A	TGCAGCAGACAGTATCGGCCATCTTTTGGGTGCAGAGGACGTGTGCAGCCAATGGCTTAACTCTTTCTCACTTCATCAAATTATCTTATTTAAAATAATCTTAAATTTGGACAAAATACTTTCTC
lg1	94741	0.63	51	T	C	TGCAGTTGGGAAAAAGCTGTTCTTGTGGCGCGAGGTCCTGGTCCTGATGGATCGGAGCCTCTTGCCAGAGGGGAGTGGCCGTAAGTGTTCATGTCCTCGGTGAGAGGGGTCAGCTACAATCCTGG
lg1	94764	0.63	56	C	T	TGCAGAGGGGAAATTGCGTAAGCCTCTTAACTGAGGTGTATCAACAATTTTGTCTACGTGTGTACCAGTATGTTCCAAAGTTCAACATTCTCTCACAGGATCTAACTCTCACTACGATACATCAC
lg1	94770	0.63	112	G	A	TGCAGGAAGTCACATCTGTGCTGTCATGTCTCTCCAGGCCAGGGGGCAGACATCCAACAGACAAGAGGACACTGAGCTGGTGAACTATCCACTGGGTGTTGGTGCAGTTGAAGGGGAAGGAGACG
lg1	94773	0.63	48	C	T	TGCAGGATGCAGAGGTGGTCTGTAGGGAGCTTGGCTGTGGGGCTCCTTCAGCCCTCCAGGGGGCGCTCTATGGGGAAGTGGAGGATCCAGTGTGGTCCAAAGAGTTCCAGTGTGGAGGCAATGAG
lg1	94841	0.63	30	A	G	TGCAGGAGAGGCTGCGGGCCGCGGAGCGACAGGCGGGGCGCCACCTCAACGCCATCACGCAGGAGGAAGCGCCACCGGGCCACTACACAAGCACGGCAACGCGTCACAGGATGAAACTCTAACTG
lg1	94862	0.63	72	A	G	TGCAGGATGCGCACACAAACTGTCAGCGCGCGGCAACAGGCCCTTGAGGATCTGACCTGTCCTCATATAAACATAAGGATTTTCAAATGATCAGGAAATACGCTGAAAGCGTGTTAAAACTCAGG
lg1	94886	0.63	76	T	C	TGCAGTGAGCTGTTCAGGGCAATCCAGTTGGCATCCTGCAAAACACACAACCAGATTTGTTATTTTATGCATCAATTCTTGTGGTTGGAAGTGGTTTAAACAACAGCGCTTACTCTTCTGTGTAA
lg1	94888	0.63	64	G	C	TGCAGATGCTTGGGCAGCCAACCCTTATGCGTATCTAGCTGTAATACAATGCAAGTGATTGTGAGATGTGATTTATTTGATCTCAGTGACCTGTCTGGACCCTGGTTTGTCTAATTGCACCACGC
lg1	94894	0.63	94	C	T	TGCAGTGTGTCAAGAAACATCGTCTGTACCCTCACGCTGAGGCTGCTATCAGATTACATATTCCTGATATTCAAAAGTGCATTAATCCCGAAATCGAGGTCAGACTCCTCAAGATATTTCATTGC
lg1	94909	0.63	85	G	A	TGCAGCTGCTTCTTTGCCTGCTGGAGAAGCACAATTACTGTCTATCTCTCGGTACAATTCAAGTACAGTATAAATGTCTTTTATTGAAGCCACAAGACTTGCAGGTAAAGGAACTGCTCCAGTAT
lg1	94912	0.63	61	A	G	TGCAGACAAAAAGGTGTCGGTTCCAGGGGCCCAGAGTTGTGGCCCTCCACGATCGCTGCGTACCAAATTCCTGGGCGGAGCCATTTACTGTAAAAGACTTGGGACCAAGTTTCCCGTGAAATAGT
lg1	94934	0.63	54	A	G	TGCAGCAGCAACAGGACATCAGAGTCAATAGAAGTCATTATAGTGTTACGGAACAGAACCCATGGAATCGTGGGAAGTGTAGTATCCACCTGCACTTTTATCCAGGAAGTAGGCCAGGAGGCAGC
lg1	94945	0.63	59	A	G	TGCAGCGAATAAAGCCACAGTGAACCTTGTCACCATCATCCCCGTGGACCCGAATAGACACCTGATTAGCTGCTGGGCTATAAAAGAGCCAAATCTCAAAAGAGGAAGTTTTGCCAAGGTGCCTA
lg1	94950	0.63	50	A	G	TGCAGCTGTGCTAATTTAATGTCAGTGCATGATGATTCCTCAGTCGAGGCACTGGTTGAGATGAGATAGCGCCTGGTGATGGTGCGTCTTGATACCGCGGGCGGAGTTTGACGTGCTTGCGAGAC
lg1	94955	0.63	111	A	T	TGCAGCTTGAATTTGCACGTGTAAACGTGCACACCTTAGAATAGTAATGTCCCCCATCATAAAATATTTCTACGTTTTACATGTAGTCTATAGACAGTTTGAGTTAGTTGCATGTTTCCAAATGT
lg1	94989	0.63	67	C	T	TGCAGATCAGGGGTGTTCTCTGGAGTCTTTGTACCTGGAAGAAAACACACGCGTGTTTAGTCAAATGCTTTAAGCCTGGTGAAAAAAAAAACATTCATCACGAGTTAATGCAACAAAGGCATAGT
lg1	94995	0.63	32	T	C	TGCAGTGGAACGAGTCCAGCAGCGCCCCCTGCTGGAGGACACACAGATGCCCTCAGGAGCTCTGATAGACCAGGCCAAACATCTTGGCAACCTGAGCTTCAACATCTGGAACAAGATGAAGGATA
lg1	95119	0.63	44	C	A	TGCAGGTTGCTGTGGGACTACGTCTACCAGCTCCTGTCAGACAGCAGGTACGAGAACTACATCCGCTGGGAGGATCCAGAGAGCAAAGTCTTCCGCATCATGGACCCCAACGGCCTGGCCAGACT
lg1	95129	0.63	103	C	T	TGCAGCGCGACGTCACTGCGCGAGGTGCTGACGCGGCAAGAAGCTTCCGCGACACGTGAATTAAAACTCAGAGCGATCTGAATGCACATGTGCACAACAGCCGCGCCTCAATCACATCATACGGC
lg1	95171	0.63	84	A	G	TGCAGACGCTAAAGTCAATTAGCATGCTAATGTGTCAGACCGCCGACTCGGCTCAAGTGCCCGCGTCACTTTGGTCTGAGAAGCAGAGATTTCCGGCTAAAGCCCGGGACCCGATCATGTTTGAC
lg1	95180	0.63	28	A	G	TGCAGGAACAGAGGCATAGCTTAAAAAGACTGCTGCCACAGCTGAAACTGGCGTCTGCCAACCTTTTGACCCACGCAGAAGGCTTGGACTTCATATTTGGACGCTCAGGGGAGTTTAGCACATAA
lg1	95185	0.63	110	T	C	TGCAGGTAGCGATTCTGCTGTAGACCCCGTTGGCTTGTAGAAAAGTCTGTGTGATAAAAGGTTCAAGTTCAAACGCCGCTAAGACTCTAGGGAGCTGGGCTGTAACGAGGTGGAGTGCCTCGCAG
lg1	95202	0.63	90	A	G	TGCAGACACGCTCTCCTCCCTGCAATTAGCCAAACAACAATTCACTTTATTAAACTTGCGGAAGTGAGAATGCAAACGAGGCAAACGCAGAAAACAAGTGAGTTATGTGCCTCCATGCTTTGCGT
lg1	95229	0.63	26	G	T	TGCAGCTACAAGACTCCACCAAATGCGAATAACGACAACTCATCAGATGCTTTTCATAGTGTTCCCCTATGGAGAAAGTGTAATTACCTATGGTCATGTTGGATTCGGTCAAGTTAAAATGTTTC
lg1	95259	0.63	20	C	G	TGCAGCTACACCGTCTATCACGAGCCACTAACTTCCTGTAAAGGTAGGAAACCAAACTGTAGAGGAAGCGGTCATTGTTACTGCTGAGCCACAGCAACAATGACGCCAAAATGTCTACAGACTCT
lg1	95359	0.63	96	T	C	TGCAGGTAAACGCTGCTTGATCACCGATGTAGCTACACAATACAAAGTCGTTGTTTTAAAATATTAAACAATAGTATGACATTAAGTCAGCGACGTTTAAAACTGTAGCTCTTGTGTGGAACAAA
lg1	95361	0.63	91	A	G	TGCAGCACTAACCCATGCACACACTGTGCCACTCGGCCTACTGCGCAGTCGCAGACCATAATGAATTAACATATTTATATAGAGGCGTGCCACGGGATGAGTCTGCTACTCAATCACCTACGCTG
lg1	103662	0.63	51	G	A	TGCAGCACACTTGGCCTGCCGGTACCCATCAGCTGCCTCAGGAGTCCCACAGGTCAATCAGACCTGATAGGACTCCTACCTCCGGCGTCCATTGCCGGGTTTGGGGATTACCACCACGACAGGCA
lg1	103693	0.63	5	C	T	TGCAGCGGATCCATTGCTGAGCTCACCATGCGGCGCAGTTGATGTAGAACCAGTCTCTCCAGTGTCTTCATCAGGTGTGATGTCAGAGCCACCGGCCTGAAGCTGTTGAGGTCTTTAGGGTGCGT
lg1	103877	0.63	49	C	T	TGCAGTAAAGCCATCTATGGCTTCTTTCAGAGGGTGATGTTGTTTAAATCGTCTGTGGTCAGATTTAGGTGTGATGACCACTGGTTCACATCCTCTCATTAAACCTACATCATGTCTGTGTGTGA
lg1	104043	0.63	37	G	A	TGCAGTAGCTGTTTTTGTGGCGTACCAGAGCCTGGCCGAATCCTGGCTCGGGTCCTGGAGATGTGCAGCTCCTCGAGAGACGGGAGGTGGCCGCCGTTCACCTTCTCAGCTGAGTGAATGACGTG
lg1	104050	0.63	50	G	A	TGCAGCGAACCAGACTGTGGTTGGAGGATGGGTTCAATGATGCCAGTGAAGAAGTTCACCAACACCTTTGCAGGGAGGTGGAACTTCTTTAGCTGCCTCAGGAAGTACATCCTCTGCTGAGCTTT
lg1	141221	0.63	102	G	A	TGCAGACCGGTCGGGTAGCCAGCTGTGTGGGACGCAGTCATTCGTATGTCAGCAAGGCATCAAGTTCTCATATTATGAGGTAGATCAGGGCAACATTAAAGCGCAGTTTGAGTCAAGAGCCAGTT
lg1	141250	0.63	90	A	T	TGCAGCGGGCTGAAAAAAATCAGGACGACAGTCTTGTTTTAACCACCAGGTGGCGCAGCGTTGATCAGAAGCCTCCAATGCACTACAACATAACTGAAGTCCGACTGTTCATTTCTACCTGTAAC
lg1	141367	0.63	83	G	T	TGCAGTCAGATTATGGAGTGAACGTCCGCCAGCCCTCAATACGCTACGCACGCAGAAAGCTGGGATGGAAGTTCAACAAAACAGTTTTTTCTCCCATGATACGTGAACAAAACAAAGAAGCACGG
lg1	141397	0.63	11	A	G	TGCAGTGTAGCATGCAAAGCGGTGTTCCTGCTGGGGTATTGGCTCTCTCACCGGAGCCGACCTTGGGGGAAGTACTGTATTTGATGAGGCAGTTAAGCAGTTAAATCAGCTCACTCAGACTGTGG
lg1	141400	0.63	77	G	A	TGCAGGAGTATTGTTGGGTACAAAGTGTGCATTGAGCTGTGGCAGAATGGGTCAATGCTGTGTAGCAATCCACGTCTGAACCTAGGTAACTTAACACTACGTGTATGCTTCACTCCCTTCCACAA
lg1	141411	0.63	36	A	G	TGCAGCTCCCTCTGGATATCCCTGTGGCTGAAACTAAGGCTGCAACAATGAATCGAGGAATCGATAATATCGATGATGGAAATTAATATGATTTGCTGGTCATATTAAAATGCTGGTCATTTTAC
lg1	141430	0.63	116	A	G	TGCAGGCGGATGTACGGGGGTTGGTGTCCACGAAATTGATTTCAAACACAGAGATTCAGGTTATTGTCATCTTCATGTTACACACAGTGCAACAACCACCAGTACTTAATGTAACAAGGGAATGT
lg1	141433	0.63	91	A	G	TGCAGTTACAGGGAGGAGAAGCAAAGTTAATGCACACACATAGTGTTCATCGAGGATGCTTTGAAATGTATGTCTCTGCTCCTAGCACTACACGCATGCCCATTCTGTGCTTTACCTAAACATCT
lg1	141436	0.63	19	C	T	TGCAGACATTGTGACCGATCGTTGATCCTGACCAAAAAGAGTTTACACTTGAATGTCAAAAAGATTATTCAGGATGGGTAACGGGAAAAGCAAACCTGCCACCATGGAGGGTGACTCCAAGTACA
lg1	141437	0.63	23	G	C	TGCAGAATCTTTCAAGATGTCACGGATACCAAAGACACGGGCAGAAAGCTTGGTCTGCAAAATCGTGATCGTTTATTTAGTTTGCAGTATTCACTTTCTACCGTCAGCTGAGACCTGTACCACTC
lg1	141457	0.63	49	C	T	TGCAGGACGTTCATCACCCAGTGTGAGATTAATTTTGAACTGCACGCACCACGGTTCCCAACGGAGTGATCCAAGGTGGCGTACGCGATTTCCCACCTCTCGGGAGCTGCCGAGGTCTGGGCGGC
lg1	141502	0.63	50	G	A	TGCAGGAAGCTGACTCTCCAAGTGGAAAGAGCAACTGTGCGATGTTCTGAATCTGAAATATCAGTTAATGACTGTTAGGGAAATAATTTGAATTGCCTGTGTATTTATACCTTAAATAAAACAGA
lg1	141509	0.63	95	C	T	TGCAGGAGAAGAGTGTCTGTTGTGCATCTGGTCGTTCTGCCACGTTTTCTGCCATTTCCTGTTTTATTTTGGTAAGTTCCTGTCTAGATCCCGTTCTGCTTTAGTTATTTCTGCTTGATTCTCAG
lg1	141516	0.63	12	G	A	TGCAGCTGCGCCGTTGTAATGGAGACAGCTCTCCAAAGGCAGGAAACTCCACAGATCAGCTCAATGAGCTGTAGTGAAACTGATTCCCACCCCTGCTTAACAGGCTTGTTACAGCAAGACCATAA
lg1	141527	0.63	9	G	A	TGCAGCAGTGATGGTTTGGATGAGTCTGAAAAAGTTTCAACTGTCAACTAAATGAGGGGAAACGGGTCAAAATATTATCCATGGAGTCTGGTCACCTGACGAGCAACAGGAATAGCGATCGAGTG
lg1	141585	0.63	46	C	T	TGCAGCACTAACAGGGTGATTGCATGTTAAATGCACGGCTGGGGGACGGGGGAGGGGGGACTTCTACAACGGCGGCTGCATCAAAGGGGGACTGTCCCGTTTGTGTTTGTGCTCAAAGCTAACTG
lg1	203406	0.63	11	T	G	TGCAGGAGGAGTCATCCGTATACTCCTGAAGGTCAGCCTGAACGCTGACCTTCAGATATGTATAGTAACTGACAAGTTTAAGTCTATTTAAATGTTAATTCTCTTTGTGCTACATTGACAATGGT
lg1	203407	0.63	51	A	G	TGCAGGCATGTGAGCCACAGATCACACACAAGGTTGAATTACTGGTGATGCAAGACAATGCAGGGCCATAAGAATGCAGACACACAGTATAGTGTGTCTACGTCACCACGTCTGGAGTGTGTCTG
lg1	203532	0.63	32	T	C	TGCAGCAAACTGTTGCATCATTTCAAGGCTTTTTCTTTTCTTTTTTTGTCCAGAGGCCACACACTGACATCACTCGGTTTGTGGTAGTACGTGTGGCTGTGAATGCATCAGAAGCTATCAATATA
lg1	203541	0.63	113	G	A	TGCAGCGCCGCCTAATCATCGTCATTACGGCGTTTCGAAAAAACTGTTTCCAAACAGGCAATCAAAGCCTGTCTCGACAATTAGCGGAAGCAAAGATGTCTTTGTGAGCACACGGCGCCTCTCCC
lg1	203565	0.63	11	T	C	TGCAGCCCACATACACCGCTTTGGACCACAATGCTCGCTATATTCCACTCAAATGTCTTATCGGCACTTCAGAGACGAAGCAGTGTATCAGAATTTAAAGGAGGGACGTGCGGCGTATGCGCGAG
lg1	203591	0.63	56	A	G	TGCAGATTTAAAAAGGTGTGCGTTTCAGCCAAAAGGTCCATGCTGCTGAACATCACATCGGGAAGCTTGGAGGCGTTTGGAGGAGAGGTGTCCAGAGTAGAATTGTAAGTGATCTAAAAAGTGAC
lg1	203594	0.63	55	C	T	TGCAGCATCAGTAACACCTCCTTGTCCAGTGTCTCGTCCAGTGGGCTGACTAAACCCATAGTTGTGGACAAATGTCCAATTCCATGTTGAGCCTAAGTGAGACAGATGAAGTCTGATTATTACAA
lg1	203611	0.63	30	G	T	TGCAGCAGGTGAATAATGGTGTCCGCGTCTGCCTGCTTGCGCTGGCTATGAACTGTATGCATGACATGAACGCGGGCACGCGTGTGCACGTACCAAAGTCGCTGTTGTTGCTCGTCCTTGACTGT
lg1	203615	0.63	7	T	C	TGCAGGGTGGGGGCACTCATCCACTTCCCTGTCAGGTGAGTGAGGCCTTTGTGGTGCTGGGACTCCAACATACACTGGTCACCCTGTTCAAATTAAAGACTCTAATTAATAAGGAGCTATAATTT
lg1	203635	0.63	13	A	G	TGCAGGTCCAGGAACATAAGGGTCAGCAGAGCGTCAAGGTCGGGAACCTACAGGTAGAAATAAAAACAAAGTAAAACATATAAAATATATAAAATGCTGCAATGTGAAACCATAACTTCTTACTC
lg1	203642	0.63	25	A	G	TGCAGGCGGAGCTGGTGCCCGCCTCAGTTCACGACTACAGGGAAAAGCTGCTTCACCTCCGGAAGCTGAGACACGACCTGGTGCAACGCTGCCTGCCTCAGGGGCCGCCCGGCACCTTCCAGCAG
lg1	203692	0.63	111	T	A	TGCAGTGCTGAGGCGGAGCAGAGGCTTCAGTCCGTCTCTGTAGGTCTTCACATTCTGATTGTCTACATACACGTCATACAAATCCTTCTTCTCCTCAAAGATCTTCTCCGTTGTGCCTAAAGACA
lg1	203725	0.63	76	T	G	TGCAGCCTGAGACATGAGCCAGGCCTCATCTCATACCTTCCTCCCGGCCGCTCTTCCCCTACATGGGTCTGAGCGCTCCGCTCTCGCAGCCCAGCACATCCGCTCCTCTCCTCGCGCTCAGGGGC
lg1	203731	0.63	37	A	G	TGCAGAAGATCTGCTCCGAACACGTGAGGGGAGAGAGAGGAAGACGAGAACGCTCGGTTGAATTCCAGGGGTTTAACGCTGACCTGTGTTCGCAGGCACAGAAGTACATCCAGTCGCTGCCCTTC
lg1	203733	0.63	34	G	A	TGCAGGGTGTCAGGCGTTGCCGGGGCACCCACCTGATGGGTTTGCATCTTTGAAGATCTTCTCCAGGTCCTGCTGGGGCATGAAGGGCAGCGACTGGATGTACTTCTGTGCCTGCGAACACAGGT
lg1	203754	0.63	86	C	T	TGCAGGCCGTCCGTATAAGCAACTGCATAGAGATATCATTGTTGTCCTGCTGCAAACATGTGCTGTTTTGAGCAATGGCATTTGCACATGTAAACCTAGCGGATCTCATTTCTGTTCAGAGGAAA
lg1	203773	0.63	12	C	T	TGCAGGCTTTAACTACAGATACTTGCTGATATGAGCTGAACTCATTAAGCCATCAGTCCCGAAGAGACAACTCACACAGTAGCAGCGTGAGTGTGTGTGTGTGCCATTGTTTTTGTATGAAGATG
lg1	211727	0.63	7	G	A	TGCAGATGGGCGAGTCCAGCCGAGCGCTAGGCGTCCGACAAGCAGCTCTGAACGCTGTCCATCCACAGCTGTGCGTTCAGGTTGTCCTGGGCGCAGAAGTTGTACATGCGTTTGGTCGTCTTCAG
lg1	211734	0.63	114	G	A	TGCAGTGTAACCGTATGCTTTCTTTGGCTTAAACCCGCACATGTGTTACTGTCACTGCCCTCAGATCCACCTTCAGTTCCCCATGGAGTTCGAGTTCAGTCAGTACTACCTGAAGTTCTTGGCTT
lg1	211803	0.63	34	G	A	TGCAGGCAGGATCATATAACTAGTGCTGGTGGAAGTTTTGGTATTTGTTGTTGACACAGTGAACGTAGGATCGTAGTGATAACATGGGGGTTGTATCAACAAGAAGGAATGTAGTGTAGCACTTT
lg1	211804	0.63	20	G	A	TGCAGGAATACTTGCCTACAGAGGCAGCTTCGTGCACCTGCTCCCCGGTTCCAACACTGGCCGCTTTCTTTACTGTCATAACATTTACAGTTACAGGATGACTGAGTGTTACGTAACTGTGGCTC
lg1	211821	0.63	79	C	T	TGCAGGCGATGTGAAACGCATTCCAGCCATCCTTGTTCCTCAGCTCGGGGTCGGCACCATGAAGTAGCAGCTCCTGGATCACGTCGAGGTTTCTCCGAGTGCAGGCCATCATCAGAGGAGTCCTG
lg1	211833	0.63	79	G	A	TGCAGGGCTCTGCCGTGGGACGCCGCCTCGTGAAGGGCGGTGCGGTCCGCCCACAAGCCTTACACGTGCGAATCAATACGACATATTTGAAAAATATATCTTTTTAGCATTGCTACATTGACTTG
lg1	211887	0.63	42	C	T	TGCAGCAGAAGCGAATTGAGGCCACTGGGCCCTGGGTTTGTGTTATGAAATGCCCAACACGATGGTTATCAAACAGCGCCAGATGTATTTTCCATCTTACTCTGAATGAGTGCTTTTGTAAAGTG
lg1	211923	0.63	28	G	T	TGCAGGTAGAGTCTTTGAAACAGCCAATGTACGTGTGTACAGATAACAAATGCTTGCGTAGTCCTGGCAATCTGCCTGTGGAAAAATGTGAAACAACTACATTTTGTTTCACATTGTTCACAAAC
lg1	211960	0.63	50	G	A	TGCAGCAGACAAAGTAACGCCTCTGAAAAACAGCACAACGACGAGCGGCAGAACCAACATGGTGGCGTGCGTCGAAATGAGGACATTTCCCAACTGTTGAGTATAACATTTCTTCAAAGCAAACC
lg1	211973	0.63	53	A	G	TGCAGTGGAGGGATGTCCTGAAGCAGGTTACATTCCTCGAAAGCCCTGAGCTGAGCTTCACAACGTACAAGTTCCAGTTCTTTGTAAACAAGCTTTTGTGAAAACAGATTTAGCATAATGTTAGT
lg1	211974	0.63	26	A	G	TGCAGCGTCACTCCTTGATGGCATACAATGAGCTAAAGAAATATTGTCATTCTTATGGCAGCACCTTTATTGAAAGGCAAGATCTTTGTAAAATCCTTACAAGGGGTGAACTGATGTCTGATGAA
lg1	211975	0.63	54	C	T	TGCAGAGCCAACGGCTTCACGCTGAGCCACACGGACTGTCGCCAGAGTAGGTCTCCTTCAAGGTTCCCTTTTAACACAAACGCAAATTGCAATTTGTATGTGTAATGACAGAAATTTGTTGTGTC
lg1	211995	0.63	76	A	G	TGCAGCAGTTCAAGCGGGAAGAAGTGGCCTCCTCCGGCAGCTTCAGCGCCAACTACCTGTCCATGTTCCTGCTCACAGCAGCCTGCCTGTTCTTCCTGCTGCTGGGCTGCATGTACCTCAGGATG
lg1	212081	0.63	9	G	T	TGCAGTGATGCATGGGCCCATCTACATGTACCTGCGTCTTCTGTTCCAACCCTGATAGTTCACCTGGTGCCGTGGCTGAAGCGAGTCCTTGCCTCACTCCTGCGTCACATGTGTTGTGTACACTG
lg1	212092	0.63	48	T	C	TGCAGGTAAAACGCTGTGGAGGTGGGCGTCCCGTCCGTCCTCATGGGCCCCACGCTGCAAACACAACTCATTTGTCTGTCAATTTGTGATTCATTAATCCAGTGTTTTTTTAGTTTGTTGTTTTT
lg1	212102	0.63	44	G	C	TGCAGCAGTTCAGTTGTCAAAATGAAGTTAGCTTGACGGTGACTGTGCATCTTGCACCTCAGTGACCTCAGTGTTTCATGATGTGGAGTCACTGATCGTTTACAGGGAGAGATGAATCATCTGGT
lg1	212162	0.63	65	T	C	TGCAGTGGCTGTTCACTCTGAAGAGTCTGTTTGTCAGCAGCCAGATCCCAGAGCGCTGGAGGGGCTAGGCCAGTGTCTGACTCCTTGATGCCTAACAGAGGCAAAAACACTGTTACACACCTCAC
lg1	212179	0.63	51	C	T	TGCAGTGCACGTGATCAAGTATTGGACCGGGTTTGCTCTACAAAACCATAACATCACTCCGATGTCAGTCAGAGGAACACCACGACTGGTTGAGAGGAAACAATCTGACAATGATCATTTTCACA
lg1	212219	0.63	14	C	T	TGCAGCACGTCATCCTCTTCCATCAACTCCCTCAGCGTCACGTCCTCCCTGTCCAACAGCTGGTCAATGTGGGAGGTGGTGTGCAGGTCAAACTTCCAAAACATAGTGGCCGCTGGGTTGACGGA
lg1	214519	0.63	101	A	G	TGCAGCTGCTTAAACCTGTGTGTGATTTCTAGCATGACCAGCGCAGCCTCGCGTCTGGGTTTCGGACAACCGATACTGTCTACGTGTGGAGCCCCTGTCATACTCTGAAGCCTGGGGTGGCCATG
lg1	325919	0.63	102	C	G	TGCAGGTTCCGCACAGTAGCGGAAATAAAAAGATAAAAGTAGTCCCAGTTTCACCTCTTTGTGACTAATAGCTGTAGAAAAGAACTTGCTCCAGCCAACAAGCTACCATAGATTTGTGCATGTTT
lg1	397372	0.63	12	G	A	TGCAGGGGTGGAGCACTTGTTTTTCAGTCTCATTAGTAATTACTGTAAGTAATGTTTTTACCACTTTCTGGAGTTTGAATAATGTCAGCTGCTAATCAGTCTAAATTATCACAATTTATTACTAA
lg1	421746	0.63	68	G	A	TGCAGTCATGACACAGAGCGTAGACTGTGCTGCTGTCTGACGGCTTCATTCAGGTGGGAAACATGGACGCAGGCCATCCACAGCTATGTGGCTTAGTCTGACTTTGGGAGGAATGACCTAGCAGT
lg1	422849	0.63	108	C	T	TGCAGTGGCTTTTATTGGGACAGTGGATGGAGAAAGCAGGACCGGCCTTCATCACATCCGAAGCGTTCCCACATGTTAAGGTAAACAGCGTCACACACGCTGCCTCTACGCGCTACAGGCCGGAG
lg1	422951	0.63	60	T	C	TGCAGTATTAGTGGATCAGTTTCTGTCCTAGGAAGCGAGCAAAGTGGCAGTTTGCTCACATCACGCCTCTGCTGATATCAGCTCAGAATACAGTGAGTGTGCTTCCATGGACCCGTCACAAGCAA
lg1	423130	0.63	8	A	G	TGCAGAGCACAGATTGCCATAAGAAAAATAAATGCACACACCGAACAGTAAAAGCAACGACAAGGGACACAGCTGATTCCAACGTGGCGCAGATTTAAAGGAATAACAAAAGGCTGTGATTTTCT
lg1	423139	0.63	9	C	A	TGCAGTGTTAAGTCGTCTCTGTCCAGCTCTTATTCCAGACATGTCTGAGCCCCTGGCGCCCGCTCGACTCACACATGGACTTACCTCCTCTGTCGAGTGTGTTTAGCCTGCAAATGCCTAGGGCT
lg1	423238	0.63	46	G	A	TGCAGCGGCTGAGGGAGGAGATGCCACTGCTGTAGCTCCCGGACAGGACCGGGGAGTTGGAGACCAGGCTAGTGGACTGGCACTCGGTGGGTGAAGGGGTGAAAGGTGGCACGATGGTCTAGAGG
lg1	423424	0.63	15	C	T	TGCAGGTGATTTAACTGTGTTTGTGGTGGGTTGAGACCAGGGGAAGATTTAAATAAATCCTTGGCTTTAGAGTGAAAGACAGACGTCATGCATCCCCCGTTTCAACCTCGACACCTTCCGTGTTT
lg1	423454	0.63	100	A	G	TGCAGTAGAGGAGCGTGGTGCTGAAGCAGCGCCGGAGCTCCCGGTTGGAGAAGATGCAGATAAAAGGATTGACCCCCGCCTGGGCAAAGCTCATCCACACAGCCGCTGTCAGGTATCCCCCAGGG
lg1	423457	0.63	55	A	G	TGCAGGTCTCTGTGTGTCGTCATGCTGTTACTGTATGAAGCACAGCGTGTCCGGCATCGTCCTTACCTGAAAGCTCGGCGGTGAGCGTGTCCGTGTCCCCGTACTCGAACTCCAGGTTGGGCGAC
lg1	423687	0.63	58	A	G	TGCAGTGAAAGGTGGGCTAGAAGCGCGGCAGCCAAGGAGTGGAGCGGAGATCAGGGTGGAGGTTTAAGTTAATGTGGCAGTTACAAGGACTGTGCAAAGATGTGGGGATGATGTAATAAAATAAA
lg1	423697	0.63	86	T	C	TGCAGGAGTCTCCCTTCAGTCTTTCCATTTCATTCCACCTCTGCATTCTGTCTGAACAGACCAGCGTGCGTGGTCTCCCATCCACTCGTGGGGAAAGTTTTTAAAAAGTTAGCATTCGGACTCGA
lg1	423784	0.63	75	A	G	TGCAGCTTAGTTTGTTCCACTCTACTAGTCTTCAAACTGCCATATGCAGTGTTTTCCCATACCTGGGTGAGCCGTGTCACGTAATTAATACCCTGAAACACGCCTTAAGTCAGTCTTTGGTCTCT
lg1	423814	0.63	15	G	A	TGCAGCGCATGCGTGACCTCCGTATTTAGCCCTGTTCTCATACATCACGAACCAGGCTCTGAGATTCCCACAGTCTACAGGCAGATTGGAAGGAGCTGCCGTGGGGTGTTCTGTGTGTGCATGTG
lg1	423823	0.63	54	G	C	TGCAGCATCCAAATGTGTAACTGCGTCCAAGGCAGCATTATCAGATATAGTGATGTATGTAAGACAAGTTTGTTAGCTATAGTCCTGTGTTTTACACCATTCAGCCGTTTTTTTTACGCCTGAAC
lg1	423831	0.63	27	G	A	TGCAGCATCCAGCCGTACAACTGCACCGAACTGATCATAATGTGCAATGTTTAGCACCTTTGCTGTTCATGTTGCTGATAATTTGACACTGAAATGTTAAGTCATTGGAAAATGTTGGCACTTTG
lg1	423839	0.63	74	G	A	TGCAGTTTGCACGCTGTTGTCAGCCACTATCTCATAAGCATCAGTGTGCGTCTGTGTCTCCGGGTGATCTGAGTAAGAGGAGACGCCAGTGCCCAAAACTAGAGGCAGTTCAAATATAACCTCCG
lg1	423926	0.63	22	C	T	TGCAGCGAAGGCCGAGCTCTCACCCCCGACCTCATCACAATTATGCTCAAGTCAAGCCTTTATTTACAAATTACAATAAAATTATCTACACGTGGAAAGCTGACATTTTGCAACATAAAAACTTG
lg1	506491	0.63	37	T	C	TGCAGCGCCTGACCCACCAATGGCAGACAGAGTTGCGTGTGTGTGTGCTTTTTGTAATTGCAGAGCACGGGCCTCATTAGCATTTTAGCAGCAAGCCTGGCGGGGAGGCAGGCTCACAAGATTGG
lg1	506502	0.63	66	G	A	TGCAGGGTTTAGAGAGAGAATCAGAGGGATGATGGTATTGCATTGGTGGCCTCGCACTTCCTGAGTGGAGGGTGAGAGCTCTGACACGGCTGGATGCGTGGTGCGTGACATTTGTCCAAAATAAC
lg1	506514	0.63	41	T	C	TGCAGTTTATTGCAAACGTTAGCTGATTCAACAGCGGGGTTTGCCAGCAATTGTGCAGTACAGCTCGCTGAAAAGTGTGACCTGTGATGAATAATTCAGATATACAGCTGTGAATGATTTGTGGC
lg1	506520	0.63	24	G	A	TGCAGCAATGACCCCAACCCATTAACTCTTTTAGCGAAACTATTCAAGACTTGCCCTGCATGAAATAGCTGTGTGTAACTATGTTTAATAGGCCTACAGTATGTGTCAAGGCGGTTGTCATGCCT
lg1	506630	0.63	49	T	G	TGCAGCAGCGAGAGAGGGGACGCCAAAGAGTTAGTGCGTGTCGTTTAGATGCGCGCACGGAAAACCAGCGCATCAGCAAACATTTGTACTGTTTAACATTTAAAACGAGGCTACAGCAGCTTCAC
lg1	506666	0.63	75	A	G	TGCAGCAGTCTGTCAATCAAAGCCTTCAGCAAAGGAAGCTGAAAAACAGTTTTTATTTGTGAAGGTCAAACTGCGACGCTATTACATTTCTGTCATGATCTGAACTCATTCACATGTGCAACTTA
lg1	506699	0.63	89	T	C	TGCAGCTTGTGACTTAATGTTGTACACCACACTGAGTTGAGGCGGCCCAGTCCCATTCAGACAGCTAGCACTTTACTGGCACATTATCTTCCACTGAGACCCACTGAAAGGTGATATTTAAAACC
lg1	506717	0.63	105	T	A	TGCAGTAGACACAAACAGGCCTCAAGCCTCTAAACCGAGCCTGAGCCCTGCGTCTGCTGCCCAGGGCAGGGGTAGGGATGCTCTAACTGTTAGACCTGCCTCCAGTGGGTGGTGCCTTCTGCTTC
lg1	506787	0.63	21	C	T	TGCAGCCAAGGTGTATGAGAGCGGGTGTTTAATGTGGTGTGGCAACATTGAGCCCGCTCCCTCCTGTCAGCCATGCGGGGTCCGACGCCAGCGGTGTGTGCCTCTTTCCGATAACACCTGGCACA
lg1	506804	0.63	78	A	T	TGCAGTCATAGCTGGAATAGAGATACTGACAGATAACCTGAATTAAACAGAGACAGCGAGGCATTTGTGTGAAGCAGCTGAGCCGAAGGCCCGTGGCAGATGAAGATGACATGACCTGAACTACT
lg1	506934	0.63	7	C	T	TGCAGTGCGTCAACAACGCCAAACAGGTGAGCATTCAGCCGCCAAAGGACGAGCTCGCCGTAGCAGCTTTTGCATGTAAAGCCTGTTAAATGAAACCAATGAGAGTGTGCAGCTGATCACAATGC
lg1	506936	0.63	92	A	G	TGCAGCTTCCTGCTCGGCTCCGATAAAGCCGTGTAAACATCCTAATCAACGAGCTGCATCGGCTCATATCAATCCTCCTCCATTCCTTCCCCAGTTCTGTCGGCTGCGTAATTCTGCATATTATT
lg1	506982	0.63	96	C	T	TGCAGGCCTGCTACAAGGGAGAGGGCACGCTGGACCTGGCCTGGCTCAAAGTCAAAGACATCCCTTGCAGCAGCGCGGTGAGTAGCAGTGTGCATGCGTTGCAAATTTTGCGACGCTTTACAGTC
lg1	507032	0.63	114	A	G	TGCAGTGGAGGCGTCAGTGGCCTGTGTAGGTGCATGTGCATTGACTGTTAGCGACAAGCTAACATCCAAACAAATGAACGTTTCATTTTGCCCCTATCCATAAAAGTGATTGAGGGCAAACATGA
lg1	507048	0.63	90	G	A	TGCAGGTTTGATTGGTGGACTTTCACGCGTTCCGAACTAGAAGTGGAAGTGTTGTACCTGCCGTCACGCGGACGAGGCCGCACCAGAATCATCAAAACGCTTGACTATTTCTGGCTTGGGTGTCT
lg1	525442	0.63	83	A	C	TGCAGGCAACTCGGTGAGTGGCAACAGCAGGAGATGTGTCAAAACAGAAGGTGAACAACACTACTGCATTGTTTCACTGCCAAATGGACTGGTTCCATCACTCCCATTAACACTCAATTGTAAAT
lg1	525455	0.63	102	G	A	TGCAGAAATTAGAGACTAGGCCTGTCGTTCAAAGATATCCTGATTAAAAACGTTAATGTCTGGCATAGTTCAGCGCTGATTGAATTTACAACAGTGATTCACAGGTGAACTTCGACAGCAAGGCC
lg1	525492	0.63	35	T	C	TGCAGAAGCAAATGGGATGTTTCTGGTGATATATTTGTGTTATAACTGGCTGACTTGATGGATGGTCCATCTGGGTTCCCACAGTTTATTTGATGTCAAGAGCAAAGTAGAGGCTGCGTGATGTG
lg1	525561	0.63	10	G	T	TGCAGCAGAAGGAATGAGGGGGTTAACACCATCCATGGGCCCTCAGCCAACTCTGGGTTAGAGAAAGAGTAAGGAGAAGAGGAGGAGAACGGGGGTGAGGGGTCACCAGATGCCGCAGCATCTCA
lg1	525680	0.63	66	G	A	TGCAGTTCAGGGATTACTGCATTATAGTTTGTAAGTTCTCCCTGAAAGTACACAACATGACCACATAACTGCAAAGAAAGACTGTGCTCACCAGGTGTTTCTTTTGTGTTTCCATCAGGTGAACT
lg1	525705	0.63	39	G	A	TGCAGCACACGAACAGGCTGACGGTGGCAGCCAGGCCAGGCCGTGAATAATGCATGGTGGGGGGATTCTGAAATGACTTCCGGCTTTGAGGAGGCTTTTCAGCAAAAGAACGTATGCAGAGGTGT
lg1	525719	0.63	37	C	G	TGCAGGTGGAGTCAAGCACATTCAGCTAGGAGAGTTTCTCATAGAGCAGGGCTGGAACTATTGTGTTGAAGGCAGAGGTGAAGTCTACAAACAGGATCCTGGCGTCAGGAGGACAGGGCCACGGA
lg1	525742	0.63	68	C	T	TGCAGAGGATCGATAGGAGCTGGGCCTCAGTTGACCGGCAAACAGACACCAGTGACTAAACGATCTTTCAACAGGCAGATCTCTGCTGTAGGACGTTATCTCTTATCTGTGATGTATCTGGTTGC
lg1	525770	0.63	92	A	G	TGCAGAAAATGAAGGAAGTGTGTAAAGGTTTGCTTAGTTTAATGGTGTGGGAAATTTTGTGTTTGTCATCACATGTTGTGCCTCCGGTTAAGGGTTGTTCCTGGGGGATCATCAAGCATTTGGTT
lg1	525791	0.63	13	G	C	TGCAGCAGGCTTAGTTAACAGTTGGCTACTGGATGTTGTGGGTGGAGGTCTGTCCAGTCTCAGTGTGTATTCCATATAATTTTCTGACCTAAGCATTGTGGGATGAACTATGGTGTATTCACTGT
lg1	526221	0.63	39	T	C	TGCAGTGTCATTGCTGAAGGACCTCAAACACGCCAACATTGTGACACTACACGACATTGTCCACACTGACAAGAGCCTCACACTCGTCTTCGAGTACCTGGTAGAGGTTTTCTCCTGTGCTCTTA
lg1	526226	0.63	26	A	G	TGCAGGTTGGATGGCGAAGGCATTGAACTCCTTCTGGCTTTCCTCAGAGTGAGTTCCTTATGATAAACACTGTACAACATCACATCACATCACATTGTACACTTGTACCAGCACAAGTTACCAAA
lg1	526267	0.63	20	C	A	TGCAGGAGGAGCAGCATCAGCGGGAGGTGTCTCTGCTGCGTCTGAGGCTGGAGGATCCGGAAAGCGCCCTGCAACAGCAGCTGGAGGAACTGGGATCTCTGGTGCAGAAAGACAGGGACACAGTT
lg1	526268	0.63	44	A	G	TGCAGCACGAGACAGGAAACATTAGCCAGCCTTACTGGCACCCTATGTATTGAGGCATCCACACACTCTCACACACAAGCCTTTTTGTGTAATATGGTGTTGCTGCAAAATCAATATGCATTTCA
lg1	526318	0.63	90	C	T	TGCAGTGGAAGTGAAGGGCGACTTTCTTGTTTTTGGGCTCCTGTTTGCTGACACCTATGGGGTGTGAAGCAGTGTGACTGAGGCAGCCTACCGAAGATGAAGCGCCAGCTCAGATGGATATTGTT
lg1	526332	0.63	15	A	G	TGCAGCAACAAAGACACAAGAGGAGACGGCTTTGGGCCTTGCTGGGCTCCATCCATCTTTCACCAATGTTTCCGTGGAAACATACTGGGTTACTGTATGTCCCAGTCTACACAAGATCAGCTGTT
lg1	526392	0.63	94	G	T	TGCAGAACAACTTCAGGGAGCAGCAGCAGCAGTTCATGGGTCAGGTGTTTGGCTCGTTCACCGGAGTGGAGGATGTGGGCACACCGAGTACGTTGTCAAGCACACTTACTCATTCTGGTAATTAG
lg1	526433	0.63	96	C	T	TGCAGTCTGCTCCTACTGTGGCAGTGCACGGTCACAGTTGCTTTAGAGCCGGTCGGTGCCATGAGGACAGCCAGATGCTTTTGATGCTGAGCAGCCCGGACAGGAAATTCAACTTGCTAAAACAC
lg1	526464	0.63	85	T	C	TGCAGGAGTCCCAGAGTCTCTGTCTCCCTGAGTCGCTGCCCAGCTGCATGTTTATCTGTCTGACTGCTTATTTCTTATCTGCCACTGTGGTCGACCTTCTGAATTAATGTGTGCTTAAAGCTCCA
lg1	526484	0.63	68	A	G	TGCAGATCGCCTCAAGTTCATTTGCACTAGATGAGGTGTCAGGGTTTTGTCTGTGACACTAAAGCACTAAGTTTAGAGGGATTTATTGGTGCTGCTGCTTTACAAGACCTCCATTTTATTTTGAT
lg1	526486	0.63	109	A	G	TGCAGTAAGACTGAATGGTTACAGTGACAATACTCAGGGTAACTTCCTGTGCAGTGGTGAGCGGCTTAAGTACAGTTTAGGTGCAGTTGAAAATAGGCGCAAATGAAAGAGCAACAGCATTTAAA
lg1	526539	0.63	17	G	A	TGCAGCTTCGCTTCGACGCTGGACAGCTGCGAAACACTAGGTGAGCTCCCGCCTTGCCAACTAGTTTTGCATGTATGATGATGATAACTGATCGTGGGTCATATGTGTGTGTGATTTCAGGAAAG
lg1	526540	0.63	88	C	T	TGCAGGCGTAGGTGTGGACGGGGACGTACGCAGCAGATGTGTTCAGCAAGGGGTCTCTTACCACGACCGTGTAGAGGACGCCCTGCCCTGGGATGGAGTTGAACACGGCGGTGGTCGTGTCAGAC
lg1	526541	0.63	83	C	G	TGCAGGACGATGCCGCCCGCGCCGAGCACCACCCACACTGTGATCATGATGTAGTCTAAATGAGACGCATAAAGGGAGAGTAACTACTGTGCTCATTTAAATCCATTTTATTTATCACTGTTGAG
lg1	526542	0.63	62	C	T	TGCAGGAACGCGAGCGCCGCAGGACCAACGTATTGGACCCAAGCCATCACTTCCCCCCACTGCTCGACCGCGTCTTTGCCAGGCTCCGGCAGCTGACGAAACGCGTGGAGCCAGCGGGAGAACAC
lg1	526546	0.63	77	G	A	TGCAGGCAAACACACATCGGATTTGCTGTACAGGATTGTGAAGACAATCAAACTGTACACTGACAGCATGAGGGCCAGCAGTCGGTCTCAGTCTTCTGTGGCACTTTGCTGCCCTCTAGTGGTTC
lg1	526551	0.63	40	A	G	TGCAGCCGGGAGGTCACGTGCGAGGGCCGGGGCGCAGTCGAAGCATCACATGGTCGGCCGCGATGCGTCACATAGCCTGTGGTGCGGCGATGAAGCAGCAGGAGCCGCTGCCTGGCACCACCAGG
lg1	526661	0.63	9	G	T	TGCAGGTGAGAGGAAAATACCAGCAGAAGTTTTAAACACCTGTCTTTGGGGCAGAGGTTGCTCATGGAGCTTCACTCCCCCATTGGTTGGGGGGGGTAAAAAAAAGCTGAATGGCTGAATGACAC
lg1	526664	0.63	10	G	T	TGCAGGCCACGGTCAGGATGCGTCTCCCTGCTATTACATAAACGAATGATCAATATTTTACCTTTGGTCATTTGCGTCCACTATTCGCCCGTTTTGATTTAGTTGATGTGAGATCGCGGCTCAGA
lg1	526681	0.63	101	C	T	TGCAGTGCACTGGTGATATGGGGATGTTTTATCCTCCTAGTTAATGACTCTGCATAGGGTGTGGGATTTAACTTACATGGAGCATGTGCACAAACCTCATTCTGAGGCCTCTTTTGAGGCTAAAT
lg1	526689	0.63	93	G	A	TGCAGCTAAAGCACAACCTCCTGAACTCTGATAAGCAGCTTAATGACAGATGTCTCCAAATTCCATTATCAGACTTATAGGAGGCAGTGTGTGGGTTTGAAGCCTGCTAGACAATAAGAGGTTAC
lg1	526691	0.63	60	G	C	TGCAGTGACTTCTCCCCTCGTGTCCATTAATTGGTTGCTTGTTTGGCACTGGGCAAGGAAGTCTGTTTATTACATTTTGGCCAATTAGGTCTGGCCGGGAAAAAAGGCAGCAACAGCAATGTTGC
lg1	526720	0.63	66	A	G	TGCAGTAGCACAACATAAGCGAAGGCGCATGACACAATATGTAACATCATCTGGTGGCGTATTAGTAATAGTATTAGTAATAGTCAGATGAGTATGAGATGAATTGGGATCTGGGCAAGACAGCA
lg1	526737	0.63	111	G	A	TGCAGGGGTTAGCGAGTGCCCTGCGCCGCACTTACAGTACTGCTACATGGAGAAAATCTCATGACCTTGGCAGAGTTAAGGGAGTAAAATCCACAAGCCTGGCAGCTTTAGGGCCTCGATGCACT
lg1	526754	0.63	34	G	A	TGCAGGGCGGAGAATTTAGTTCAACCAGTGGTGAGAGTTCCACCTCTTTAGATCAAGTATCAAACTATTGGATTTGAATTGCTCCTAAATCTGGGATAACTGTCAGGTTTTGGTTTTGTTTCCAG
lg1	526757	0.63	102	T	A	TGCAGGACTCTGGACTGAAACAGTTCTTCGGGACAACCCACTGCGCAGACTGGAAAAGCTCAGGTAAAAGAGTTTGTGTTTGGTGATATGTGTGGCTTAGTTTCATAGTTGTGTTGACTCGAGGC
lg1	526758	0.63	14	C	G	TGCAGGTCTGGCTGCAAAGCATCATGTAAGTGTGAATGTGCAGTGAAATAAAATCAAATTTCTCCTTCACTTGCTTTAGTATTTCTAGTTTGCAGTGTGGACTCATCAGGGCAGCAGCAAGCAGC
lg1	526763	0.63	62	G	A	TGCAGTTCCACCATCCAGCATGGGCGACAGTATTATTTCCTCCCTCTCTGCAAAGCCTCTACGCAGAGTGTCAAAAACTACTTATCAATTCAGCCAATCAGAGTCACTTGATGTTGGGAATGTGG
lg1	526813	0.63	91	G	T	TGCAGTAAGTAGCCTGAGCTTCAGTTTCTGCATTTAATGCACTTTATGGTCAGCCATACAGCCCAGTGACGTACTGTGATCTGAAACTAAAGAAATTATTTTGTACGATGTATTTAAGTACGATG
lg1	526830	0.63	28	A	G	TGCAGCTGAAAAGTGACTGGCAACAAGCAAACCTAATGGAGCCTGAACTCTACATTTCCTCTGCAAAAGGAAATGTCCGTTTGAAAGGAAAATCGAGATGTAAAATGCAGACTCTGAATGCAAAA
lg1	526887	0.63	71	C	T	TGCAGCCAAAGTGTGTAAAAACAACGAGTTATATGATGCCAGCTACTTCCAGCTCTAACTTCCAGCTTCGCCGCTTGTACCCGTCAGCAGTGACATTTACTGTAAATGCAGTGAGTGCATGTGTT
lg1	526890	0.63	83	A	G	TGCAGGCAGCGCATGCTGCTGTGCTCCGTGGCCGACTTGAGGAGCATGACTAAGATTGCTTAGTTTGCGTCTGCTCAGGGCACAGCACCTCTTGGGGGCTTTTTCGGCTAAATAAGGAAAAACAA
lg1	526913	0.63	11	C	A	TGCAGGTAATGCCTACATGCGATGTTTTGCTTTCCAGTTGGCTTGTGGCCTCCTGCCCCTTGCACCTATTTGTTTCACTCAAAGTGTTTCATTGCCTCTGCGTGCGATGGGGAGTCTGCCGTCGG
lg1	354222	1.89	34	T	G	TGCAGCTCCTTAGGTGAGCGGCTACACCTGACATTTAGTTACATGTTCATGTTCCACTGTTTCAGCAGGTCCACCACTTTCGTGTTGTGTTATGAACACAAAGAAACACAGCGAGGCAACTGAGA
lg1	354271	1.89	49	T	A	TGCAGAGCACAGTCACACGTTCTCCTCCTCACTCATTTGGCCTGTTTTATTATGTTCATCAAAACAGGCTAAAGGAGTAAAGTAAATGCTAGCAGTCAGATGTTTGATATGAAACAGATAACGGC
lg1	525638	1.89	33	A	G	TGCAGAGACAGTGATCTGCATGACATAGTAGTTAGATCACTGTGGGCTGGGTCAGATGAGGAATTAGTGTGTGTGGGTGACGGACGGGTAAATGAGGTTTCTGATGGACTTCCTCTGCTGGTCAA
lg1	525674	1.89	32	A	G	TGCAGAAGAACCAGCGGGTGAATTCGGCCACCACCTCTCTGATAATTTTCCTACTGTATGATTGTACCATTTCATTCTATAAATTCATATGCTGTTGATTTAAACTTCAAAGTTGAGTCCGTGTG
lg1	525835	1.89	73	C	T	TGCAGACATGCAGCTGCCGACGCTGCTGCGAAGGTCGCTGACCGGCAACCCCTCCCTCTCCTGATCCTCATTTCCTCTCCAACACTCCCTACCCTCTCCTTCCTCATCTCTCCCTGTGCTTTAAA
lg1	525852	1.89	15	A	C	TGCAGAGCTGCTTTGAAGACACTGACTGAGAGGCTCTGTGTGAACCTCATGGGGAGGACATTGATGGACTGACAGACTGCATCACAAATTACATTAATTTCTGAGTGGACACCCACATACCTTAT
lg1	525866	1.89	39	T	C	TGCAGCTCCACTCTGTCCAATTGTGTGCGTTGGAAATAATGTTTTGGTATTCTGCATTTGTCTGGGCAGGACCAGAGCTGGTTCTGGGAGTGGTGTGCTAGAATTGACAAAGTGTGGAACTAAGA
lg1	525912	1.89	40	A	G	TGCAGGATTCAGGAGTGAAGCATCTATGTAGTTTTCTGGAAAGTTGTCAGTGTTGACTCCATGTTTTAGTTCTGTGTGAGCTTAATGTGATCATGAGGTCAAATCACCTTTAGTAATGATCACAT
lg1	525917	1.89	74	A	C	TGCAGGTCGTGTGGTGATCCAGATGCGAGCAGAGCGTAATAGTCTTCCTCTGATAAGGTTTGTCAGCATCTCGTCCACTGAGGTGGACTCTGTGACATTACGTTGACCCGTCTCCTTTTTACTGG
lg1	525930	1.89	54	A	G	TGCAGGTGGGATCTGGCCAGACCAAAGCCAAAGGAGGAAAGAGATCAGTTCATCATGCTGGAGCTGGCCCTGTGTCTAAGAAAGTCAAGGAGGATCTTCTCTAGCTTCCCACACCTCATTAAGGA
lg1	525938	1.89	16	A	C	TGCAGCATGTTCAGGCAGGGAAGCTGTACTGTGATAAACAGCTGAGCTTTTTCAGGATGCAACAAGTCTGACTATCAGATCAGGCCTCTGGTTGTTACAGAGCACCTTAATGCAGGAAGGAACAC
lg1	525962	1.89	7	C	T	TGCAGCTCAGAACTAACCGCTCGCAAGGGCAAATATTTATCCGTGTGTACAGTCAGTGGTGAAGGAGGGATGCTCTTCAGACATGGATGGTAGTCTTCTCTGTGTCCTGGTATAAATAGCTTTGT
lg1	525985	1.89	19	A	G	TGCAGGACATGTTTAGAGAGAGGCTGTGGTTCTGGCTCAGACCCTCAGCTCTGCCCTAAATGTGTGAATGGAGACTGGACCTAAGTTTTCTGTGTGTGAACAGAAGCTGATATAGCTCCTGATTT
lg1	525991	1.89	90	T	C	TGCAGGTACTGAAAAGAAACTTCCTGTTGTGTTCTCACCAATGGCTACTTGAGATTCCAGTCCTGGTCGCTGGTTCCTGCCCACACCTTCTTATTGGGAGCTGGGTTCTCCCTGGTTCTGACCTT
lg1	526025	1.89	43	C	T	TGCAGCATTTTCAGCTGCATCTCCAGACGGGTTGACCAAATGTCTGATCCCGTCCTTGTCTCTGTGCTGGCAAGATGCCAAACACCAAACCGCAGACGTAGCAGCATGCTAACAGGTTCACAGAA
lg1	526367	1.89	44	C	T	TGCAGGGGTGAACACAAATGGGGAACTATGTGTGGACACAGCAGCAGCAGCAACGGCAGTGGCAGCGGCAGCAGCAGCATCCTAGACAACCACAGCATCAAGCTGGAGTCTTTATCCAAAACCAA
lg1	526462	1.89	80	A	G	TGCAGGAACTCAGGTCATAGCTGGTGCAGAGGAGGTTGTCCAGCTCACGATTTACCAGTTCTTCCACCTTCGTACCAGAAAATAGCTGCTGCACATGTCAGGTCGCGCTCTCCATCTGTTCCATG
lg1	526762	1.89	95	C	A	TGCAGTGCTTCCGCATTTGCTTTGCTTTACCTTGATAGAAGGCTGGCATGCAAGTAGTGGTAGTAGTGGTAGGTACATCTCCTGTATGAGCTGCTCCCTGAAAGCTTTGTGGCAGGGGCTCTTCC
lg1	20614	5.12	57	A	T	TGCAGAGACAATCACAGGACAGCTGTGCTTTATCAAACTTGGTTCCAAACTTCTATTATGATAATAGAGCAATCACATATGGCTTAGAATTGATGCTATTATTGTCTACATATTTCTGATACATA
lg1	20680	5.12	38	A	G	TGCAGCGGATCCTGTTCGTAGACGCCAATTTCTGTGGCAGAAGTTTTCCTTAAAGAAGCAGATGAGAGAGTTGTCCTTTTGTGCGATTTATTGAATTAAGAAATTAAAAATAATGGGGAAAGCAA
lg1	20693	5.12	73	C	T	TGCAGAGATGGATCAGTGCCCCCAGTGTGTGCAGGGCACTTACATACAGCAATTGCAGCTGTTAACAGAATTGCGTCGAGCAGATCAGCAACCTTATCATGATGCAAGATAGGTTTGCCATCAGA
lg1	20707	5.12	81	C	T	TGCAGGGACTCACGCCGGAGCGGCTCCGCCAGCATGTCCGCCTCTCCATGCCTAGCTCTCTGGAAGAGGTGCTTCGCGAAGCGGAGCGGGCCGAGGAGGTACTGAGCCCGAGACCATCACAGCGG
lg1	159733	5.12	79	G	A	TGCAGATGATGGAACAAGTTATGATCCAGAACATACCTACAAGATCTCTACCAAGTTCTTAAGACAGATGAGAGACAACGAGAGGTCACGGACACATTTAAAAGAGCAGTTGAAGAAGCAGTTAC
lg1	159745	5.12	36	C	T	TGCAGAGCCAGTGTCCACAGCTGCTAGAGACTGGATCCTTCAGAGCCTCCTGAAACACAGCACAGCAGGACGGCTGCTCCTCCACAGGAACACGGCTCCTCCTAGTTCAGAACCAAACTGATGAG
lg1	201626	5.12	63	G	A	TGCAGCTGGCGCGACCTCCTCCTGGAGGTCGGCGGGGAGTGCGGCAGGAACTGTCGCTGGGGCGACCTCCTCCTGGAGGTCGGCAGGGAGTGCGGCAGGAACTCCAGCTGGCGCGACCTCCTCCT
lg1	261260	5.12	27	T	C	TGCAGGCCGACGTCACAGCGTGGGCGATGCCGGCCGCGGTGATGGCGTACGTGAACGCGGCCTCCCTGCTGCCTGAGGAGAATAGAGAGGAATCTCAATTAAGCTGGGCTGGAGTGCACTGCTCA
lg1	261286	5.12	77	G	A	TGCAGCTGACAGATGACCAGGTGATTGGGACCAGAGGGGAAATGAGGAAGGGGGCGTGGCCTGGCAGGAATGCTAAGGAGTCCCCGGCTGGGTTCATCCTGACACGATGGGCTGCTCGTGTGTGA
lg1	261300	5.12	81	G	A	TGCAGCTTACCTTGGGTGGTAGCTGTGAGCTTAATTACATCAATTATTTCTCCTTCTGCTCATGCTACAGTACAGTATGTCGACCTTTGACCCCTTAAAAGCTCCATCCTTTTATCACCACATAC
lg1	261340	5.12	41	C	T	TGCAGCTGAATGACCTACAGGGCTGAGCAGCATCTTTCCACCGGTCTCCCACCTATGTACATGGACAGATGTTAAACATAGTGAGCGTCCATCCAACATCAGCTCAGATACAGTGGAAACAAAAA
lg1	261400	5.12	28	C	T	TGCAGCAGTAGTAGTTTGTGTTCAGAGCCGTAGAAATTACTATGTTCAGAGAATTGATCAGTGACTGATGTGATATGAATGAAAACATGTGTTTGCAGAGTAAAACCTCCAGGACCCAGTTGTCT
lg1	261451	5.12	59	T	C	TGCAGGTCCCCTGCTCTACCTTGCTCCTTCCTGACCACCTTAACGGGTGTGAGGCATTTTCACTTTGAGCATTCCAGAAGGTTTGTCAGACAATGCAGCACTGTGCCCCGCACCTGTGTTATGTC
lg1	261497	5.12	58	G	C	TGCAGTCTTGCAGCAGCACACGCGTCCCGGTCAGTCTGGTGGTGAAAATGTAGAAGTCGCCGAGTCACAGTCTGTTTTTTCGTTTCTCACTTTCGCACCGCAACACGGTGGAAGTTCAGTGCTAA
lg1	261513	5.12	95	T	G	TGCAGGATGCGTGTGCAGCTGTGGGATGCATGCAAAACAAAGACGGTAGTGGTTTAGTTTTGACATGAACATCAGTGAAAACCTAAAGTCAGAATTCAGATTGAGAACTCTCAGATGGAAATGAA
lg1	261563	5.12	59	C	T	TGCAGCTTCAACGGCACTGCTTTGTTTTAAACACACACAGAACAATAACCTCCTCCCCCCGTCACTCAATCAAGCTGCTGCTATAAGTTGTATGTTAATTAAACTTTTGTCTGCACAGCCTGGAG
lg1	317513	5.12	55	A	G	TGCAGGTCGTTGTAGCTCAGGTCCAGATGTGTCAGATGTGACGGGTTGGACTTCAAAGCTGAGGCCACAACTTCACAGTGAGTCTCTTTGAGTTCACAGCCAGAAAGTCTGTGATAACAGAAAAT
lg1	317522	5.12	110	C	T	TGCAGTTCACCATCTGGGGATTACCGGGTAAAGTGGGAGGAAGTGAGGGATGAATTTCGTGAGCAGGCGAGTCAGGAGGTACTGGCTCCAGGGCGTCAGGGGTAGGGCTACAACTAGTGGAGTGT
lg1	317540	5.12	88	T	C	TGCAGATGAACACGTAAACTGATGCAAAGTGTGAATGAAAATGTTGGTATGTGGCAGAGCTTCCCTTACGGGCCTGTTCCATTACCAATCATGCTGGGACACGAGGGGCCTGGCAGCTCGAGGTA
lg1	325832	5.12	81	C	G	TGCAGAATAGAGGAAGAAACATCAGACGTATTAAACAAAAGACACATGAGGCACTGAATGTGGTTGAAGAACAATCACATTCATGGCAATTTAAAGGTTCAGTAGGAAAAACTAAAACTCTAATA
lg1	325892	5.12	53	C	G	TGCAGGATTCAGGAGTGAAGCAGCTGTGTGGTTTTCTGGAGAGTCATCACTGTCGACTGGAGACTCTGAGGTCAGACTCCGTTTTAGTTTTGTGTAAGTTTAATGTGTTCATGTTATCGACCGTT
lg1	379327	5.12	97	T	A	TGCAGCATTCGATTTGTGGCAGGCAAGCCGATGCAGACATGGTGTTGAATGTAGCCGTCTGTGTTCGCTGTCGACAGTGTTTTTTTGCTGCAATTTATAAAGTGTATCAGGATGTTCTCAATAGT
lg1	379329	5.12	14	C	T	TGCAGTGAAAACGCCAGTCACTTTAAACTGCTACCACTGTAAAATCGCAGGCTGAACTCAGCGCAATGTAAATAAAAGTATGACTGAACATGAAAACACAGATATAGAGATCTGTGTGTTCACGG
lg1	379331	5.12	7	T	C	TGCAGATTTTTTATACTCACTGCTGTTAGACTTGACAACTCAACAGTCTGACACTGCATGCAGATTCAGTCACTTCATCCTGGACACTTAATAACTGTACAATATGTGTGAGATGTAAATCCCTT
lg1	423014	5.12	121	A	G	TGCAGGGACATGTTGTATTAGCGCCTACCATTTCATATCATGTCATTCATTCGATGTTTTTCAGCAGAGAACCTGCACGGTAAAAACCATCTCAGACACATCACAGAGATGTAAACACGTGAATG
lg1	423065	5.12	74	C	T	TGCAGGCTCATTGTCATAAGTTTTCAAATTTGAATGTTGGTTCCCTACCACTGCAACTGTGTTATAGGTTATTTCATTGGTTCTGGATCCAGATCCTAGAGGTTTGCTCCCACCAGCTGGACAGA
lg1	145811	5.75	56	G	T	TGCAGCTCATGGAAATGCAACACACTGACACAAGTCTGTACGGCCGACAGCCGTTTGCACCGTCCACTACCTGATGTAGGTTACATGTTACTAAAGCATATTTCAACAAAGTTTTTAACGCACAG
lg1	422882	5.75	68	G	A	TGCAGATAGTTGTGGTTCTCTCAGGTTTGGAGATATGCATCTGTGGGATTTCTGTGCACGCCAGCAAAGAGGGAGGTGACTGAATATGTGTCTGTGGTGCTCATATCGCTGCTCAATGGCATTTA
lg1	422955	5.75	67	A	G	TGCAGCGTTTCGTAGCCGTTCGTGCCGCTTTAATGATTTCTTTGGGCTCGTATGGACGGATGAAAGCAACGACGTCATCTGAGGGAAAACAGTAGCGTGTTATTGTAGGTCTTAACGAGTCACGA
lg1	422989	5.75	81	A	G	TGCAGACTGGTGAGAGGGCACGCGTTCTCCCCCATAATGCCACAGTGATAGCGAAACGCTCATGAAAGAGCATTCGTTCACAGCTAATGGGCGGCAGGTTCAGGAGTGGAGGGGTTTCTGTCCCA
lg1	423072	5.75	61	G	A	TGCAGAGGAACTCAGCATTGGGGGATTCTACAGGTCAGCTGGAAAGCAATATTCAGATGAGGTCAATCCAAGACAGCATGGGAAGTCTCACTTTGTAATATTTAAGATGCTGCATGTGTCCTTTC
lg1	422623	6.38	120	A	G	TGCAGCCGAGATGATGTGTTCATTCAAAGACGTCGGCTAGATGGACGACGCGCTCGCTGGGCAAAGCGGGAGCAGCCTCAGAAATTCCACAAACCAGAAGAAGCCTAAACTCTGCAAATGAAAAT
lg1	422652	6.38	73	T	C	TGCAGTCATTTGTGCCCATGTTAAATTTCATGTATGGTCTCCAATATGAGATGTGGCCACCAACACGATTCTCTTTGTACAACTTGCGTGTTGTGATTGTTAATGAACAGCGCATTTGTGTGACT
lg1	422654	6.38	69	C	G	TGCAGCAAACAGGGGAAAATATTACAACACTGATAGCAAAAGATATTACAGCAGTAGACATTACATCTTCTGGTTCAGAGGTTCATACATTTAGATGTCATTATACTAAAGTTACATTCGTGGCT
lg1	422672	6.38	60	G	A	TGCAGCCTGGCATGGCACATCCGTTTAAAGCGGTACCACCACGAGGAGGGAGACGAGCCGGCGAAGGAGGAGAAGCTGCATGAGTTGGAGGAGGAGGATGTAGAAGATGAGGCGAGGAACGAAAA
lg1	422833	6.38	6	G	A	TGCAGCGCTGGATCCTCCAGAACCTTTCACACCGTTCTCTGGACACAAACGGGTTAAAAGCGCTGCCGTGCGGCGCCATACTGTCTAAATTTCACCCTGCATATTTTAACACACGCAGCAGAATA
lg1	422602	7.01	89	G	T	TGCAGCCGTGCTGTCCTCGTGATGGACAGTCTCATGACTCTGGACCAGAGAGAAGAACATATGAAACTGTAAACATGGCTGACATCTATGGAGCACTTCAAATATGCTTCTGAACATCACGTGAG
lg1	421715	7.64	80	T	C	TGCAGGTCTAGGAAACATAAATCCACCTTATAAATTTCAGGCCACTTGCGTCAGCAGAAAAATCTCCCAGGTACAGGATTTATGACGCTCTGCTCCGTGGTCACACACAGGCGCACGCATGACGC
lg1	422410	7.64	92	T	C	TGCAGCTCAAGTACATGAGCGCTGAACCCGACAGACTTCCTGTATAAGCGAGATGCCTGCTGGTGTACAGCTAAAGTAAAAGTACTGTCCTATTTTACATATGTATCACTGTGAACGAAGACACA
lg1	422418	7.64	21	A	G	TGCAGAGCCAAGGGTTTAGCGAGAGTGCGTGAAACGCGCGGCGGTCTGAGGAGGGCGACCCACTTACAGCTTTAGTGGCCTCCAGCTCCAGCCCCATGTTCATCAGGCTGGCCTCGAAAAACTCA
lg1	422481	7.64	85	G	A	TGCAGGATGAATGTGTTTGTTGCTTCCCACTGTTTTTGTTTTCTAGCGCGGACTAAACCTGCTGGTCGTGTTTACAGTGAGAGCCGCAGTTCGTGCTCTCCGGCGCCAGGGGGCGCTGATGAGCG
lg1	422560	7.64	71	A	G	TGCAGCCGTCGGCCGCCTGTGATTTGCGCCAGGATGGACGACACGTTGCAAGAGAAAATGACTAAGAGAACATCAAGGGGGTGGAGGGTGGCCTTTTGGGAGCATCCTGCTCAAGCACGTTGCCT
lg1	421750	8.27	51	C	G	TGCAGTTATTTTAGCCCCTAGGGACTGTTCAGACTACAATGTGCTGGAGGTCAGAAAGAGCGGCGTTTATCGTGTGACACCTGATGCACGCAATGGGACATTTGAAGTTTTTTGTGACATGGAGT
lg1	422254	8.27	20	A	G	TGCAGCACAGCAACTCGGCAAAGTGATGGGAAAACACTGAACACGAGAAATGGAAGACAGGAAGTCGAATAAGAAAAACAAAGAGGAGAGCGGAAAAACTCTGCAACAAGAAATGGAGAGCGAGG
lg1	422256	8.27	100	C	T	TGCAGGTGTAACGTGATAATACACTGACACAGGACCAGCCGTCTGCAACGTTCACCTAATTCAGGAGCCATGGACTCGTTTTATTATTAAAACTGTAAAACTATTAGTTTGCCAAAGAGCATTTA
lg1	422295	8.27	41	G	A	TGCAGGCAGGGTCATGCATCTCTCAGCTAAATTTAAATCAAGCAGACGCACTGGAGTAGAAATCACTGTCTAAGTCAGGACGAGGAACGAGGATCCGCGGCGCAGCCTGCGCTGAAAGGATGTGG
lg1	423749	8.27	107	G	A	TGCAGCAGGATGACAGTGTTTATTCAGGGATAGCAGGCAGACTCTGTGACATTCAGCCTGGAGAAAATGATTAATGCTACAATATACATAGGCCCGGAGAAAGGGACGAGGAAGAAAAAATGTGT
lg1	46162	8.89	75	C	A	TGCAGATGACAGGGTAAAGAGAACTATTCCCTGCTCACAGGTGGATGGGCCACGGCGCAGCCCCAGCGTCCTAACCTGCACCTCCACACTCACACTGACAGCAATAGAAATACATGTAGGCATCT
lg1	421729	8.89	81	T	C	TGCAGGCTAAGAATAGACGACAGCATGTGGTGTTCATCTCAGTGTGAAATGGTGATAAAGCTGCTTTATAAAGAATCTTTTTCAATAATACTGTGGCTCCAAAACCAGTCCACGGCGTATAAACA
lg1	421736	8.89	69	G	A	TGCAGCTCCTCCTTAATCCAAACTGTGATCCAGGGTTTAGGCTTGAGTTTTTAACTTGTGCTTTGTCCAGTGCAGACCACCTGTCACAGCACATGCAAGAGATCAGCTCTCATACTGTAGCTTGT
lg1	421737	8.89	98	G	A	TGCAGCAGCAGCTGCCTGAAGCTAATTGCTGTAGGGAGGAGGTAAAATCTACAGCTACTGAAAAGTCATGAACTTTCAGCGCTGATGAAATTCACTAAAGTCAAGATAAGAAAAGAAACACAAAG
lg1	421751	8.89	78	T	G	TGCAGTTTCTCCACACATCCCGTTGTCCCTGTTTGTCCCTATCTTTCTGACCTGACCGACAGCATCCCTTGACAGACAGGAACCATCTCATCTCACTGCCTCTGGCTCTGTGCCTGACCTAAATA
lg1	421771	8.89	41	A	C	TGCAGCATGGTGACCTCCCCCTCCAGCTTTCTCTTGATGGGCACCTGCTTCTTCTTCACGTCTATCTGTCTCTTCTCCTCATTAATGGCTAACTGTAAGTCATTTATCTCCTTCTCCAGCTGCTC
lg1	421772	8.89	36	C	A	TGCAGACATGCATTGCCTTTGGCAACGCGATAGTATCATTATAAGCTTCTTAAACTACTCCTACAACCAAAGATGTTTTGCTTGATCGCATTCTGGTTATATTTCAGTTTCCTGACGTTTGTGCA
lg1	421832	8.89	82	C	T	TGCAGCACAGGTGCTTTACAATGTGGCCTGTAGTGGCGGTGCCTTTAACAAAGCCAGCAAGTCGAGAGAAGACTGAAACCATTGAAATGTCATTCAAATGCTTTTATTGTCTGCTCTAATTATTT
lg1	421924	8.89	93	G	A	TGCAGAACCAGTGGAGGGGGAGGACAACAACCAGACGAGCCAGCCTGGTGGGCAAGATGGTGACAGCAGCCCAGGGCCCAATCCGGGACAGAGAAGATGGGAGCCTGAAGAGGAGACTAAAGAGG
lg1	423336	8.89	23	A	G	TGCAGGAATGTTTGACCACATGCACACACAGCCCATACATTCAGACGCACAGTGCGGCCCAGTGCTCGGCCGAACAGGGCGCCCTTTGGAAGCTCGCCGCCCGCCCGTGTTTACGTTTTGCGCCC
lg1	423638	8.89	47	G	A	TGCAGAGCTGACCAGAAGCACTAGCTGACTGTGATACAAACAAGATAGAGAAGGGAACATGAAACGAGCAAAAGGGCGTACGTGTGTCCATGAGGGAGCCTGAAGTTTGAATGCATCTTATTATC
lg1	423645	8.89	94	T	C	TGCAGAGGGGCTACTTTTTGAAGTAGTAACAAATACATAGTACACATAATCTGCTGAATGGCAGGGTACACTGACATATCCAAACTCCAAATAACTCCAAAGCAACAAACAAACAAGCTTATAAA
lg1	423694	8.89	22	G	T	TGCAGATGACAAAGTCTTATCTGTGCACCGTTCCCTCTCCATCAGGGAAGTGATATCTCCTTGTCAGGGAGGAGACGAGATCAGAGAGTACAAGCTCCCAGAGAGCGGAACTCACGAGGGTCCAT
lg1	423716	8.89	109	T	G	TGCAGGCGCCGGGTGGGCCAATGCTAGATAGAAGGCGGTGAGGAGGGATGTGCAGAAAGGTTATGCAGCATGTTCAGACAACAAACTAGCCGTGGTCAGAGGGGTGAGCTCCTGTCTCTGACACT
lg1	423719	8.89	47	A	G	TGCAGCACACGCAAAGTAACCAACAACACCTCTCTCTCTAACAACTGACTTATCTTTATCAACAGATTGCGTAACCATGACTTTCCTTGGAGATGAAAGGCGTTTCCTTCAACATCTAAGACGAT
lg1	423737	8.89	46	T	G	TGCAGTCAGGTTCCATTCGTGACTCTGTCTGGGAGAACACGGTCGGTAGAGCCAAACTACCCGTTAATCCACACACGCACACGTGTACACAAACATCCGCCCCCGCGAGGAAACACCATCACACA
lg1	424019	8.89	14	A	G	TGCAGCGTATAGACGCAGGACGCGGTGAGCTCCCTCGCCGCTTGGCAAACAAGCGTGACTGAGCTATTACTGTGAGATAATAAATAAATGCCCCGAGCGTCCGGCGGCGAGACGAGGCGTCCTGT
lg1	424022	8.89	81	C	G	TGCAGGGCAAATGTCTGTGTGCATCCAGCCGTATTCCTGTGAGTGGCAGTCATTATCAGAATGAAAACACCACGGCGGAGGCTGAAGGAGAGGAAGTGGAGCTCTGTGTTCAAACAGTGCGCTGT
lg1	424025	8.89	86	A	T	TGCAGTTCGTCCCTTTCTCCTTCGGGAGGATGGTTCTCGTCCTGAACAAAGGAAGAACGGAAGCGTCCGTAAAGAAGTTGGGTTTTATGTGTGCAGCTTAAAAATGATTACAAAAGTAACCAAAA
lg1	424048	8.89	48	C	G	TGCAGTCACGTTTTCACGTCCTAAGCCGTTTAGCTCCGCTCTCATCCACAGGGAGCTCACGCTGCCATGCGGCCGCTGGGCGCCATGGCAACAGATGTAAACAGATTCCGCGTGCGCCCGGCTCA
lg1	424117	8.89	6	G	C	TGCAGAGATTGCAACGCTGTATCTGTGTAACGGTGACGGATTCGCTGATTCCTCTGAATCACAGCATCCAGACCACACAATCCCTAGAAAGCCAGTGACATGGGCCTCCTGGCTTAAATTACACT
lg1	422373	9.52	23	C	T	TGCAGTCAACCGCGTCCACGCACTCTGTGATGATATTACGGAGGTGTGCCGACTGTGGACCATTTACACACTTTCAATGGCTTCTCTTTTCCTCAATATTCCCCTGATCGTTTGAAATTCAATTA
lg1	422439	9.52	31	T	A	TGCAGCATCCGGCTTTCAAGTGGTCGCTTGATGCTCGGCGTGTCCGTCCAGGGGAAGAAGGAAAAGGGCGACGTACAAAAGAACCTATATTGCGCTTTCTATCTTTAAAGAGGCAGGCGTCTCAT
lg1	422529	9.52	93	G	A	TGCAGTTTGCAGCAAATGAGTCCAAGAAACACAGCTTAGAAAATGCTTCAGGTCACAAAGAGGAAAAAAGAGAAATTGGGAGAAAATGCAAATGAGCTGCTGATTATGCAGTCCCTCAATGTAAT
lg1	422976	9.52	101	A	G	TGCAGGGGATCAGCCTGTGCAGCCAAGCATAGGCTCTGTGATAGCATCCTGTTCCCAAACACATACAGGCACCCATTAAATGGAATAAGCACTGACAGAGCATAGAAGGAGCAGGGAGAGAGTGG
lg1	423078	9.52	51	C	A	TGCAGTACACACAGAAGTGCAGGCAGGGAATAGGAAGCGGAGACGATGGCGATGGCGATGACGATGACCAACTCTCTTGTAATTGACTGTTAATGTGTTCAGAGTTGTGGAACTGTCTGTGTGGT
lg1	423114	9.52	77	C	T	TGCAGGATCAACAGCTACGCAGAACAACTGTCATTTACATTACTATGCAGCCTCTGGCCTTGGATATCAGACAAGTTCACACATATCTAAGTATATGTGCATGTACACATACACATACAGTACAC
lg1	423192	9.52	58	G	A	TGCAGCATATGCACTGTCCACCGCCTGTCTACGCGACTGTCACTCAGTGATTATTTGAGGGTTTCACAGTGGCTGAAAGCCCCTTGAAAGAGTATGAGCAGTGTAATTTGTTCAGACAGCAAACC
lg1	423206	9.52	63	T	C	TGCAGCTCTGGATCAATAACCAAACAACGGTTTAAATAGTTGAAAACATGTAATCTCTGTTACTAGCCCAGAGGGGCAGTGTGCCGCTGTGTGGGAGACGTTGAGCCCTAGGTCAGTGAAACTGC
lg1	423241	9.52	19	A	C	TGCAGCAGAATACCGATGCAGGCATGTGTAGCAGCCTGTACAGCCGTCCCTACTGTTATGTTGTTACTTAAAGGACATTTATTCTCATTTAGCACTGTGCAGCTTTAACCTTTCTGCTGCTCAGT
lg1	423252	9.52	11	A	G	TGCAGTGCGAGACAGCACTAGTGCCGCAGCTCCCGGCGTGAGCATACTGTAACAGATGTTCTGCATTTTGCCTCCACGCAGGCCTTTTTCGTAAAGGACTACATTATGAATCACCCCGAGGACGG
lg1	506095	9.52	89	T	G	TGCAGGCAGATGCTAAACAGCAAAGTCTACCGTGCAAGTCAGGTTTCATGTTTGGATGTGAAAGCCCTGTCGAAAAAACATGAGTGAATTATGCTCCTTAACATTTAATGTGGGCTTCTGGGACA
lg1	506356	9.52	6	A	G	TGCAGCAATCCGACACCAAAAGCTGAATGAGACAAGAGTGTGAGGGAGTGAGAACATGATTAGATCACTCTCCAAAGGCATGAGCCCATTTCTGCGGCGTAATCTACTTAAACTTGAAAAAGCAC
lg1	507544	9.52	120	T	A	TGCAGAGCAACATGCCTCCAGCTGCTGAGATCCGCATCACTCGTGGGCTCGCTGCACGCTGACTCCAAGAGAGAACAATGAAATTAGGACAATGCACATCACAGTAAACGCGCTGGGGTCTCGGT
lg1	507560	9.52	89	G	A	TGCAGTTGTCACATGGGATTTTGTTGGGAGTGGTGGGAACTGACGTGGCCCTAAGAGAACTGATGAGATTAGCTCCACGGTACAAGGTAGGACATCCACACCTCTTATGCACCATACAATAAAAA
lg1	507569	9.52	78	G	A	TGCAGCTGCCACCATCATGATGCAAACTATGCCGCACACCACGCCTGCAATCACCACTGTGCCGATGGCGCGGCGCACGCTCGCAGGTCGGTAGCGAGCGCGAACGCAATCTGACGGGGCTTCTC
lg1	507574	9.52	68	G	C	TGCAGAGACACATGGATAGCATACTGTGAATGCTGAAAATACACAATGAGCATGTAAATGTGCATATTGACATCAGCACAGTTGTATTTTGTAGCTGAAAGCTCAGAGATACACAAACGTAAACA
lg1	507584	9.52	61	A	C	TGCAGGCTTTGTCTGGGACTGCAACAAGGTGCATAAACACATACACAACCTGGAATATCAGATAAGCTACAGCGTGTGCTTGTGTGTATACAGTAAGGCTAAATCCATGCCTATCTGTGTGTGTG
lg1	507610	9.52	57	G	C	TGCAGAGAAGGGTAGGCAGAAGAAGACCACTGTTTGTGTCCAGCACAGACAACTGTCGACAGTATTAGTGGCTGCCTTGCCTTCCTATGTTACTGTTACAGTAGGTAGGCGTCAAATAAAAAAAA
lg1	423137	10.15	37	C	T	TGCAGCAGCCTGTGCACGGGCAGCGGGCAGGGACACGCGGGAGGTACCAGCACTGTAGGTGATGAAACGACACGTCTTTAAGATAATGGAAGGATGCGTAGTGGTCTAATGAAGCTTGGCTCGGT
lg1	423559	10.15	22	A	C	TGCAGCACAGATAGACAGGCCCACCTCCATCCAGGCCGTGCTCCCATTCAAACAGCCTGCCATTCCTCATCAGGACCTAAGCACTGCTTATTTACCCACACTGGGGGACTTAACTCGCATGAATT
lg1	505563	10.15	6	C	A	TGCAGTCCGACCGCATCATCATGGGGATTCTGGGCGTTGTCAGAGTGATGACAGAAGCACAACGTGTGGGCAGGAGGGCGACAGGCTGCCCGTGTCCTCGCGTGCGGCGCCAGCGTCCTGCACTC
lg1	505587	10.15	76	T	C	TGCAGATTAGGGCTGCGAAAGGAGGCGGCGCAGGTGTGGATGGTGCTGGTCAGTCACATGATCCGCCGCAGAGACATGCGTCGGTGCGTGTGTTGCAGCACCTGAGGACAGAACAAGAGAAAGTA
lg1	505685	10.15	31	G	T	TGCAGTCAAGTGCCAGTGAAGCAAGATGTTGTAGGGCAGCTGACAGAGGAAGACCTCTGGCTCCTGAGCTGCCCCCGCACACATACAAACTGGCAGATGATGAAGGGAGAACGCTTGGCACAGAG
lg1	505986	10.15	45	T	C	TGCAGATCTGAATTTGATGGGCTCCGCTGTCTGTCCTCCGCATCCTAACAAGCCCCCCTTCCCTTCGTCCAAGTGAGAAAAAGTCTACTCAAGGTTCTTTTATGTATATTACTACAAGTCTAAGT
lg1	506014	10.15	77	C	T	TGCAGCGAGATCCCAAAGACCGCAGCGTCTCAGGTGAGCTACCACGGTGCACTCCACACCGCAGCATCCGCCCGTCACGCGACAGCATGCGTTCGTGCGCATGTCATTCTGTGTGTGTGCGTCGA
lg1	506031	10.15	116	C	T	TGCAGACACAAAAGCCGTAGAACCTGATAAGCAAACTGAGAAAACCCGGGCAGGGCAGGAAGCAGAAGCCGCAGATCAAATCCTGTTAGAAAACGTAGACGCCGTTTCTAATGCGGCGCAAACAG
lg1	506087	10.15	93	G	A	TGCAGATCTGAACGCGTCGCGGGGAGACTGTGACAGTCAACACACGGATGTGACAGAGAGCGGCACACAGATGCAGCTGCACGGCACTATTTAGGGATCGCTTGCAACAAAATGAGGTTTCATGT
lg1	506091	10.15	39	G	A	TGCAGCTGTTTAACCACAACGCAGCTTCATTTGCCAAACGCCACTGGACAGAAATTATGCATGTTTTCACAAACATGAATCAGGCTGCTTAAGGTGGGAAACGGATCATATTTATGGCTCGGGTT
lg1	506112	10.15	71	A	G	TGCAGCACACGCCAGAAGCTGCCAGTTCCCCACATAGAGGAAATGAAAACATTAAACTTCTGTGATTATCCAAAATATAATAATTTCAATTCATGTAGAGAATTGACAATTAATGAGGTGTACAG
lg1	506178	10.15	25	G	C	TGCAGCCTGTGCGTTGACATCTGACGCCCTCTCTCGTGCTCAGAAACCCGGAGGCCTGATGTTCCCCGACAGAGCCGCTCTCTACGTGGTCGCCATCGAGGACCGGCAGTACAAGGATTTCAAGA
lg1	506199	10.15	91	A	T	TGCAGACAGCGGCAGTTCTCTGTGGAGCCGCTGCCAAGAGACACCATGTAAATATTCATGCTTTGAGCTGAATGTCACTTAAGTGTTCAACAATATAAAACCTGTTCATCATCATCCTGTGATAG
lg1	506242	10.15	17	G	A	TGCAGAGTTGACCGCCAGGCACACGTGCCAAGTCAAGAGGAGACCCCCGGCTCCCGGCTCGCCGTTGTCTGCGTGAGCGTCCACGCCCTCGCCGCCGAATGCAAAACGAAGACATCAAGGGCACG
lg1	506349	10.15	64	A	G	TGCAGGTGAAAGGAGGCCAGTGTTCCTGAACGCAGCCAGGCGTCCCGCTGAATCTCTGGCAAACAAAATGCTCCAGTCAATAAGACATGCACATACTCAGACACGCACGGAGACGCCGAGGAGCC
lg1	506376	10.15	115	T	C	TGCAGGCCATGATCCTCAGCCTGCCACGCTACCACTGTGAGAATCCTGCCAGCTGCAAATCGCCCACGCTGTCGACTGATGTCATGCGAAAGCGACTCTATCGCATTGGCCTCAACCTCTTCAAT
lg1	506484	10.15	65	A	G	TGCAGCAAGAGCTTCCGTGAAGGAAAAAAAGGGGGTGAAAGTTAAGCTACATTTGTTTAGTCATCACTGCTGTGGTGTGTAAACCAACGTTCATGGTTGCAAAACCCATCTGCAACTACATTTAC
lg1	505528	10.78	51	A	C	TGCAGGCCAGTGTCTCATATTATAAAGTTCCCAGGAAATCCTTTGAGCAGCAGACAAATCTGAGACGTCCCACTCAGAGTTCATGACTTCTTATCCCCATGCACGCCACTAGCAGATGAGCGGCA
lg1	505621	10.78	23	G	C	TGCAGCAGAGGATGTGGACGGAGGTGAATGAAGTCATTATTTTAAATAACTGTAAATATCTTTAATCCATTCATGCAGCTCCAGTTTGTCCTTGTCTCTTTAACAGCAGCCGAGCCGACAGCGGT
lg1	505817	10.78	22	C	T	TGCAGCTGAGTGTCTGAGTATGCTGAGCTCTCATGAAGTGCAGAACAGGGCAGTGGAAAGTGTGATCAACTAGAATGGGTCCCGGTGGCATGACGAGGACTTAATCCTGGCACTGTGATGTGAAT
lg1	506148	10.78	11	C	T	TGCAGGACGTACCTTTGAACCACCAGTATGTGCTGGCAGTGCAGATCTGAAAGTCCTCCTATTTTGTCTGGACAAACTGACTCAAAGCCTCAACTCCACACTGAGTAGTTCTATTTACCCACAAT
lg1	505434	11.41	42	T	G	TGCAGCGATGATCGTTGGTCTATAAAATGCTTCGTGGTCTTTTTGAATTCATTAGAAAACATCATCGTCTGGTCTCTAATGCGCCAGCAAGGAAACGGTCGTGCGCAGCACATGACAACATCTGG
lg1	505464	11.41	90	G	A	TGCAGTGGCTTTGCCGGCACACTCCCTCCACCTAACTGTTACTGTGTTAGCTGTAAAACGTAATGATGGGCAAGGTTCTGACTGTCTGCCGTCCTCGAGGGGCTGAAGACACTGTAGGCTTTCAC
lg1	505503	11.41	7	C	T	TGCAGCTCAGCGTAGATGGAGGCAATAACACTGAAGGAGGAGAAGTGGGTTTGCTGTTTGTATGTTTATGTTTCTATCTCTTTTCCTGTGCCCTTTTCTGATTGTGCATGAGTGTGTATGTGGGT
lg1	505505	11.41	9	T	C	TGCAGTAGCCGCACACGCAGCAGGAGCTAATAGTCCATTTGTGATTTGTAATAAAGAGCAGCTGTAAACAAAGAAAATTTAACTTGACTTGTACCCTTTAGGAATTTGTGTGTCCACATAGCAAG
lg1	505543	11.41	47	G	A	TGCAGAAAACACTCAATGTGCCTCCGCGAGAAAATCAACTGCAACAAGTTTGCCTTGCGCTGACAGGATCCGTCTTTGTGGGCTTGAAGGAAGGTCACATTAACCTGAAGGAACTGGTTTCACGT
lg1	505592	11.41	27	C	T	TGCAGATGCGTCGTTCCTCCAAATGCTCTGAAACTTCTGAGTTGTGCTGGCTGACCAGGGCCCTGAGTTACTAAGTCAGGCCACAGGTGGTTCCAGACTTCCTCGTTTTCACGCCTATTGAGGCC
lg1	505612	11.41	51	G	A	TGCAGAACAGGCCAGCACTGCCTATTCAAGCTCAGATGGGCTCTGAGCAGGAGCGACACACTGATGAGGAAGCAGGGAATCCTCATTCCAACACACGTGTCCACCATGTTGACTGGTGGGAGGAA
lg1	505620	11.41	50	A	T	TGCAGCAGAAGACGGTCTGTACAAAGTGTTCAGCCTCTCAGAAACGGCATATATTGCCATGGTTACCCAAGAAATATGAGCTAGATTCCACCTTTTTGCTCTCGTGTCATTATAATCACTGTCTG
lg1	505647	11.41	35	C	T	TGCAGCATCACCTGTGTGGGAACGTCTGTGGGGCCCAGATGACTGAGCGTCTCCACCCGTGCCAGAACTGAGCCTAACTCCACTTGTAGTTACCAAACATGTGTTCGGTGTCCTCACTCCTAACG
lg1	505762	11.41	102	G	A	TGCAGCGAGTGGCCTGCTGTGCGGGACTATAGAAGTCCCCCTCATACTAATCAGTCAACATGGCTACAGGGTCATCAATCAGCCAATCAGATAGCGAGCAGCGGGGCCCGTCTCCATGGGAAACA
lg1	505843	11.41	121	C	T	TGCAGTACTGCAACTGGGTGTGTGCAAGTGTCTCGCTGTGCTTTCTGGTGCCCCCCACAGCAAGGGCGCCACCAAGTGGTCACATCTATTCAAATGGCCATTCAGAGAAAGATAAGACCAACGTG
lg1	505948	11.41	62	T	A	TGCAGGGGTCCAACACACCAGGGATGGTCAGGAGTTGAGGAGGGCAGGAGCACGGGAGGAGGTTAAAGAAGCGTGCAGGGGGAATAGGGGATGGGGAAAGAGAAGGACAGGAAAAAGTCTTGCTT
lg1	506159	11.41	21	T	G	TGCAGTTTTTTCAGCCATTGTTGTCATTGCATTGCTTATGTTTACTTAAACTGGGTTTGTGTGGGATTCTGGACCATTTAGGTGTAAAAAGCTACTTGTTTTTTGCGTCCTGAAAGCTGTTGTGT
lg1	505411	12.04	7	G	A	TGCAGACGGGTCCACGCCGGCGCCGACGTCCCCGCAGCACAGCACAGGTGAGCCAACGCATCCCAGCACTCGTCCCTGCGTCTTCAGCTGCCATACTGTAACAAGGTAAATGCTTTCATAAGCAA
lg1	505315	12.67	29	A	C	TGCAGCCACAGCTTGTGCGTGTCTGTTTAATGGCGTGATCCCAGCGTCGCCGCTGTGTTTGTCCGTGGGAGTGGACTGTCTACACAGAGCATGTGATTGATTGCGTGGGCCTCTACAGCGGGTTC
lg1	505325	12.67	105	T	C	TGCAGCTGCTCGGCGTTTAAAGCTCCTAGGCCACCAGCTGGTATGTGCTCCCGAGTGCTGTGGGGCGTTCAGCGTTGAGGGCAGAGGTGATGGGTACTTCAGGTTTAAGCTTCAAACCAAGACTA
lg1	505326	12.67	111	T	C	TGCAGTGGCCCACGGCTGAGTCACACAGCCAGAGCAGGCCGCATGGTCCCGTCTGACTCCGGCGAGTCTGTGAGCTGCATGAATACGTAATACTTCAATGAATATTACATATGTGTCCCTCACAC
lg1	505331	12.67	69	C	G	TGCAGACACGCACTTAAGGCGTGTATGTGGGACACAACATGTCCTGACATAACTCCAACCCAGCATCCTCTAAACTGGTGCTGCTTGAACTGGGGCTGGCGTTCACTTACACTTATTCAGACATG
lg1	504930	13.3	79	C	T	TGCAGAGGAGTGATTCAGTGTTGAGGTGGGAACGTACAAAGCTGCTCCTAGAGTTAAGACAGAGGGAAATGTGAATAGACGTTTTTGTCTAAGATGCACCAATGGAATAATAAGCAACTGTATTG
lg1	505070	13.3	69	G	A	TGCAGCTGCCCTTGTCTTAGGAGACTGTGGATCAAGACCTGATGTTAGCTCTGGTAACTTTAGAGTTTTGATGTCTAACCATCCAAAAGTGGATTGAAAGGTGCTCAAAGAACTTGTGGAAACCA
lg1	505073	13.3	112	G	T	TGCAGTCAGACAAACTGTTAGGAGGAGTGGGCAGACAACACAGCCTCTCGCTGTGCCTGCACTGGTTTACAGAGGACACACTGACAAGGCATCGAAAGCAGGTCCCCGGCAAGAATGCCTAGTGA
lg1	505096	13.3	66	T	A	TGCAGGACATGGAGGCCCATCAGGGAGCCGTCCTGGCCTGTCACGTCTCCCCAGATGGACACTTCTTCGCCACCGCCTCTGCTGACAAGACTGCTAAGGTTTAACACTTACACACACATTTTTAT
lg1	505108	13.3	24	A	G	TGCAGTCCAGGTGCTGCACTTCACAAGGACGTCTTCGTCGCCCTCTGCAAACATGCTCCTCACGTTGATCGTCTTCCACTCGTTTGCAGTAGACACTTCAAAAAGCTGAACAAATTAGAAAATGG
lg1	504776	13.93	61	C	T	TGCAGGCCTCTCGCCAGAGGAGCCACCAGCGCTTGGAGGAGGTCCAGGAGAAGCTCAGGAACGCCAGTCAACACGTGCGGCACTGGAACGTGCAGCTGAACCGCCTGATGACGCCCATCACCCCT
lg1	504797	13.93	78	G	A	TGCAGAACTACCCAGCGGAGATAAAAAAACGTCTTCAGACGACGTACACCGTGTAACTGATGGGGTCACAGTAACACAAAGTTTGGCAATGCTGACAAAGGCATGATGTCAACCTCGACCTGACG
lg1	504818	13.93	13	C	T	TGCAGTCGATCTCCGAGGTCACGTTTGTTTGTAGAATGACACCGACCACAGTTACATTGTGCTGCACTCCCACTAGATCACTGTTTGCTTTTATAACTTGTCAGGTTTTGCTCATGGAGCATGGC
lg1	504827	13.93	55	A	G	TGCAGCTTCATAAGCAGCAAACTATTTTGCTTTAAATAACACGCAATCAAAACATAGCCGACTTTCTTGTATAGATTTTATAAACTGATGCTGGCGCCTGTGTTGTCTCCTGGCCTATTATCTAA
lg1	504861	13.93	80	G	A	TGCAGCTTGTCGTATTTACCCAACTTGTTGGCTCTGCCTTCGACGACCTGTGTAACACTGAGGCAGTGTTGCGACAATAAGAACCCAAATGGTTGACGGTAAACGCGTGTGGAGCCTAAGATTTT
lg1	504863	13.93	59	G	C	TGCAGCTGCTCCTCCTGAGCCTTGTTCACCGTCTGGAGCTGCTCAGCCTGGCGTCTGAAGGACGACAAGCTGGCCTCCATTGTGGTCATCCTCTGCATCACGGCGCTGAGGCTTTCCTCCAGCTT
lg1	504932	13.93	44	G	A	TGCAGCCCCAAACAGACAATAAAGCTTTGTCAGTTCAATCTGCCGCGCCTCAAACACGCTGCCTGAGATAGGGGAAACACGATTCCCTGACAGAAAAGGGGGGCGCAGAGCTGAACGCAGCCAGA
lg1	505011	13.93	77	G	A	TGCAGTGCGATCAGGCGCCGGCACGTCGCCTCTGAGGCCACACGGTGGCGCTGCTGCCTCTCGCTTCCCGTCAGGCCGAGTCCAGGCGGAGGCGAGTGCAGAACAACAGCGTCAAGGCAGCAAAT
lg1	505031	13.93	59	T	C	TGCAGTTTCCTCTCTGCCAGCTTGTCCTGGATACTAATCACGGCGAACTGGCTCTCCCTTTCCCTGTGGGGCTGCGCTCCAACGTCCCCAGGACATTCTCTTTCTGTTTGCGCTGCCGTTCAGAG
lg1	504346	14.55	25	A	G	TGCAGGCGATGTGTTTGGAGAGAATAGACATATTTTCCTCTGTGGGTTTAATCGGCGCAGACGGCAGCTGGCAGCGCGGCCGGACAGACCGGCCGTGAGCCGGCCATGACTGTGGGGTAAAAAGC
lg1	504466	14.55	32	A	G	TGCAGAAACACTGCTGAATAAAAAGGAACCACATTCGAGTCTCACCTGCTCGTTCACCCTGTCTCCAGTCTCCCTCAGGATCAGGCCGATGGCTCTCTCCACATCGTCTACTGTAGAAAATAAAA
lg1	504531	14.55	75	T	C	TGCAGCTTTGAAGCCGCACATAATCACGGGGCTATTTTCATGTAAAGAGCTCCCGCTGCTGTAAATAGGCCGCGCTGGCTCCCGTGGTGCGTGGATGAGCCGTGTTTGAGCGCGCTGCGTTAAGC
lg1	504588	14.55	13	A	G	TGCAGAACTGGCTAAGCTGGAAAAAATCGCCCGTCAGATTCTGGACGAGATAAGCTACAAAGTGTTACTGTACAGCACCTGCCAGTGATGGCAGTGGTGCCTATGTCTGGAAAGCATTCGAAAAT
lg1	504640	14.55	70	A	C	TGCAGAAAGTCAGGATTTCAAGTCCACAACAGTCTTTAAAGCTAAAAGATGCCACTGTGTTCGCCGTCAAAGGCTGGACCTACTGTTGCTGCTGTGGTCGTCCACCAGTATGATTTCCTTCAGCA
lg1	504698	14.55	24	G	C	TGCAGACATCCCGGATCCTCCAGAGGCTCCTCTAGTCCCAGTGGTGGGTGGTGACTGGTGTTCTATGACATGGGAACCTCCGAAATATGATGGAGGTTCACCAATTTTAGGTAAAGCTTTGATCA
lg1	504709	14.55	50	T	G	TGCAGCTTCCATACGAGCACCTTTCTTCTTCCTTCGAGGACGAGGCCTTCTTGTCCTCAGACCAAATGACTATGGTGTGTTTCCACAGTTGCCCGTCATTGGCCTCAAGATGTACATCTTCCCCA
lg1	504721	14.55	116	A	G	TGCAGCTCCTGCATGATGAGCCGGTCGATCATGTGCGGCATGTGCGCCGGCACTTTGCGGGACGTGAAGCCGAACTGGCTGTTGAGCAGCTTGTTGACGTAGCGCAGGGAGTCGGCGAAGGTGTC
lg1	504724	14.55	54	A	G	TGCAGAAGGAGCTAACGTACCGGAGCGACGGCGCCGCCACTGGGCGGAGGCTGCACGACACCTTTGCCGACTCCCTGCGCTACGTCAACAAGCTGCTCAACAGCCAGTTCGGCTTCACGTCCCGC
lg1	504323	15.18	13	T	C	TGCAGCGCTTTGTTCCTGTATGATCCATGTACTGCTTCTCCCATTCTGAGAGGATGAAAACATGTGTGATTGTGATTGTGTAGCTGTACCTTGTTGTCTTCAGCTCACATGCTTTGGGCTTAAGT
lg1	504336	15.18	33	A	G	TGCAGCTGTGTTCAGCACAGATGCTGTTTACGTAACAGTGAAGTGAAAGTGATTACTTCAGCTGATGACAAAATTTAGTAATTGTTACTTAATTAAACGTCAGATTCCCTTTGTGCTGAGGCGCT
lg1	504441	15.18	60	A	T	TGCAGGCAAGGACAAGACGTTGCAAACAAATCAAACCCATGTTTGATTGCACAATTGAATAAGGAGTTGTTCAAACTCTGGTTGGAGGCCAAAACGGGTCACAAGGTTGGAGTTATAATGGACTC
lg1	503461	16.45	33	C	T	TGCAGAGCAGATGTTGGGCAGGTTTGATCTCCTCCACTTGAATAAATGAATAACACACATGTCTGAAGAATCAAAAGGCCTGTGTCTCATCCAGCCTCACAGCTCGTTCGTGGTCAAGCATCATC
lg1	503464	16.45	46	C	T	TGCAGCGTCTCTGATCTCACTTCTCTGTGCTCGTCTCTCCCGTTTCCTCCCTGCGTGTCCGTGAACGGTGACCGTGATGGGATGAGGTAGTTTGCCTTTTGCTCTGGACCCGGTTGACCTGTGAC
lg1	503478	16.45	44	C	T	TGCAGTCACCAGGGCCGTGGTGCTGTAGGTCCTCACTGGCCCTGCGTACATTAAGGCCCCGCTTCCGCTGCTGCTTAGCGCGTGTTGTGAGTGGCAGCCCTCATGGCTCTGCACTGGGACTCTGG
lg1	503496	16.45	6	G	A	TGCAGTGAAAGCAACGGCCACCGTGAGACGTGTCCAGGAAGCCTTAAGCAGAAAAGCCCATCCCCACCTGAGGAGTCTGGGGTTCCAAGCCAACACTTTTAACTCAGATTTTCAGTGCACTGGGG
lg1	503509	16.45	50	T	C	TGCAGACGTGACCCCTTCCACTCCAACCAACAAGCGCTTTATTTCCCCTGTCGCTATTCCAATAAGACGTCTCTCCACACAGCCCTGCTTCTAATAACCAGCTCGGCCTGGGAGACAACGGCCAG
lg1	502821	17.72	68	T	C	TGCAGCAAAGATTTCCAATTCAGTACGTCTGGGAGTTAATTCTGTCACAATTAGCAAAGAAAAGGACGTGAGGCTTGTATGTGTGTGCAAAACAGATTATACAGCTAACTAACGAGTGGACAGAT
lg1	503033	17.72	12	G	A	TGCAGTCTCATTGAGCAGCTTTTAAACTGACCTTCCACAAAAGCACGAGCGAGTTCACGTGTGCTTCATTAGACGTATACGCGTCTGAAAGCGGGAAGCCAGTCTGCATGCCATGGGAATTTGCA
lg1	503369	17.72	110	C	T	TGCAGCCCATACTCACTCGCTGACGCGTTTGTCTCGCCTCCACCGGTGAAATGACTACACAAATAGAAACATGATGATTTGATTGAGGGTCGTAAACGCTACCTGCCACGCGTGGCTGAGTGGAG
lg1	501666	18.34	116	G	C	TGCAGCGACACCGTGGACGCACGTCGTCCCCACCCACTCACTCAGCTCTCACAAAGAGGCCTAATGTCCCTGCTGAACCTGATCAGGAGCATGTTTTCACGCTCTGCGCTCATGACCGTCATGAG
lg1	502336	18.34	9	C	G	TGCAGAACGCCGTCCGGACGCCACAGCGCATGCTGAGAAAAGCCTCAACACTTTGTCCAAACAAACACACAGTTTGAAACGTTACCGGCCTCGATGAATGTCCCGACGACGGCCGCCGAGGCCAA
lg1	502375	18.34	84	A	G	TGCAGGAAGCGCGGGGTGGGCCGCCGCCGACGCAGCCAGAGATATTGATGACCGCATTCTCCCCCCAAGGAGAGACGCGAGGAGGGGAGAGCGAATGCAGAGGGCCGATAAGGAGATAAAGACGC
lg1	502480	18.34	63	C	A	TGCAGCCAAAACAATCTTTGCAGCCACCCATAGGCTCTGATGTCCGACTCACAGCCCCAACGCCGAGCTGGAATGAAGTGTAGATGCTGAGAGAGCCAAATGTGGCTCCAGCTGTAGGTGGGGGT
lg1	502577	18.34	7	C	T	TGCAGGCCAAGGTCAGGGAAGGCCCGCTGCGATGCTCAACATATCCATATCACTAAGTACCGTCAAGTCGCAGGCTCAGGGGGAACACACATAAAGCATCATTACTGCCATCATATTTTATTGTG
lg1	502664	18.34	14	T	A	TGCAGTCCAACGGATTCATACACGGTATTAAAGTGACGTGTGGTGCAGCGTGTCACATTCAGCCGCATGTTTTACGCATGCATCCACTGTAAGTGAGTCCTCTGGGCTCGTTTGTCCCCTGTCTT
lg1	502757	18.34	39	A	T	TGCAGGTCTGAGGAGGGAGGCAGCGCCGCGGCTCCGAGTAATTAAGAGCAGGGAACGGCCGACCGGCACTATTACCGGGAGAGCAGCCGCGGTGAGGAGCACCTGAGGCTCCTGGGAGCTCAGCG
lg1	502774	18.34	94	G	A	TGCAGGAAGGAGGCTGCTCCAGTAACTAACTGGTACTTACGGTGGGCGTCAGCGCTGGGCTCGCTGGCACTGGGGGAGCATGGTCGCGGAGCGCGGCTCGGTGGATACAGGAAGCGGTGGGCGGG
lg1	502822	18.34	23	C	A	TGCAGCCAGGGCTCGATTTGCTGAATGTGGAGAGAGGGAAGCAGGAAATGAGACAGATAAAGGAGGAGGCTCGGTCCAACATAAGCAGGCTGCAAAGCCAAAAACAATAAAGTCTGCACAATCTG
lg1	502856	18.34	11	T	A	TGCAGCAGATGTTGGAGCTGCTATGGGCTTGGGTTTCACGTCCAGTAGGGACATGGAGCCAGGTGTTAATATATAAACCTCCACCACAAACAAAATATTTTGGTCTGCTTTTCTTCTGGAGGCAG
lg1	502865	18.34	36	G	A	TGCAGAAACCCGGCATGCATCTCGAGGCAAGCCACGGTGACAACATTAGCTTGCAAGGCATGCTAAACTGTGCCGTCACACAGACACGCACGAGATGAGACGTTCTGACTGTCTGACATCGAAGG
lg1	502894	18.34	103	G	A	TGCAGTGATAACTCTGACTAACATGGCATTTTAAGCCAGGAGCAGCATGAATGGACAATGGCATGCAGGGAAATGTACATAATTATGCACTCAGTGGTTCAAAGCGGGGAAAAATATTGCTTTTT
lg1	502952	18.34	38	T	C	TGCAGCTTGTGGCTTAGTTGTGATTTACTGTGGTTGTTTGCTGGAAGCCAAACCCTCCATCCAGCTGTCCTGAGTCGTCCACTGTGTTTCTCGTGAAGAGAAAACGTCCCGGTCTGAGAAATGGG
lg1	503036	18.34	35	G	A	TGCAGCAAGAACAACGGGGTCAAAGACAAAACACGAAAACAAAGGAGAGATGACCAGCAGACAGACACCTCTTTATTTCGGTCTCTTTTTCTGTAGGTGTTGATCATCTGTTTCTTGCCGCAACA
lg1	77604	18.97	95	G	C	TGCAGGACCCAAAACAAGGGCTGTTAATAATGTGAAGCACTGAAAGTACAAGAAGGAATTTCTTTATCAAAACCGTGTGCCTACTGTACAAAATCGACACTGGAACCTTATCCAGAAAGTCTGGG
lg1	502383	18.97	78	C	T	TGCAGCTCGCTCTTCTTCACGGTCTATTACTCCGCCCTCTCGTGTTGACAGAGCAGCGCTGTTCGGCGTGTGCGAGTGCGCGGTTAAAGGAACTTCTCCGTCTTCATTTGCATCCGCTCAAGGAC
lg1	502400	18.97	18	T	A	TGCAGGGTTGATGCCTGTTGTCAATACTGCGGTAACGCACTAAATTCAGGCCTCCTCAGACACTGTCCACGTCCCGTTTTGTGCAGTGTTTTGTGTTCTTTGGCTCACAATCACCATGTAAGCGG
lg1	500934	19.6	53	T	G	TGCAGCTCTCTGAACCACAGCGATTCACTCTGAGCCGGAGCACGAAGCGTTTTTTCTCAGGACCGGCAGCTCCGAGTCTGATGCGCTCGCACCATTTGCATTCTTACAGAAGTAAATCTTGGGCT
lg1	501429	19.6	109	T	C	TGCAGCTTCATGCTGCCGCCGTTCCAGCTTCCACACACACTGAACTTTTACAGTTCATCATGAACTGTTCACTATAATCAGCTTGATTTATGATCTTCTGCTTGTTCTGTTCAATGGACCAAATA
lg1	501506	19.6	30	A	G	TGCAGTCTCCCTACTTTGCTCTGTGCACAGGATCAGAACTCCCAGTCGATGCTGCACCGAGGAGGAAGAAACGGTAGAGAGGCCAGGAGATCACAGGAAGCGAGTGGGCCGAAAGAGAGAAAAGG
lg1	501561	19.6	63	T	C	TGCAGCCATGTGGCAGGTCCTCCAAAGAGGCAATGTGCAGGACTATGGGCTGGTGGAGGAGTTCGTCTCCACAGTTACAGAGATCGTGCCTGATCTGCTGAATGCGGATCAGAAAGCCCAGCTCC
lg1	501699	19.6	49	C	T	TGCAGCAGACACATTGTCGCGCGCGTACGCACGCACACTTACTCGGCCTTAGATGAGCCCCTGCCTGTGTCAAGGCAGCAGTCCCAGAGTAAGTAGTAAGTCTAAGTATAATAACAAACAAGGTT
lg1	501776	19.6	86	A	G	TGCAGGACGCACATCACGCGCCGGTTGTCAGTGATGTCATCAGTGGTCATTAAAGCGGGGATTCTACACACGGTGGATCTGCCTGCACTTCCGTCGTGTCCTGCATGAATCACCGTATCCGCCGG
lg1	501782	19.6	88	C	T	TGCAGCACAACATGGCGGGAGCGCTTGTGCCGCCGCTGCTGCTGAGAGTGAGAGGACCTGGGGCTACACAGCAGCAAAACAAGTTCACCCTTACATAACGGCCTCTGCCGGACAGGCCAGCGAGC
lg1	501793	19.6	86	A	C	TGCAGTGCACTGCTACAACCCGTGTAGGAATGAATGGACCCAGGTGGCTCCACTCAACCAGAAAAGGCAAGTCCAGTTCCTCAGCAATGTGCAAACGTGCAGGGCACATGAGATGTGTCGATTAT
lg1	501852	19.6	87	A	G	TGCAGGCTCATGTGCAGACATGTGTGCATCAAAGCGTGCTGGGCAGCATGTGAGCGTCTGGGCTCGGTGGGGCGGCGGATGAAGGCCGGCTGATTACACGCAGCACATATTCTCACTTTTCTGCT
lg1	501890	19.6	95	C	T	TGCAGCATGGAGCTCATACAACCCAAAGAGCCCAGCTCCAAGCACATCTCCCTCTGCCACGAGCTGCACACCTTGTTCCAGGTTATGTGGTCTGGCAAGTGGGCGCTGGTGTCGCCTTTTGCAAT
lg1	501936	19.6	100	C	T	TGCAGCAGCTGGGGGAGTTAAATCCTTTGTCTCCAAACATCTGTCCTGTTGTTTGTGCAGCAGGTCGCACGTAAAGCTCGGTTTTACTGCTAACATGTCATAAAAACGTGTAACGTTGCTGTGGA
lg1	501973	19.6	35	T	G	TGCAGGATGACAGCTCGGTCCAGGATGACTCACTCTCAGCAGCGAGCCGCTCCTGCCTCGCCGCCGCGCTCGCTGTGGAGCGAGGTGTCCGCATCCCCGGGGCCGGCGGCATGGTTTTCATCCCC
lg1	500977	20.23	50	T	A	TGCAGAGGCAATCATGACAATCACGCTCTGCCAACAAACGCAGCAGACGGTGATGTGTGCGCAGTGAAAGTTTTTATTAATTGTTAATGTCATCTGGACGCTTTAGTCGTGACGAGACAACGCAG
lg1	500982	20.23	97	T	A	TGCAGCGTGTGAGGGTTCAATCATCCTCAGCAGAGACGCCAGACTGGATCAGCTGTTATCTGCTGCTCTCCCATCAGGCATTGCAGGAGCCTCTCTCTGGGACATTCTGATGGCTATCGCCATTT
lg1	501028	20.23	57	C	T	TGCAGCTTATTACTATTCATTTCAGCTGGCTTGAGCGCAAAGACTGCGTTATGCGTGCGCGTGAGGAGAAACGAATCCTGGCTGGAGCCCAGTGCGGTTTATTGTCCAAAGTGGAAACCAAATTT
lg1	501199	20.23	99	G	A	TGCAGCAGCTTTATGGACCAATTCCTTGAAAGGGATGAAGAGTGTTTAGCATTTGACGTGTGAGAAGGTGATAAAAGCCTGCTGCCGTGGCCTCGTTTGGTCTCCGTGTCAGACGTAACATTTAC
lg1	501239	20.23	82	G	A	TGCAGTCTTACTCCAAATGTTCACAGTGGAAGTGAGGTGGGAATGAAGCTGAATCAGAGGATTAGTCAAGCGTAAAAGGCCTAAAAGAGGCTCAGAGGGTACAGAAATATAAATGACTTCGTCCT
lg1	501240	20.23	115	G	A	TGCAGCTGAAACGGAGCTAAATGCTCACACGTACTAATGTGTCTAAAATGTCAGGCATGACATGGAAATGATCAGGCTGCTCCCTACACTTTAAATGTCACTGTCCTAAACTGCCGGCTGTGGCT
lg1	501245	20.23	88	C	G	TGCAGGCTTGTGCAGGTACTTCCGAGCAGCGAGGTTGCCATGGCCACTTGCATCACCGCGCTGCACGGCGGCGCGCGTCGGGACATGGCCTCCGAGGATCGTGTGCGTGTTGTACAGAACATCTG
lg1	501282	20.23	83	C	T	TGCAGCGTCCTCCTAGAGAGACGGCGTTGTGCTAATCGTTCCCGCAGCTCTGGAAGCCGCTGAAGCTCAGGGCCTTTGGTCTTCCAGGCTTTTTTATGCCATTTGGCAGATTTAAAAGCTCTGCA
lg1	501303	20.23	49	T	G	TGCAGACAGAAGGGAAGGCACACAGTCCATTACGTGCATTCCCCTTCATTAAAACATAAAGGGGAATGACCAAAACCTTCCACAACTATGACAGCATCAAGACACTGCAAACTGAATTTGAATAA
lg1	501314	20.23	11	C	T	TGCAGAGCCAGCGGGAGGCAGACGCGAAGGAGCTACTGCACACGATAAATGGATCATTCTTCTCCTTCTGTGACTTCGATGACAAGTCATTTAATCTATTCTGAAGAGCAATTTGTGAACCTTGC
lg1	500425	20.86	78	C	T	TGCAGTGGAACCTAGCGCTGGTTGGCTCCAGCTGGAGTGGGCCTGAGGCTGTGGCAGCGCCGCGCTGGCATCAAAGCCCGGTGGATAAACTCCACGGTCACATGCGGCACCGCAGGGCGTCACCA
lg1	500441	20.86	99	G	A	TGCAGCGCTCGGCGGAGTTGAGCAGGGAAACGGCCGTCAGCGAGAAGGAGCGCGGGGCCGGGGTCTTCTCGGCTCTGATACGGGCCATGGAGGCGGCCCAGGCTGAGCTGCTCAGAACCATCCAA
lg1	500490	20.86	94	C	T	TGCAGCTGACCTTTGCTTCTCCATAAGTTATTCTGCTGTTAATGAGGAGGAAGTCGATTGCATCCCGCCACACGTTTCACTTGCTGAGCTGGGATCCCTGCAAAACACTGTCCTAAAAGCATGGA
lg1	500505	20.86	8	C	T	TGCAGCTTCACAGACAAGGGTTACACCTGGAATTTGTGTGATTGCACCATCCCTTGAAAGATGCTAAAAGCAGCGACAGTGATGATCAAAGCGATAAAGGAATCCAGATGCAACTAAAAGTTGAG
lg1	500510	20.86	69	T	A	TGCAGTTGTCATTGATCCGCGGCCACAGCCTCTACTGCGAGCGAGCGAAGGAGCGAGCCGTAAGTACTGTATGCGCACGCTGCTGCCGCCGGCGCTGCGGTGACCTATACTGCCCCTGCTCCTGC
lg1	500513	20.86	56	A	T	TGCAGGAGCAGGGGCAGTATAGGTCACCGCAGCGCCGGCGGCAGCAGCGTGCGCATACAGTACTTACGGCTCGCTCCTTCGCTCGCTCGCAGTAGAGGCTGTGGCCGCGGATCAATGACAACTGC
lg1	500537	20.86	5	C	T	TGCAGTGAAGCCAGCAGCACATCATACGATCGGGTCTCCAAGGTCCCTGAATAAGATTCTCAGCTGGCGCCAAGAGCCGGTGACATCATGCTCTATTTCTGGCGTTTCAAGTGGAGCAGTCAGAA
lg1	500601	20.86	67	G	A	TGCAGGTGCCATTAAAGATGGAGCTGGCGTTTCACCAGCTACTGTCTTATTTTAATGAAACGGGAGCGGTGGGAGCGCTGAGCAGTGTCGGTCCGTCCGTGCTCGTTTAATGTCTCTTTCTGTAA
lg1	500617	20.86	51	G	A	TGCAGTCATGGAGCAGCAAATACAAACACCAGGTCACCGGGAAAGTTCTACGAGCCAGAGTGAGACAAGAAGCCAGAACGTCCACGGCCGCACCCTGACTACAGCACAGTACGTCAGTGTGCCTT
lg1	500635	20.86	84	C	T	TGCAGGCGTTCAGCTCCTTGGTCAGTGCAGCAAACTCCTGAACAGCAACAACGTACAGAAAGTTAAAGGGATGGGTCAGCATCACGCATCACGGTGCAGTGCAGCAACGCAGCAGCATGAAGGAA
lg1	500645	20.86	32	C	T	TGCAGATGGTCCTGTTGCAGCTGAGAGAAACCCTCAGGCTGGCACTTCACAGCCTGTCAGTCACTCAGACCTGGAATAAAACTCAGTCAGGAGGAGAGACGGACAGACAGACAATGAGATGTGTC
lg1	508331	20.86	70	A	C	TGCAGGCAGCCTGGGCGGGTGTGAGGTGTTTTCTAGTAATTCACTGGGTGAGCTGTCCCTCGTTTAGTGTAAAGGAAAATCTAGAGCTTTTCTCGTCAGCTACACACACCTGTATATTCACACAC
lg1	508581	20.86	120	T	C	TGCAGTTGTGGCTTTTCCCGTCATCTGCTTGGTTGATTGGGTCTAGAGTCAGACAGCCGCCGTGATGCCGGGTCGGCTGAACACGCGCAGTCGGTGAGGCGGAGAGTGTGATGGAGGAAATGGAG
lg1	508649	20.86	36	C	T	TGCAGTTAGTTACCAGGTGTGAGAGGAGAGAGTTGGCATCAGCATCCGTTTGGGTCAAGGCCTCAGTGCCTCAGACAAATCCTAACTAACCAAGCAACCAGCACCCAGCTTGAAATGACATTGTT
lg1	508149	21.49	5	A	C	TGCAGACCATGGTGACGTCATTGTGACGTAGTAGTGACATCCCAGCTTCTGACCAGTCACTTGGCAGAGTCATGTTTCACCAGCATGGCAATTTGAGCAAGGCATGCTGGGAGAGCTTGTGCAAG
lg1	508194	21.49	98	A	G	TGCAGGTTTCAGTGTCAGACCGAGTGCTGGACTGTGAGAGACATAGTGTGTGTGTTTTAATAAGCGTGTCCATGCTGAGCTCATCCAAGTAGAAAATGAGCGAGTGCGGTTGAGGCCAGCAGCTC
lg1	508224	21.49	35	T	C	TGCAGCAGCGGGGATCGAACCAGAGCAATGAGCTGTTGCATGATGTTTCCGCCGCTCAGCTGACTCAGTGAGGACGGGTGGGTGACGGCCAGCGTGGACAGGAAGCTCAGCGCCATCTGAGACAC
lg1	508307	21.49	45	T	C	TGCAGCTACACAAACGAAACTGCGGGTAGACGACGAGACGCGGCGCTGGGTGATGGAGCCTTCACATCTCCTGAAGAACGAGCCACGGAATAAAAACCAGTTTGCATGTTTCCTTTGTGGTTCTG
lg1	508316	21.49	14	G	A	TGCAGCCACAAATAGGTGTTCGCTGTGATATTCCTGTAACTAACAGGAATGCATTTCCTGCATTGCATGCGTTTCTCAGGCTGCTGTGTGAATATACATACATTTATGTGTGACCTTTCTGTTTG
lg1	508358	21.49	85	C	T	TGCAGAAGTTAACAGGTGGAAATGTAATGTTGGAGAACTACTGGCAAACTATCAGAAAGAAGCAGATCTGTGCAGGAAACATAAACGCAGCTGGTCTCAGCTGTGCAGTTAAAATATCAGTTCAC
lg1	508360	21.49	112	C	T	TGCAGGTCGCACTGTGTCAGGTTACCTGTGTGCCTGTGGCCTGACCTCCTGCTGAGCTCTGAGCTGCATCCTCTTTTAAATACTGTGGACGCACGCACTCAAGTCCTTGTGTCTGAGGTGAATCT
lg1	508386	21.49	44	C	T	TGCAGAACTGTCTATCTGTCTGTTACTGAGTCACAGGTTGTGGCTTCCATCCATCCACTCCACCATTAATGGCCAGTGTTCCTCCCATCTTCAGGGAACGTGTGGCGCTGTGGTTGAGAGAGACC
lg1	508524	21.49	123	C	G	TGCAGGCTTTGTGCCTGGTCCTGAACCTGACTGCATCATAGGATGCTCGTATCAGATCTACTGACACTGACTGATGTGCTCCTTCATCGGCGCCTGCGTCTCCATCCTGACAGCAGCGTGAACCA
lg1	107860	22.12	88	G	A	TGCAGTGACAGCTGCACAAGTGCTGCGTGGCACTTCTTTCACCGCCTCTGAACGGGCAGTTTGTTGTTGGCGTTTGCCTTTTTTGAACGTAGACATAACATATTAACAAGGAAAGCGTACATCTA
lg1	107868	22.12	66	A	G	TGCAGCAGATCCAGAGTGTGGCCCCAGACAGTGAGGCACTGGTTCGAGAGATCAGTGGGCACTGGAAGAAACACCTGGAGTGCCTTGAAAAGACAGGTCAGACTCAAGCCAGGCGCATCACGGAG
lg1	107884	22.12	21	C	G	TGCAGGACACTCTTCTTTGTTCGTGCACAGCTGACTTTGAGATTTCCTCTGTGATAAACCCTGTGTCAGCGTTGTTAACGTTGTCTCTTTTACTAACAACTGTAACGATAATCATTCAAATTTTG
lg1	108010	22.12	108	T	C	TGCAGACACAGTGAGCGCCCCTTTGTTTCACACACACACGGAACAAAAGGAGGATCCTTACTGCCTCTGATAAGTGTTGTTTACCAAAATGGTTTGGTTGTTTTGAGCTTAAGCCGCTCTGTTGT
lg1	108065	22.12	82	A	T	TGCAGAGGATTTGTTGGAGTCTGTGGGCTTCGTATAAACACTGTAAAGCTTTTGTGACAGCCTTGAAGTTATACGTCCTTTCATTCCCTACAAGTCGGCCTTGTTTCAGTGCTTCACTAGAAAGA
lg1	108084	22.12	54	A	G	TGCAGGGTAGTTAAGTTTAACTAAGTACGTTCAGACAAAAGCTGCTAGAGAAAAAGGTACCTAACAAGATGAACCTGAAACAACAAACACAACAACATGCTGCGTAGCATAACAATGCTAACTTA
lg1	108088	22.12	98	C	T	TGCAGTCAAGTAAGCCGTCATTCGTTCATCCATCGTTTATATCATAGCCCAAAACGCGATCGTCGCTACTTCCTGTTTTCATTATAAGATAAGTGGTCCGCTGTAATTATGGAAAACTACAGAAA
lg1	108097	22.12	86	A	G	TGCAGAGCAGTAGCAATTAGCTTCAGCATACTGGCAGATGCTGACTGGAAGCGCTTTGGTGACGTCTCAAGTCAGAGGTGGTGGGGATGAAATATGTGTGCATGCATGTTTTGAAGTTGAGGTCT
lg1	193316	22.12	101	A	G	TGCAGTATACGACCAGCTCTCATTTGGAAGGTTTGTTCAGTGACAAAAATAATGATGAGTAAGAAATGAGCACATTGAAGTTCAAAAGCTCAGCTCAAACAGATGCTAACAGCTCCATTTTCCCA
lg1	193403	22.12	71	T	C	TGCAGCTATTCACTGAAGTTAGTCACAAGATTTTGAGAGCGACGTAAGACGAGCGAAACTTGAAACATGCTTGAGCCAAAGGTGAAACCATCTGGGAATTTCTTACGTAATAACTGGATAGGAAC
lg1	193410	22.12	84	A	G	TGCAGCCCACGCTGGAGCACAAGAAAGAGCAGCTCATCAACCGATACAGAGGTCTTCAGGAGAGCTTTGAGTCCTATCAGCTGCGCAAGTCCGCCCTAGGTGCAGTAGCAGAAATCAATCCGTCT
lg1	193427	22.12	39	G	T	TGCAGACGTTTCTTCAAATCTCGTGGGTGTACTGTATGTGGGTGCGTGTATGTATTCTCTCGGTCCTCTACCATACTGTACATATATCAGTTCACAAAAACTTCAAAACAGGAAATGTAGATAAT
lg1	193492	22.12	80	G	A	TGCAGTCTGTGTCTGTCCTGCTTGGTAGCTGAACCAAACCACACAGTGATGGAGGTGCAGAGGACAGACTGAGCTGTCAAGGGAAGTACAACCTCTGCTGGGCCTTTTTGCAGACAGTGTCTCCC
lg1	193493	22.12	102	T	C	TGCAGAGGAACTCAAAGTTCAATGATGTAAGAGTGGCCAGTGTGAACTGTAATGCAAACTGACAGGTGAGAGTGTTGGTGCCGTTCTCCAGCATAAAACCTCTTGAACGTCTTCCTTGTATTGGG
lg1	259602	22.12	34	G	A	TGCAGACGGAGAAAACAGATGGAAGCCACAGCGAGACGGACTATATATTTAGGATGAAATGACATGGTGCATTGTGAGAGAGGCTGGAGCGGCGCTGCTGTAAAACACAGACAAACAACCTCCTG
lg1	500599	22.12	54	C	T	TGCAGGGTGATGGGAGCATCTCTGTTGTAAGCATCATCAGTGAACCTGGACGTTCTGCGACCAACTGACTGACGCAGTCTGAAGCTGAACTGCGTGTCCCCAAGGCATCCTGGGAAACAACAGCC
lg1	500888	22.12	92	C	G	TGCAGCAGGAGCTCAGGGAGCGGATGGCAGTGGACGGTAAAGACGGAGGCTTCACCGTGGTCTGCACTCGGTTGCTCGTTGTGACCCTACGTCTCCTGTGTTGTCTGTAGACCACCTGAAGGAGG
lg1	501198	22.12	75	T	C	TGCAGGTGGATGGCACTCACCAGCTGCGTCTTCATGCTGTCAGCCATCCTGAAACACACACTCCGTCAGACAGGATGTCTGGATGCCCCAGAATTCAGGAGAAAGCTGCACATGATGAGACCACA
lg1	501293	22.12	68	A	G	TGCAGTCTGGATTGTACTTGCATCTGGATCGGTTCATCCTGGAGAGGATGATTCCTTGGCCTCTTGGAATGAATACTTTTTAACTTCTGGAGTGGACTGTTCGATCCCAGCCTTCAGTAGGACAG
lg1	501537	22.12	14	C	G	TGCAGTGTTGTAAACCTCTCAGTCACTGAGGCCTGTGAGGCTCTTTCATCTGCGGCCAGCCTCGTTGCCGTGGTGACGCTTAGATTTGCGGCAGCATCACGTGCTGAACGGAGACGAATCATTGG
lg1	502257	22.12	94	C	T	TGCAGGCGGACGGACAAACATCTCACACAACTTCTTCTCACTGGATTTTGCAGAAGGAGATCCAGGATCTGTACAAAGAAAACATGGACATTATCGCCACAGCAAAGCATTATGGGTATGAGGTG
lg1	502261	22.12	29	A	T	TGCAGGCTGGACTGTTTCTCTCTGTTCCAATCAATTCACATATTACCACCTCATCTGTCACCATATTTGGAGATGTTTTGCATTTTTACACCTGGTACCACTGGTGCTCACTATCAGAGAGAAAG
lg1	502768	22.12	40	C	T	TGCAGCCTCGGTTACTGCTCTGGTTGTGGTTCTGGTTCTGCCACGCCACGAAGACTCGTTGGTTCCGTTCTGAGTCTAATGACAGTCTGGCAGATTCATCGCCTACGATATTTTAATCCCACTGA
lg1	502891	22.12	17	A	G	TGCAGCTTCATTACAGCACAATCAGCAAATTCACCAATCACGAATCCTTAAAACTTGATTTAGTTGCACTACAAAAAAGACACGGGACACCAGTGAAACTAATGCTCCATCCATAAAAGTCAAGT
lg1	502937	22.12	6	T	C	TGCAGCTGCACGCGAGCAGGAGGAGACAAGCAGCGTATTTATAGCCTCGGGCTCTGCCGCTAATCAACACGTTGTGTGCGTCCACGTCCCACGTCTCCCTGCCTTCCCACAATCCTTTGTTGTTG
lg1	503303	22.12	47	A	G	TGCAGGTGAAGTGTTTCGGGCCTGGTCTGGAGCCTCTGGGCTGCATCGTCAACAAAGCTGCCGATTTCACCATTGACACCCACGGAGCCGGCAGAGGAGAGCTCAAGCTCTACGCTCAGGTGGAA
lg1	503511	22.12	5	A	G	TGCAGAAAGACTTCAACATCTCTGTGAAGACGGTCAGTTCAACTTATTGCTTCTTCCTCTAGCGCTCGCTGGCATCTGTAGCCTCTACGTTCTGGTGGTGCGATGCAACAAGCAAACATCAGGAC
lg1	503948	22.12	95	C	T	TGCAGATGACCAGGTGGGCTCTCGCCTGTCAAACACGCTCCTGCAAACCTAATGTGTTGGTTTAATCACTGGTTGGTTTGGTGCATGTTATCAGCCGGCCTCTGCTTGGAGGGTTGCTCCTCACT
lg1	503976	22.12	7	G	A	TGCAGACGGATCCATCAGCTGCTCTTTCTGGTTCCGTTGTTGTGGAGGAGTAGGGGCCTGTTTCCACCACCGATCTGTGAACAGCTGTGAAGACTTGGCTTAAAGCATTAACTAAACGTGTTTGT
lg1	504043	22.12	66	G	A	TGCAGGTCCGAACGCTCGAGGCTTGCCACAATCAGACCGTCGTCATTCAGGGACACGTGGAACGCCGACGTACTCTGGAAGAGCAGGAACACAAAGGTATTCAGTCAATAGACACCTCAACTTTC
lg1	504715	22.12	15	T	A	TGCAGTCTTTGGGCGTTCAAAAGGAGAAATTATGTCACACACACATCAATATCTGTAGCCACTACAGCTTGATTGATACAGTTGTTTTGATACCCAAACTTGGCATGAGATACTAGGGCACTGTA
lg1	504811	22.12	55	T	C	TGCAGTTTGTCCAAGTGAGAACGCGGCTGGCGCTGCACTGGGCACCGCGGCCCGTTGCTCCCTCTCACGTCACACTGTCTGCTGTTGCAGGGGTCTCCAGAGCCTGCTGACTCCGGTACTCGCCA
lg1	505270	22.12	78	G	A	TGCAGACTTTTTTCTGTGTTTGTGAATCACAGGCTCTGGTAGCGACTTTTATCTCCGATACGGTAGTGGATCAAACACGGAGGGTGGAACAGATTCCATGAATAGAAACCCAAGAGAAAGACGAA
lg1	505308	22.12	118	T	G	TGCAGGCCTCTGTGGTGGAACGTGGCCCTTCCTCTGTGGTCTGATGCTGTATTTTGACCGATTTCCTGCCTTGTGGTGCTTCTCACCATCTGTTGCTTGTATGTTCAGATGTTTTTTTTTTTTTT
lg1	505311	22.12	85	C	T	TGCAGCATGGGATCAGGGAGCAGGTCACAGAGAGCACAGAGCTCACTGCCAGCCTGCTTCCACTTCACGCAGGGGGAATTTCCTTCGCCAAATATTTACTAAATCACAACATCAAAACCTCCAGC
lg1	505341	22.12	7	G	C	TGCAGGAGCTGCGCCGTGTCCTTCCGCCGTGAGGAAGCTGCTCCCACCGCCTCCGCCCGCGCCTCCGCCGCGCTTCGCGGCTCCGCGGCGGCTATTGTTGTTCTGATTTCTCGCTCTTGGGCCAA
lg1	505394	22.12	32	C	T	TGCAGCCATGTCTCCTGATTCCAGTCGACCCGCGTGGACGCTCTGGGTCCTCAGCTCTGCTGTGATGGTTCTGACGGCATCCCGTTCCGTGTTCGCTGTGGAAGCGGACACGTGCTTCTCCAGGC
lg1	505768	22.12	59	A	C	TGCAGGGATTCAGTGAGCAGGCAACAAGGACGGGGACGAGGATGAGGACGAGGAAAGACAAAGGACGGAGGCAACAACTACATCTAATAACAACGACAACAATAACAACAATGACAACATTGTTC
lg1	506015	22.12	44	A	G	TGCAGCGAGCGGCCCACACAGGAAAGTGTGGTGGGGTCGGCCCCAGCGCTCCCCAAACACAGGCAGCGCAGGAGAGCACGCGCTAATGGGCATTCCTGCGCGCTGAGCCAGAGCCAGGCTTTGAA
lg1	506361	22.12	69	A	G	TGCAGCCATTAAAGTGAACTGCAATGGTTTCTGTGGCATCAGCAGCAAGGCACAGGACACTGCATGGACAACGGAGGAGCAGTACTTTAACAGCACCACCTCTGTCGCAGACAAAGGTATGCAGC
lg1	506752	22.12	39	T	A	TGCAGGCGGTGTTGGTTTTGACATAAACTGTGGCGTCCGTTTGCTGCGTACCAATCTGGACGAGAGAGACGTCCAGCCAGTGAAGGAGCAGTTGGCCCAGTCTCTGTTCGACCACATCCCAGTGG
lg1	506808	22.12	90	T	C	TGCAGGCGCTTCAACGTGGCTACGGCAGACTCCACGCTGTGGCGACACCTGTTCCGCAGAGACTTCAGCGGTGAGTCCACAGCACACACATGGCAAAGAAAGCGTCTCCCAGTTCTTTAAACAAT
lg1	507137	22.12	39	T	C	TGCAGTTACACAGCAATTCACCTACATGCTGATGAAAACTGGCACAGTGGTGATGAAGGCCCAGACTGATATGAAGGGTTACACCCCAGGCCAGGTCATCCAGGTAACAGTCAGCATCTACAACC
lg1	507475	22.12	41	C	T	TGCAGCTCAATACCAGCACCGCATGCCATGCCACAGGAATACGTGTCAGGTTATCCACAAGGTGAGCTGCCCACACTCATTCTGTAGCCTTGTCATGAGGAGCATATGTAATAGACCTTTTGTTA
lg1	507476	22.12	121	C	T	TGCAGCTGTTGTCAGCGGGGTAAGGTGCTGAGGCCTGTCTAACAGGCCCACTGTCCTTCTGGGTCTGGGTGAAGGAGAGACCTGGAGCATAGCTGAAAGCACTGGGTGAAACCAACTGAGACTGG
lg1	507668	22.12	53	A	G	TGCAGAATCAGGAGAAGAACTGAAGTAAGCTGCACCCGCACTGATCAGAACACAAGTCCGTCGGACTGATGCTGTGCAGAACCATCACATGATCCTGTTGCATTCGAGGCTAGCTGACCTGACGG
lg1	507673	22.12	20	G	A	TGCAGACACAGCACAGGGACGGGTCAGCAGGAGGCCGGACGCCCTGGAGACGGTGCAACGCTTCAGGGTGGACGTACTCCAGCAGACGCCTGTGGTTGAGCTGGTGCGACGGAGGCAAACAGCAG
lg1	508089	22.12	22	A	G	TGCAGCAATTGCATGTGGTTGTAATGGTCAGATTTGAACTGGTGGGTAATGTCACCATTTTGTTGTCCTGTCATCTACATGTACAAGGCTTCACATGCTTCACTTAGCCTGGAGTGTCAGAGAGA
lg1	107413	22.75	75	G	A	TGCAGTTGACTCCTTGTTCGGTGTGTGAAGAACTACATTTCCCAACATTCCTCAGCAAAGAGTCCTAATCTTGACATCTAGTACCTGAATGATGAGTCCGGGTGCCATGGATGTCAGATCCTCTT
lg1	107448	22.75	75	A	G	TGCAGAGGGAGAGCGGCGCGCACGTCGGAGGACCGTCACACGCCGTCCACTGCGGGATATTCCTTCACTTGCCTCACATTTGATGAACAGTGATATTTCGTGGTCTTCTGCCTTTTTGCTCCGCG
lg1	107562	22.75	108	A	G	TGCAGGACCTGCTTTGATGACATGATCGGAAGAGGGTATGTTTAATGAACCCCTTTTGTATGTTTGGCTGTGGACAGCCCTGTCTGATTTAGTACATTTACATTCATCATAAGTTACCAGGTTGC
lg1	107589	22.75	37	C	A	TGCAGAAGCTCCTCAGCACGTGCGTGTCCAGCCTTTTCAACATATGAGAGTCCACGTGAGGAGGACCAGAGGTCAAACCTTCACTCAGTCTGCGAATATGACAGCACATGTCGCTCACCTACACT
lg1	107608	22.75	84	A	C	TGCAGTCACTGCCAAGTTCACAGCCAGCACCACCGCTAACACCAGCTTAACAGGTATCAGAGCACCTGTGGCTCCCGACAAGATAATTCGCTGCATTCTGTTTAGAGCTTTGTGGATATACTAAA
lg1	107750	22.75	50	A	G	TGCAGTGCCATGCTGTATTTGCAGGCAGCATTACGATATTCCTTATCATGAAAGATGGCATCAGCATGATAAACCAGAAGCTGGTACTTCTGGGCTGGTGAGAACAGCTCACTTGAATCAAAAAG
lg1	107754	22.75	7	T	C	TGCAGCTTCATCCTGAGGATGTGCTATGAGTCTGTGGAGGCCAGTGTTTATCGCAGTAACAGACTGGACAAAGTGATCAGGAGGGCTGGTTCTGTTCTGGGGTGGGGCTGGACCCCCTACATGCT
lg1	107766	22.75	42	C	G	TGCAGCCAACAGGCTCAGTTTAATACTCCTCAATTAAGGAATCAAGGCTTTTGTTGTTATTATACATATGAAGCCCATGAGAACACGATGGAAACTTCCCACAGGCCTCTAGTGCTTTTAGCTTG
lg1	107778	22.75	17	C	T	TGCAGACTCCAAGTGCACGATTTAAGGTTTGGCTGTTGATGTCTGTTTAGCGGTACCTTGGAGCCTTTTGCATTATTACTCAGAACAACCTGATCCCTTTAAAAACCAAATCAAAATGTCCCGAC
lg1	107819	22.75	103	G	A	TGCAGGACACAGGTCTCCCTCCAACACACGCGAGGCAACGCATTACACACACACTGGGCGACGGCAGCGCCTATGAGTGGACTGCGGTGCCGCGTCCAGAGAGGGAAGAGGGACACCTGACAGGT
lg1	107829	22.75	118	C	T	TGCAGAGCGTGAAGGTGAGGGGTCACGAGACGCTGCTGGCGTCACCGGAAAGCAGCAGGAATCTGCTAGTCAAGAGGTTTTGTGCTGGGAATGAAAGAGGTTGCATTATAGACGCACTCGTGTAC
lg1	258845	22.75	22	T	C	TGCAGCAAGAAGAGGCTGGAGCTGCGGCAGCTCGCGTCTGGGAGGAAAGGAGCAGCTATGACAAGCTAAGTGGGAATTGTGGGAAAGCGGTCAGTGCAGAGCCAGAGGGGACAAACACAGCACAG
lg1	258908	22.75	61	T	C	TGCAGACTGTTCATCTCCAGAGTGGGACGGTCTCTGGAGACGGCCTACGATTCAACCTGCTTTCACAAGTGATGACCCCATGATTAAGGGGGTCACAAAATGATCACACATGTTTCATTAATTTT
lg1	259107	22.75	90	G	A	TGCAGATCAGCGCACGCTCTGGAAGTTCGCCTAACTCGCATTAAAACGTTAATATTACAACAAACATTATTAACAAACATTAAACTTCACGAAGAGAGGCGAAACAAAATGTCCACTTTGTCCAT
lg1	259178	22.75	48	T	C	TGCAGACCCCCAGCAGCAGCCAGAGGCCATTAGTCTGCATGCGCTGCATGCTAGCTGTGCTTAAAAGCGCTTTGGAAATGCTTTCGCATCATAGTTCCAGCATATGCTGAAGTAATTGTGTTCAT
lg1	259442	22.75	32	C	T	TGCAGCCATTTGCATCGCCTAACACCACAGATCGATCGGGGAGGAAAAGCAGCGGGGAGCTGATAACGGTGCCGCGTTAGACTACTGTTTCTAGGAGGGATGCTAGGCGCTCTTCGCCTTTCATT
lg1	259543	22.75	10	T	C	TGCAGTTCTGTCGCAAAGTGCTAACCTCTGTGTTTAGTGCAGTCTGTTTGTCCTTGCTGACCTGAGCTTCCTCTGCCTTAGCTTGTAGCTGTGCATTTACTGTCGCAAGCTGGGCCTGAAGCTCT
lg1	259714	22.75	73	C	T	TGCAGCTCTGATTTTCATGTGCTGCTGCATCCGACTGGAAACGGAGACACAGACAGGTAGTATTGTTGGAGCTCAGGTATTTAACACTAATTAGTCAGCTAATCTGGCTAATGTTGCAGAGACAC
lg1	259730	22.75	55	G	A	TGCAGCGCCGCCACGCATCCAAATACAGTCTGAGACCGCCACAGCAAGGGCAACGGCGTCATATGCGCTCACTGGAAATAAACAGCAAGCTTTGACACAGCACACGGTAGAAGATGAATACAACA
lg1	259742	22.75	111	T	C	TGCAGGAGGAAGAAGAGATGAAAGCCTCCAGGGTGAGGAAGACGAAGGTGGAGGAGGGAGAAATGAGCAGAGACGTAGAGGTATTGATTCATTCATAAACAAGGATAACCCTGCAAACACGTATG
lg1	107451	23.38	92	A	G	TGCAGGTCACTGGAGCGTGAGTGGCAGCGCGTGGGCGACGAGTGACGACGGAGCCTAATGATGACAGGTGAAACGGCGACGCTGACGAGCGCAGCCGAGGTGACTTCATGCACTCGCCCCCCGGC
lg1	107722	23.38	110	T	C	TGCAGTCTCTGCTCTGCCTGGAATAGCTGAACACACAAAATCAATTGTATCACAAGTGTTCCTAAAATATTCCCCATCACTTGATATCCTATAACATCATGGTATTGGTTTGAATCCTGGCTCCA
lg1	259040	23.38	48	T	C	TGCAGCTGTAAACACATCCACCTCCTTCCTGCGAACCATTCCTCCGCTTGCTAACAGCAGTGCTTTGATGTTCCTCGTGTTCTTCAAAGTGCTGCTTCACTGAAAGAAACAGCAAACGCAGGTGC
lg1	259114	23.38	99	T	C	TGCAGGCTGATCTTTTTACTGACCACTCACTGGTCTCTTGAGATGCTGTACAGTTCTCGCATCCTCGTGGCATCATGACCAGCTGAGCACAGCTGCCTCTAGGTGCTTTCTCATCCACCGCATTA
lg1	259257	23.38	100	G	A	TGCAGTGAGTAAGACGAGGTGGAACACTGCTTCTCTATTGCCCTGGAACATCGATTATAGGATGAGGAAAGTGTGTAGGAGCTCAGACAGTCTGTCCTACGCTGGGACTGCGGTGGTTACCACGC
lg1	259741	23.38	36	G	A	TGCAGGTGCAGGATAACAGTTGCTTATACTCTTACAGTAATCCAGTTATTTGTTGTAATTCGGGGACGGGTCTTATTTGGATTAGGCTGTTTACACATAATTCGATAGTGTGTTATTGACTCTGA
lg1	107412	24.64	92	T	C	TGCAGTTTATGCTGATAATGGACATAGTTCAGAATGATAGATGCAAGTGCCAACTGGTCTATTTTGACACCACGAGATTTGTATTAATTGAATTCGTTCCATGCTTCATTGTGTTTTACATGAAC
lg1	107502	24.64	28	C	T	TGCAGGGGAGAGAGGAGCGAGTCCACACCAGTGGGTAGGCGTACAGGAATTTGTATGACCTGTAGATGTGCATACCTAATCTTGTCTGTCTAGACTGCCTTTGTTTTTGTTCTAGGTTTAAAGTT
lg1	107514	24.64	67	A	G	TGCAGAACGTGTAATTGTTGAACCTTCAGAATGCAGCGTTACAGAACATGATTTGCGAGGGAAACACAGACAATTCCAGTGTACGTCTGTCGTCCAGATGCCTCGGAGCGCTGGACCTACATTCC
lg1	107515	24.64	36	A	G	TGCAGCTGTGACTCTGAGCTAACTGCTAACAGACACACGCTAGCTGGATCACGTGACAGCATCTTCGCTCTGTTTCCCGTGGTCATTGTTTTGCATCCAACATTGAGTAAGGGGTACTAAACACA
lg1	107516	24.64	96	T	G	TGCAGGTGCAACGTCAGGCTACTGGTGTTTGAAATTTACGTCATTATGCATGTATTCAGCTTATGTGAGGCTAGTTTTTGTCTTAGTGCGTGCCAGTGACGTTGCAGATGTAAGACTTTGATTGT
lg1	107521	24.64	25	C	T	TGCAGAATCTGTTTGTCTGGAGAAACAGAGAACGACAGCAGCAAGCGTGGGACTTAAGGAAGAGGAGACAGGAAGAAGCACAAAGCAAGTCAGTGTACAAAGTGAATGTAATACATTAATAGAGC
lg1	258773	24.64	22	G	T	TGCAGCCGCTGGTGGACGGCTAGATACACCGTAACCTTTTGCTGACAATAACTGTAAAATACTCACCATGCACAGTTTAACTTTGGCTAAAAACACACATACGTCTGATTTGTAAATGTTGATGA
lg1	258776	24.64	32	A	G	TGCAGCGGTCCTGGAAACAAATATGAAGGAACAAAAAGAAAACTGACCCGACACATGAGTATGCATATTGTGTAACAGCAGATCCACTGACTTTGGCCGTCCTATCAAATGCTCCCAGGACCCGT
lg1	258783	24.64	16	A	C	TGCAGTGTGTGCTCACCTACCGGGTGGCCGTGACCACACTCGACTATTGGATGGCCCATTTTCGAGTAGCTCTGGCACTGGGAGCTATGGTCTCACTTGTCCTAAGTATCCTTTAAATCCTCCTG
lg1	258793	24.64	120	C	T	TGCAGCAGCCAATCTGGTGTTAACGGACAGCGCTTGTTAAAGGAGAAGTGCTTGAGAGCCCACATCTGTCAGTTTTAACACCAGTAATTATAGGCAGTGGCGGAAAAATGATTTGGGATGCGAGG
lg1	258797	24.64	12	C	T	TGCAGCAAAAAGCTCGTAGAAGAAGACGTATTTTTCTCCCACAGTTCTCTGCGGTAGTAAAGTGACCTCTGCTGCTAGCTGTTAGCGGTTAGCATCCTTCAAAACAATGGCTCCTCCAGTCGCAG
lg1	258810	24.64	5	T	A	TGCAGTATGGGCAAAGAGGATCCGCCTCCCTGAAACGAGGCAAGGGACAAGTATCTGCAATCAAATACACAATTCTGAATTTCCCAATTTTTTGAGAATAATGCTGTACATCTAGCTCGAGTCTG
lg1	258866	24.64	107	A	G	TGCAGCTGGAAGCACTTCATAATGTTCCCGCCCACTCCACAGGCGCATACATCACTGTACGCTGTCCCCGTTGCCGCGACAACGCGCCAAGCATCCATCCTTTCCTCGGGAGGGGTGTCATATTT
lg1	258893	24.64	61	G	C	TGCAGAACGTTCCGACATCTCAGCACCTGTCACTCATCTTGACGAGCCAAAGGTCACCAGTGGTGGAGACTGACGAAGCTGAGGTTGTGGCACAAGTGAAGGTCAAGTTGGAACGATGATGGTTC
lg1	258897	24.64	61	G	C	TGCAGCAGACCTTTTCATCATACAGCAGGTATTTATCTGCCACTGTGTGATGAAATGTCATGCCAGCGCTCGCACCCGCAGCGAGCCCCATCCATAATTTTTGAATTTTCTTTCTTGAATTACTT
lg1	258980	24.64	43	A	C	TGCAGCAGCTCGGCCTAATCGGCATCACTATCTATTCTGAAAGATGGAACCCGCTGGAGGAGATGGCAGAGCGGCTGGTTTCCATAGCAACCAAATTGCAAATAATATTGGCCTCGTTGAATGTC
lg1	258986	24.64	122	T	C	TGCAGGATCATTTTTCGCCCTGCCTGTCTAACAGATCAGCTGTGACATATTGTTAGGTCCGTATTCCCTTTCATCGTTTCAGTCTGGAGTCCTCGCCTGCTTCTCCGTGGCCTCTCCTGGCCTCG
lg1	258989	24.64	77	C	T	TGCAGAGCACAGACGCTCCTGACGCTCTTTGTTCCTACATGTCTGCACAGCTATTGTAGCCGTATCGGTTTCAGCCACGCAAACAGAATATCTGACTCGAGTGGAGATGAACTCTGCTTAACCTC
lg1	259024	24.64	24	G	A	TGCAGCGAGGCCCAGACACGGAGGGGTCCTCGAATCCAGCTGGAACAAAGACGTCGGCGCTGAAAACCTCGGCTGGTTTTGAACATAATAAAGGAAACACAACATGTTTTTAGTCCATACTTAAA
lg1	259030	24.64	98	T	C	TGCAGGAGGGGCAAACTACACTGACCAGTAAAGCAGCGGCCCGGCCGCTGGCGATCGCAGCGATGGGAGCAGAAGTCAGCGAGTGTATGTGGAGAGGATGTGTGAGCGAGGCCACGTCAGGACTC
lg1	259069	24.64	119	C	T	TGCAGGTCAGTGCGACGACTGTAAATGAAATGTAACAGTGGTGCAGACGTGGCGCAGCAGCAGCGGAGCTACGGATGCGACTGAGCAAACGAGCCGTGCTGGTCCCGGATCAGCCGCCGTGTCGC
lg1	259072	24.64	86	G	A	TGCAGACGCTTGTGTGTGCATGTGTGTTTACTGATTAGCTGCTAAAGTCTGTGATTGCTGCTCTGAGCCCGTGATTAGCGCCGACGGAGATTCTGGCTGCCGGCTTTCGCCTTGGCCTCTGACGG
lg1	259117	24.64	83	A	G	TGCAGGTTCACATCACATTATCACTGTCCCCAGCGGCGTGGGTCGGGTTCTGCCCGGTGCCGAGCGTCTGTCTGAGACATGACATGGAGCCACTGGAGGCTAAACAAGTGTCCCTGTCATCAAAC
lg1	259189	24.64	68	T	C	TGCAGCCTCTCTGTAAACTGAACTGTTTATGTAGCTTCCATCCATTCATCCATCCATTCATCCATCTTTTACCGCTTTTCCCGTGGGGGGTCGCTGTAGCCTGTTACCGCAGGGCTTCATGTAGC
lg1	259192	24.64	80	C	T	TGCAGGAACCGAGACATAAAATCAGCAATGTCACGCTGAGGATTTCACTCTGGTGCATGGGAACGATCATTGCACCTGTTCCATAATGGCCAGTGGGCCTGATGCGTGTAGAGTGCTTCCCCTTG
lg1	259211	24.64	29	C	T	TGCAGGCCTGATGGCATCCAGGAAGCACACGGCGTAGCATTTAGCTACCAGCACCACACGGCCCCACAGCTGCCTGCATGGCTGCTGACGCTCACTCTTCTCACTAGGAAAACAATATCAAATTT
lg1	259238	24.64	42	T	C	TGCAGCAAACTGTAACAGACAGCTTTCTACTTTGACCTCATTTGAGAAGACACTTGATATTTCTGAGCTACAACATTTGCGCTTTGAGGTTTGTACCCGGTGCCGTGTTCAGCTCTGATCACAAT
lg1	259248	24.64	20	T	A	TGCAGTGGGCGCATCCACACTCTCTGCGATGGGTCAGCTGTCAAGTAGGCTGTTCATACCAACGCTGGCAAATGAAGCTGTCCGTCCGCACATCCGCTTGTGCGCTCGGCGAGGGTGTATGCGCT
lg1	259255	24.64	34	A	T	TGCAGGCTGGGCTAGACTTCACCCAGCGAGCTGGAGTACAACTAGATGATCCGAGATGCCTTCACCGACTGTGGGAGAAATAAGAACTAAGACCTCATCTTGTGGACAAGTGTGCATGAAGCAAC
lg1	259302	24.64	97	A	G	TGCAGGAAACCTACTGATGGAACCATACATCCGCCGCCTGGGCTCGGCTTTACGTTAGACAGTCAAGATGGCAGAAGGAGCGGAGCAGCCTCCCTTCATGTTTTTTCAAATGGGAACAGTGACCC
lg1	259350	24.64	84	A	T	TGCAGGAACCCATTGTGGAGGAAGGGGTCTCAATCCATCTCATTCCCTAAATATTTGGACCACTGGCAATTAGCTTTTTGTGATATGCAACGATTTCCTGGTGCGTTGAGGATCGTATAATGGCT
lg1	259380	24.64	19	A	G	TGCAGGTTAAACACGGCGTAGTCGCCGCAGAGAGGGATGCTGGGTAAACACACTGGTCAGACAGAGACAGGCCACCAGAAAAGCTCAGAGGGACGGCGATGGGAGCGGCGCAGACGCGTTCAAAG
lg1	259449	24.64	83	C	T	TGCAGCCCAGTTGAGCCCAGTTGAGGTGCTTCCCTCCCGGCCGGCAGCTCTGCTGGGCTCCGTCCCTGCTCCCTGGCTACAGACGCCATCTGTGTTTTTTTTATAACGCACACGGGCTTTCGGTC
lg1	259498	24.64	97	C	T	TGCAGCGCCGCATGGATTTCCAGCTCAGGGCCGAGCAGGGACATCGCTTCCCCAGTGTGTACGAGCACGAGCGCGCCTACCGCGAGAGGGAGGCTCACGACTACTCTCACCACGAGCACCTGCTG
lg1	259503	24.64	29	T	A	TGCAGCTTTTAGCCACGAGCTTCAAGCACTACGGCTGATTTTGAACTGTTTCTGATCTCAGTAACCTCTGTTCAACCAAACCAAACAGCAGCTTCTGCTTTAGCTGCCGGTCTCGTTCAAACTCA
lg1	259548	24.64	94	G	A	TGCAGGAAGTGATCACCCTCACTTCCACAGAGCTAGAAGAGTATCAGGAGAAGGTCTTGGAGCTTGAGGATGAGGTGAGCTGTTATAATGTTGTGCTAAGTTAAGTTCTGTTTCTGTCAAAAACA
lg1	259595	24.64	34	G	A	TGCAGGAGCCACTGCTGCAACAGATCATCAGAAGGATGAGTGGGGACGGAGTCACACCCTTGGATCTCAGTCAACGTTCAGCCCCAGAGATGGGACGGGTTGACGTTGAGCTTTAACAGCTTCCA
lg1	259640	24.64	7	T	C	TGCAGATTGGATGGAGGCTGGTGGTTGAGGAAGTCTGGTTTTCTGAAAACTGCTGGATCTTAAACTCACTGTAGTTACGGCCTTGTGACTAGTACGGTCTCCCCTTTAAAGTGTCACCCAGCTGC
lg1	259709	24.64	79	G	A	TGCAGAGTGGCTTAGGCTGACCTCGATATTTCCAGACAGGCCACATTGATGGCTTCTGGGCAAACAGGGGGCCGTGGTCGGTGTTGTTAAATGACTTGACACAGGGGCCAGGGAGAAGGAGAGGG
lg1	259738	24.64	86	T	C	TGCAGCAGGTGTACATGTGCAAGACACGCCATTTCCCCCACGCTCAGGGATGACAGATGCTGTGCCGAATCACGTGTCATTAGCTCTGGTCCGTGGAGAGATTTTAGCGAAACAAACAACATTAA
lg1	259817	24.64	51	C	T	TGCAGTTCTGTGTTTTCTGTTCGACAGGAAATGCTGACCTGACTGAAGCGCCGACACTCCAGTAAACAGGATCTTGACCCAAAATAGCTGTTAGCTGGGAGACTCCAAATTGTCCCATTACGAGA
lg1	259953	24.64	69	A	G	TGCAGGAGGAGCTGCGGCTCTGCTTTATACAGTGTAAAACCATTCCCACTGTCTCTCACTCTCCTGCACAGTGTCATCTGCAAAGTCTTGCACCCAGCAGCCAATGACTTTCTGACCTGATGCAC
lg1	260054	24.64	67	G	A	TGCAGGACAAATAAACTACATACACGTATGTAAATTTGGTCTACAGCATAACACAAGAAAAAGACACGCATTCAATAAAGGCTTCTCCTCCGAGGACTGGTCCGACGAGCGGCTGGGTGGCTGCC
lg1	260060	24.64	88	C	T	TGCAGCTCCTCAAAAGTTCAGCTCCTCAAAAATAAAAAAGACATGTGTAAGAAACTGTGCACATCAGTCTCTGCATATGTACAGACGTCAGACGTGAGCATTGGGAGCTAGTTTTGCAGCCTGAT
lg1	260106	24.64	60	A	C	TGCAGCACGCGCAGGCTTCATCCCGTAGCTCCTCTGTCTCGCTTCCACACAAAACAATAAATCACATCTGAGGAAACAATCACTGAACCGCTCAAAGCTCATTTATTCTTTATCAGAATGAGAAT
lg1	260207	24.64	63	C	T	TGCAGCTTGTGAAGCGCACGCATTCAGCCCAAAAGTTAGATAATACAAGTGTTTAACCTTCTCTACCGAGTCCAAGGGGACATTTTTGGCTCTACCCTCTGTGGTGAACAAGATGGTAAACGAGC
lg1	260300	24.64	31	T	G	TGCAGCGGAGCGCCACCTGTGAAGCTACGCAGTGCACATAGATAATGATCCTAATCAAACAGGCTTCATTCACATAGATTCTGTTCTAAAGGGACGTTTCTGCACGTGCACGCACACCGAGCCCC
lg1	291831	24.64	76	A	G	TGCAGTGTTTAATGTGCAGCAGCTCTGAAGCTATTGGTGACTTGAGGGAGGAGGATGATGCTAAGTGATACAGCAGATGGTGGGAAAAGCGGCACAATGCAAAAAAAGATATCAACAAAAGTCAC
lg1	258689	25.27	28	T	A	TGCAGCAAGTGTGTGCTTAAAATTACCTTCTGAACTTAGGTAAGGACTACATGAGGAGATGTCACTGCTGTTGCAATACCTCCCGCTTTCACACGTCAGTAGTGACACTCTGATGTTTGTCCTTC
lg1	258692	25.27	81	G	A	TGCAGTGAAAACAGCAATGCGCATATTGTGTGTGTAAGTGGTTGTGTCAAGTAAGTGGTCAAGAGGAGAGTAATGTATCATGAGCTTACAAAATCTTTTAACGCTAACAAGGTGGTACAAACTTG
lg1	258700	25.27	41	A	G	TGCAGGCCAAGTGAGTAGCACCTTACACAACTGACAATATTAATTGCAGAGCCTAAACTTGTGGAACTAAACTCATTGTTGTGTGTCCTAGTTGCCAGTTTGCTGTGACTGATGACCAGGACTAC
lg1	258711	25.27	56	C	T	TGCAGTCTGTCCATCTGACGGCGATCTAATTTCCTTGTGTGACATGCGACTCCTCACCACCGAGTCCTCAACTTGATCTTGAGATGCAAATGTTTTTCCAAGAGCTTCATCTAATGACGGATTCC
lg1	258796	25.27	110	G	A	TGCAGGAACTGGGGCAGGATGGCGATCAGGTCCACTGTGTTGAGGACGCTTCTGCTGAAGGCTCTGAGGTCAGGGGTGGACACCAGCCGGAGCAGGTACTCCATGGTGAAGAAGGCGATGCACAT
lg1	258993	25.27	51	A	G	TGCAGTCCCACAAACCTGCTAAACTGCTAAGGAACATAACATTAGGAACATATGGGAAATAACATTCACCAACTACAGAATCACTGCCAGGGCAGGACCAAAGATGGAACGAGAGGTATTGTTAG
lg1	260131	25.27	91	T	C	TGCAGGAGACGACAACCCTCGCTCTGCGGCTGTCAATCAGGAGAGTGACAGCTCTGATGTCTGCGCGAGTACAAATCTGCATAACGCCGTGTTATGGCAGACGAACGCCACTCAGGGAGGAGACG
lg1	475524	25.27	103	A	T	TGCAGCCTTCGCACCCTCCTGAACCACCGCTTATGTTGCTGACGTTGCCCAGAGCCAGGTGTATTTTTGCGTCCGCTCAGCAGCTTCCTGCTTGTTCTGCCTCATTTGGTGATGGGATCTCTGCT
lg1	259087	25.9	33	C	T	TGCAGTGCAGCGGTTGCAGCACCATCATTCATTCGACATACAATGGGGCTGCCATCAGCGCCACTTCACAACTGGCAGAAGTAGTTTAGTGCAGCACTTTGTGCTTAAAGACATGTCGAGAGTTT
lg1	256962	27.17	69	T	C	TGCAGGAGTAGATCAGGAATCTGGCTGCATGCATCACTGTCAGTTGGACTGTTGCGACGTCTGAGCGTGTGGCGCTGCTCTCCTTCCAGATCACCTCCCCGCGGTTCCCCGTAGTGGTGAAGATG
lg1	257077	27.17	105	G	A	TGCAGACAGGGAGGATGAAGGAATGTTCGCCGAGCTTCAAAAACACCGGAGTCACTATTTTCCCCTTGCATTAACCAGAATGCTCAGCATCAATTAGTGCGACGTACAATTCCTTCAGCTCCACT
lg1	257097	27.17	39	A	C	TGCAGCAGATCTGACAAGTGCCACGGAGAAATTAGGAAAAGTTCAGCTACAAGACGTGAAGTTGGAGTGAATAAGCTGAATGTTATTGACTGTAAGATAAGACACTGGTACACGAGTCAGTCTAC
lg1	257366	27.17	93	C	T	TGCAGGAAGCCTGCTCCTTCCATCTTATCAGCCTTCGTGCTCCTCTATAGGCTCCGCACACAAGCCGGCATCTCGCCAGGCCTCGCTGTTCGCCGCCATCTGGCTCACATTTAAACACGCACAAA
lg1	257754	27.17	102	G	A	TGCAGCGTAGCCGCTTGCTAGCCTTGCTCTCCGCGAGAGTTAGCATGTGTTCAGGAAATGTGCCGACAAAAACAGGACACACAGTAAAGGCTCTGCTTCCTGGATTAGTTTAAGGTGGGAGGCTT
lg1	258160	27.17	78	C	G	TGCAGAGCCATCAGGGTGAAGGGGCAGCACACTGCCGTCACCCGTAATTACCTAATAAGAGGGACTAGCGTGTGGCTACTCGGACACATGACTAGTAAAGGTTCATTTTTCCTCCAGGTGACTGA
lg1	258201	27.17	76	T	C	TGCAGGTGGTCATAATTCAGAATCGCACGAAAGGCGGTGTTAGACGATTCAATGGTGTCGATGCGTTGTCCCCGCCTGGGCGAATACTTTAAACGACACAACAAGCGCACCTAAAACTCGTCTCA
lg1	258286	27.17	36	A	G	TGCAGTCAACTCCTGGTCTCTATTGTCCCCTCTCCCAGCTGGGCACGGAGAACCCGGCATAGCGGTGCTGAACGCTCGCATTTACATCCTGGGCGGCCGTTCTCACGACAAGGGCCGCAGAATGA
lg1	258429	27.17	33	G	T	TGCAGTCATGATGAGCTGCGGCAGCAGACAACTGAGTGCAGGAGCACGAGAGCAACTTGTTTTCTGGTCAAGCCATCGTTCATAAATGTCATCGCTCATAGATCGGCCCGCGTGGCAGCGCTTCG
lg1	258647	27.17	34	G	A	TGCAGTGAAACACCAAGAGACACGTTCAGTTTGCGGGAGACGGCGTCGAACGAACGCCTTGCTCAACAGATCGGGCTCTGAACAATTTACTGCATGACACAACTTCGGGCTGCACCTGGTAGCTC
lg1	258651	27.17	51	A	C	TGCAGTTCTGCTACTGGTTGCGGCACATGTGGAGTTAGGACTCTCCTGGAAAGTGCTAATGTGCACATCCTGCAAAAAATAGGCCCAGATTTTCAGAAATGAAAGATAAACGGTTTGCAACCGCA
lg1	258665	27.17	70	C	T	TGCAGCACTTACTGAAACGTAAGAGAAGGTGCAGTCTTTGTGCTCCTTTGCTTATTTATTCGGGCCGCTTCCCTCATGAAGCTATTCTTTCTGCTTCCCATTGTGACCTGGCCTCACATCAGGAC
lg1	257113	27.79	60	C	T	TGCAGCACCGACACAATGCTCCACCACCTCCACATTGTGCAACACTGCACAGCGTGGCGATGTTATGAACGAACCTATGAGACAATTAACACTGCACACGATAAGAAGAACAGAGCACAGTGTGG
lg1	257375	27.79	63	G	A	TGCAGGGCGGACGACACAGAGCCAGTTGTCAGGTTTCAGTGGCAGAGGAATCATTAGAAGAAGGAGACGGAAACGCGCCCAACAACGTCCCGCTCCGGCTCGGAAATCAGCGCAATCTCGTATCT
lg1	257606	27.79	88	T	C	TGCAGCAACATGCATGTCTAGATTTCTAAATTCTTACTTATTTCCTACGTCCGCAGTCCTTTTTCTGCTCGCTCCTACCGCCGATCTTTGCCTCCAGCGCGTCTCTCCCTTCAAATCTTTACGTT
lg1	257617	27.79	61	C	T	TGCAGACGCTGTAAGTCATCATCTAATGAGGTAACAAGAGCTAGAATATTAAGTCTGGCATCACACGATCATTGAGATTATTATTTTTGACAAGTTCACGCGTCACAGCTACGCTTTCTTGTTTA
lg1	257620	27.79	93	A	G	TGCAGAAATGAAGCCAACTAAAGCTGTGGCCGGTTGAAGGCCCACCTTGGCAGCACCGCTTGACCCGCTGCGGACCCTCAGCTGGGACAGCGTAGCCGTCCAGGCTGAGCAGCATCTGCACGTGG
lg1	257819	27.79	56	G	A	TGCAGACTCGGTTCCGTTCGCTTTGTTGACAGGGAGCTGGGGTCGGATTTCAATTCGCCCATGTGTATTTCTGGGCGCAGGTGCTGCGTGGTTTCATCAACAGTGGGCACAGGTTGTCGAACCCC
lg1	257820	27.79	37	C	G	TGCAGCCTAATCATATCTGACGTAAGGGAGCTGCAAGCGAGAGGCACTCACCTTTAGCTTTACTTACATGTAAACTGCTCGCAACCATCAGAGGGCACTAAAAATCCACCTGATGCTCCAGGACA
lg1	257821	27.79	13	T	A	TGCAGACCAGGACTACACGGATGCGTGTGGCACAGAACGTGGACGCCATCGCAGCGCTTTCATAGTTCGTATCTGAGGAGTAAACAGAAGCACAATGGTCCCTGCTATGTAAATGAGACGGTTCT
lg1	257832	27.79	38	G	T	TGCAGGAATTCCACAGCATGAGCAATGGTTTGACCGGAGCTGTGGAGGACTCTGCCTCTAAATCTGCTCTCATCCTCTGGTTCCGCTGGTTCACCTGAGCCGCCAGCTGTCAGGCGGCACCGCCA
lg1	257880	27.79	38	C	A	TGCAGGCTACTAGCGTCTGAACAAACGTGGCGTTGCTTCCCGGAAGCAACAGACTATTTCCATTTCGAATTAGCTTTCAATTTGAAACGGATTTTCTGTTAGTTGTGTCCAAGCTAAAAACACAA
lg1	257931	27.79	101	G	A	TGCAGGGAGGAGCTGCGCTGGGTGCAGGGAACAGCTCTTCGTGGCCTCTCCATTCATTAACCACATTTCAGCAGCTGGTGAGCAATTAGTCTGCTCTCTCCGTTGCAAAACCAATATAATGAGGA
lg1	257940	27.79	7	G	A	TGCAGCAGAGAAGAAGCCAAGGATGAGGACAAGCATCTCGCTCTGCTCCCGTCAGGCTTTCAATCAGTGTAAATCACATGTAATCTGGCTTCGGAAAGGATAAATATCATCCTCGTCACCTTGCT
lg1	257979	27.79	68	G	A	TGCAGTCATTGGAACGGCCTTGAAAGCTTCAGACTGACTTCAGTTTGTGTCGGGCAGGTCAACGGGTTGAGCTAAGTCCAAGGGTCAGAGTGATGTCCGCTGATGCTATTTGCTCGGCCACAACA
lg1	257983	27.79	5	T	G	TGCAGTCTCTCCGGCTCCCATGCTCCACTACCCTGGCTCGGCTCTGGCCAGTTCTACCAACTCGTCCACATCCCATCTGGCCTTCCCTCAAGTGTGTGCACATCTCTAATTATAGGACAATCTCT
lg1	258054	27.79	76	T	C	TGCAGTTCTGAGCTTTTGTGCAAATGTTTGTGTGGTGGTGGGTAAATGTGGCCTGTATAAATGGGATTTGATAGGTTCGTTGTGTTTAGGCAAAATTAGCATTGTTATATTTCTCTCACTTACAT
lg1	258059	27.79	119	G	A	TGCAGTCTACAAGAGCATAGAGGCATCTATGAAGGTTAGACGCAAGTGTTGTGACTACCTTGCTGGAACTGAGAGAGATTTAGTTTCCTAAACAATGACACGTGAGCAATAAATGCAACGGTTTT
lg1	258122	27.79	88	T	C	TGCAGCTCCGCATTGTTAATGCTTAAATCAAGGGACGTGAGCGCGTTGATGAATATGAACAGACATGAATCTTAAATCCCACACGAGATGACTGTTTGATGGAGTAGGAGCCAAGACGATTTTTA
lg1	258182	27.79	101	A	G	TGCAGCATCATGAAACACAAGCTAGTAGCCTCCATCCTCGACCATAATAAGAACTCAGCATGTACTGCTCTCTTCCTTGTGCAGGTGTTCTGCAAATGCCCATATCTGATTTCAGATATTCTGTC
lg1	258210	27.79	23	A	G	TGCAGTAGCTGAACGAATGCCAAAAGCAGAGCTGAAAATAAATCCTCCCACGACAGCAGGCGAGCTGCCTCTGAAGTGTGATCGAGCTGAATATGCTATTCGATGCATCGATGGGCCAGAAGGTA
lg1	258256	27.79	67	C	T	TGCAGGAGCTGCTGAAACCGCATCGGTGATGATGGGCATGTGGGGAAATTTATGTAGGCTTCATAGACAATAGGTGGGGATCAGCTTAGCATATTTTAATATCGTAACATACTTTTTTTCAGTTG
lg1	258275	27.79	36	T	C	TGCAGCGTTTGATATTAAACTCAACGCTCTCCCGGATGTCGCCGGACAAATATCCAGCGATCCAAGTCCACGTTTTCACAGTCGGCAGCGGGTTGACGGTTTTATGGAGGGGTGCATATATGCAG
lg1	258325	27.79	43	T	C	TGCAGAGCAGTGCTGATGTGACAGATAAGTTCGGCGTCGCACATCGTATACTGACGCGGCCCTCACCTTTTTTTCCTCTCTTAACTTGTGTCTTTTCAAGTTGCCCACCGTAAACACGCTAAGCA
lg1	258350	27.79	29	G	A	TGCAGAACCTATTACAGCTGGCTACAGTAGAACCTTGCTGAACCGGAATACATCTTTTTTGTGTAATGTACTGTAAGTGCATGACAGGATGGTGATGACAGCAGGCTGAAACAACACTGACTTCG
lg1	258365	27.79	5	C	G	TGCAGCACTCATGTTCACGTGCTGCACACCAGGAAGCAACGGCCGCGAAGGTGTTTGTAGCTCTAAGCACTGATTTACGGCTGAATCACAACCTGTGCTGGGCGTACAGTCATTACGGTGAAGCA
lg1	258370	27.79	81	G	A	TGCAGCTTGTGATCGGTGATAAGTTTTGACCTCGCTTTCAGCTTTAATGGTCAGTCATAACTTTTAAAACTTCATTTCAATGCAGCGCTTCCAATTCTTCAGCAACCTGGAGGAAAGCGTTGAGC
lg1	258383	27.79	68	C	G	TGCAGTACCGTTCTGAGTGAGTTTAGTGGAGCAGGTAAGCGTCGCAATCTGGAAGCTGTCTTTAGTCACAGGAATCACTCCTGAATGGTGGAACTGCTTCCCTGTTTGCTTCTCCTTCTCCTCCA
lg1	258395	27.79	92	C	T	TGCAGACGTCACAGATACCTGTCCCAGCCCGTGGAGGAGCTGGCTCTGCTGCTGAGCAGCCTGCTCGAGAATCTCCTGGCGTACCGCACCATCACACACGATGAAAGCCTCGTGCACCGTATGAG
lg1	258398	27.79	88	A	G	TGCAGGCAAAAATGGGTCGATCATGACACTTGATGTCAAAAATATTCTATCGTTCATTTTGTACCGGTACGAACGTCAGGTACGCGTCAAAGCGGCGTGACAACAGGCGCACTTACCAGCACGTT
lg1	258408	27.79	121	C	T	TGCAGAAGGCCTCCCCTGATACCGCCTCTGTAGCTCAAGCTGGTGCACAAATCATCTGCTAGCATGCCACTTTGTTGGATGATTTAGTCGAACGCCTAATTCTTCATGCTATCGGCAGCATCCGA
lg1	260471	27.79	53	G	A	TGCAGCCTGGAGCAGCCTGACACAATGAAAGAAATGAAGAGCGACAACCAAGCGTCCAGACTCTCAGGACCATACCTCACGGTTGTGAGGGGGAGGCAGAGCTTCTGTACCGCTCTGCTCCGACA
lg1	257373	28.42	80	G	A	TGCAGGAGCACACGGGGGGGAGAGGAGCATTAGGGCGACGGGAGCGACAGAACGTATGTGCAGCCGTACACGTCGTTTCGGGCGACAGGAACGGGAGAAAGGTGTGGCCGAGCGGGGAAAAACCA
lg1	257444	28.42	68	G	A	TGCAGTCCCAGAGAGCGCTGGTGGGAAGTAGGACTGGATGGATGGAACTACTGTGGTAAGAATTGTAGGGATGAAGTCAGTGTCTGGCCCACATTAAAGTGAGTACATGCACACTCACACAACAG
lg1	257581	28.42	6	G	A	TGCAGTATTTCCATGTGCATGTTTCCAGTCTTTAAAAGCCATCCAGCTTCAAGACGAGTGTTGAAGTGCTATCGAGGCGCAGTGACCCCTCTATCATTACATTAACGCTCTATTCTGTTAGTCTC
lg1	257595	28.42	112	A	G	TGCAGTACATTGGCTTGCTGTCACAGTTCACAGGTCACAACAAACTCCTCAGCATCGTTCCGGCTCCAGCAGACAACAGTGATTATTCACAAACACAGCAGATTGCTCCAGGGTTAAAACGAATA
lg1	257308	29.05	31	C	T	TGCAGGCTACAGTGTTTCATCAGAAATGCGCCGCCGCGTCCGCTGCTCGGCGCCGCCGCGAACTTTTTCCACCGCTGGAGCGCGGCGCTGATGGCGGGGAGGCTTCAGAAGTTAAACGCGCAGGA
lg1	256904	29.68	6	C	T	TGCAGCCGTGCACCGATACGCTTTTGCACAGCGCTGCACAAGCACAACGTGGTACAGTATTGTATACAGTTTGTGTAGCGGCAGCATCGACTCACGCAAACAAGCCAGAGCGTGTGAAAGAGTGA
lg1	256914	29.68	87	G	T	TGCAGCATACGCTCAACCCTGTCTGAGGGTATTTAAAGACGGACAATCCACGAGGAGATCGCACTCCACGTGGGGAGTGGAGACAGCGTTAAGTGGGAGAGGAGAGTTTGGTGAAATATGGCATT
lg1	256878	30.31	115	A	G	TGCAGGCGTCCTCCTCCATCGCCATTCAGCGCGTGTGCGCCGTGGAGCGCGTGGACGAGAATGCCTTTCAGCAGCAGAACGTGATGCAGGTCATCAGCCGGGACGGCGACGGGCAACCGCGCACC
lg1	257035	30.31	44	C	T	TGCAGGAGCACACGCTCTCTCTCTCTGCTTTCCGACTTATTCCTCTCCGCCGCTGCATACATATTAATTCACCCCGCGGCCCAAGGCGGCTGAATATAATTAATATGTATGAAAGGTGAAAAGGG
lg1	260546	30.31	116	T	G	TGCAGTAGAACCTCGCTCTCTTTCTAATGAGAACCACCACAATGATCTTGTGTGGCCACTCCAGTAAAATCCATGACGATAAGGGTATCTGTACGTGAAGGACATTACTCCTTGTTTTTCAGTGC
lg1	260819	30.31	29	T	C	TGCAGCTGCTTGCTCGCGTTGGCGTGGAGTTCGTCTATATTCTGGTCACAGACGCAAACAGGGCAGGGGAGCATAATGTTCCAACAGAGGCTGGCAGTTGTTTTGGAGCATCCTGTCAGTTAAGC
lg1	261223	30.31	27	G	T	TGCAGCGACTTGAACACGAAGCTCGCTGTGACCTGCAAGAAAGAGTCCAGCAGCTGGAGGGTCAGATCTCTGAAACCCGAGTCCTCCTTGACAAAGAAAGTGCCAAGTACCGCAGCGCGTGTCGT
lg1	260387	31.58	15	G	T	TGCAGGTCATTGGAGGCGCACAATAGCCGCGGAATCCATGCTAAAGAGCAGGAAGAGCCGCCGGTCTGCCGGCCGAGATATCTGCTGATTTTATTGTTTGTGGCTGAATAGTCGCATGCGCCTGC
lg1	260494	31.58	116	A	G	TGCAGGAGACTCGCGGAGTCTACGAGGAGAGAATAACAAGAGCCGCCGCCGCGTCTCCTTCACGCGCTAACCTTTATCTCTCTCCGTTTGCCCTCGTCCTCCTCCGTCCTGCCTCCATCGCGGTT
lg1	260706	31.58	91	T	G	TGCAGGCCAGTATGAAGGACTTAACAGCAAGACAGATAGGAGTTTCGTCTTCCAACTAAAAAGACATGGTGGCTACAAAAATGTAACAACTTGTAGTGATGACATACAACTGAATCGTGTCACGT
lg1	260709	31.58	108	T	A	TGCAGCCATTGAGCCACGATAGAAATAGGGACTCGTGTCCGCATAGTTATGAACGTGACGACTGTAATCATTTAAATCAGTAGAACCTGTTGAGGGGCTTCTAACCTATTTACCCCAAAATGAAA
lg1	260779	31.58	104	C	T	TGCAGGTTCTGCTGAAGACTTTGCTGTACTGCCGCCTAGTGCTGCTCTTGGATGGACTTGTTTTTCACCCAGTTAGCTATAAACCTTAAATTGTAAAGTTCCATCAAAGGAAACTAAAATGCTAA
lg1	260816	31.58	6	T	C	TGCAGCTACAGTTTATTTTTGATGCTCAGTTGCATACCCAAGACCCAACTGCTGGTTTTACTTACAGCCTCCAAGAAAGAGAGGGTGTCTAAAAATAAACCAATGTCAAAAATACTTCTTCACCA
lg1	260850	31.58	44	T	C	TGCAGATGGGCGACCAGATTCACCTGTCTCTAACTCGCTTAAGGTTCCAGTACGGGGATGTTTTCAAGGTACATACGACAAACTGTGCCAGTTATTTTTCAGATGGTTGAAGGTAACTATTCATT
lg1	260883	31.58	48	C	T	TGCAGGGTATCTGATTTACTTCTGTCTTATTACGCCGAGCACAGGAAGCTCATGGACAAAAAAATGATAACAAGTTAAAGTCCATATGACCATCTCCAAGCAGATCAATACTCGTGACTACAGAT
lg1	260994	31.58	96	C	A	TGCAGGTTTCCGTGCTACGAAGAAAACACAGTCATACACGTACCTTAACATAGAGCGGTCATTTTCTGTGTAGGTTGTCTGCATCGAATCTTTCTCCACCTGCAAGGAAAATATCAGGATCACTA
lg1	261018	31.58	96	G	A	TGCAGCATGACATAGTTCCTGTGACATTCCGGGGTTATTAGTTAAAGATGTCAGCTTTCTCCCGCGCTTACAATGTTGCCTCTCACACCAGCCCGGATAATTTCAGTTCATTCATAGGAGCAGCG
lg1	261024	31.58	61	T	C	TGCAGACATATCATTGTATAGCTTAAAGCACACGTACCTTACACACACAATCAGATAGACGTGCGCACACAGGTAGAGTTGTGAGAATCTCGTTGTGTTTCTTATTTCATGAACAAATGTAAGTA
lg1	261040	31.58	52	C	T	TGCAGTCTGCTCAGTTGCAGACCTGCCAAAGTGTACACTCTAGTGGCCGAGTCACATAAAAGCTTCAGAGCAGGTAGGAGTCAAAAAAACAAATCAGACTGTATATGCTAACAACACACAGTATA
lg1	261047	31.58	81	G	A	TGCAGGAGTGGGGAGGGGGGGAGAAACGCCATAAAAAAGTCAAACACTGGCACTATTAGCGTCAGAAGCAGAGAGAGAAGCGGAGGCATGTAACAGAAAAGACAGGCCGGGCCAGAATCAGTGGA
lg1	261057	31.58	88	T	C	TGCAGCTTAGTTTGTGTGGAACTTATCAACATGCACAAGAACAAACAGAATGTACCTGCCATATTTTGTCTTGTCCTTTTTACCATCTTTGCTTATCACTGAATTAAATGCTTATGCACCTTAGA
lg1	261066	31.58	58	T	C	TGCAGATGACGGCCTTCGTGGCGCTGCTGTCGCTGGATGCCCGGCGCCAGGACAGCAATCGCTGTGAGCTGCTGTGTTGTGTCACCGTGTCAACCCAACGTCCCAACAAGCCCAACGAGGGCTTC
lg1	261104	31.58	55	T	C	TGCAGCCTTTTTTCAGCCTTGACTCGGACGTGCTGTGGCCTGAATGGTCTTCTTGTGAGGCTGAGTTGGGACCGGGGCGCGAGACCATCGTGAGATCCGAGGACGGGCGAACCGTGTTGGTGTTG
lg1	261117	31.58	83	G	T	TGCAGCCGTCAGCAGGTTGACTGACTGGTCGTTGATGTGGTTGCAGTAGCTCAGATCAAGTCTGGAGAGCAAAGGCATCTGCCGACTGATCAGACGTAAAGACGCATCAGTGATGTCCAGTCCTG
lg1	261155	31.58	68	C	T	TGCAGCACACAGTGATGTGCTTGGGTGCCATTAGGTAAGATGCACATTCACAGATTGTCCACATTCAGCACCGACAGTGCAGAAGGGGAGACGGCCACTCGTACCTGTCCATGCAGGCCTACACC
lg1	261167	31.58	10	C	T	TGCAGAAACGCGCGGCGTCTTCGTGTGCGAGCGGTCATGTGTTACTCATTGTCCGACCTCGGCCGCGGCGGAGGTGGAGCTGCGTCTCGGGACGGTCGGCGTGATGGATGAGAGGGCCTCAGCGC
lg1	261188	31.58	44	A	G	TGCAGCCCTGAGGTTTGACAAACATCACCATCACGCTACACAACAATACTGGGAGAAACAGTCTGTACGGTACATCTACTGGGCTGATAACACTGAGCTGAACACGGCTCCGCTGTCGAGGTTTG
lg1	261205	31.58	14	C	T	TGCAGCCGAGCTGACGCTCAACTGTGAAAACCGAGATAATATAGCGTCGCTGCGCAGAAGGTCGGGTCGGGTTGCGACGAGCAGTTGAGGTAAACTTTAAGCTAGCCAACGTTAAGTCTGATGAA
lg1	259914	32.21	66	G	A	TGCAGGTCGCTGCTCTGTCACGGTCCAACAGTGGCAAGTTCACACTGAAAGCACAGAAACTCCTGCATGCTTAGGTTTATACGTTTAACATCTATTGTCATTTGTGTTTTACGTAGAGCAGTTCA
lg1	260595	32.21	17	G	C	TGCAGGGGGAGAAAGGAGCCTTTGAGTCCCGGTCGGTCGACATCGGAGCCAGCGGCGCGCCCGCGGGTCACGCTCACCTACGAAGCGCTCCACGGCTTCCACGGCCTCCTGGTCTGTCACCACCT
lg1	469437	32.21	21	A	G	TGCAGAGACTGAGGAGGGACCATTGAATTCCTGACTCGACTCTCACTGCTGAGCTACGCTTTGTGTGGAAAACCCTGTGTCCAGACACGCTGATGTGTTGTAGGACACGCGGCGGATTCCAGATT
lg1	260430	32.83	12	C	A	TGCAGGAGCACACAGAAATAAAGCCCGTCGCTATCGGTGGGTCTTTGCCGTGTTTTACATTAGCCTTGTTCCTCTAGTTGGTGTTTGATCTACTGTGCCCAGCTGGCCCACGCAGTGCCAAGCGC
lg1	260562	32.83	37	G	A	TGCAGAACGAGGGGCCGCGCGGCCGAGACGCAAAGCGGCGGCGTTTAAAGCCGTGAGCGCGACGGACGGACAGATACGAGGAGGCGAGAGCATGGCTCCACGTGACGCTTCACCTCACGTCAACA
lg1	260575	32.83	86	T	C	TGCAGCCACCACCACAATAGGAGCACCAGATACAACATGCATCACCAGCTCCACTGAGTTTACATTCCAGGGGTAATATATGGTGGTGCATATAGATGTGCAGCACCAAGAATCACTGCATATGG
[truncated: 13,432 more rows]
