# Supplementary material for: Genomic Basis of Striking Fin Shapes and Colors in the Fighting Fish
Source: Mol Biol Evol. 2021 Apr 19;38(8):3383–96. doi: 10.1093/molbev/msab110 (PMC8321530; doi:10.1093/molbev/msab110)
Supplement: msab110_Supplementary_Data [file msab110_supplementary_data.zip › Supplementary script (for_phenotyping_red_pigments).txt]

import os
import numpy as np
import copy
import glob
import cv2
from scipy import ndimage #for cleaning image
from matplotlib import pyplot as plt
from skimage.filters.rank import entropy #for finding entropy
from skimage.morphology import disk #scikit-image creates more accurate structuring element than opencv

############################################################################################################
# GENERAL PREPROCESSING FUNCTIONS (NOT ALL OF THEM ARE USED):

#   FUNCTION TO CONVERT BGR IMAGE TO GRAYSCALE
def grayscale(img):
    gray = cv2.cvtColor(img, cv2.COLOR_BGR2GRAY)
    return gray
#   FUNCTION TO CONVERT BGR IMAGE TO HSV
def hsv(img):
    hsv = cv2.cvtColor(img, cv2.COLOR_BGR2HSV)
    return hsv    
#   FUNCTION TO RESIZE IMAGE
def shrink(img, scale):
    height, width = img.shape[:2]
    res = cv2.resize(img,(int(scale*width), int(scale*height)), interpolation = cv2.INTER_AREA)
    return res    

#   FUNCTION TO FIND ACTUAL KERNEL SIZE GIVEN THE SCALE RELATIVE TO IMAGE DIMENSIONS
def findk(img, scale=1, odd=True):  #default kernel size covers practically the whole of the shorter dimension
    shp = img.shape
    k = int(scale*min(shp[0:1]))
    if odd & k%2==0:
        k = k+1
    return k

#   FUNCTION TO ENSURE THAT A NUMBER IS ODD BY ADDING 1 TO IT
def odd(num):
    if num%2==0:
        num += 1
    return num

#   FUNCTION TO SMOOTH THE IMAGE
def blur(img, method='median', k=5, c=0):
    k = odd(k)
    if method=='gaussian':
        blurred = cv2.GaussianBlur(img, (k, k), c)
    elif method=='average':
        blurred = cv2.blur(img, (k,k))
    else:
        blurred = cv2.medianBlur(img, k)
    return blurred

#   FUNCTION TO APPLY MORPHOLOGICAL OPERATION
def morphology(img, morph='ERODE', k=2, se=None):     #for other operations, replace ERODE with DILATE, OPEN, CLOSE, GRADIENT, TOPHAT OR BLACKHAT
    parsed = eval('cv2.MORPH_'+morph)
    if se is None:                                              #default structuring element is a 2k by 2k disc
        se = disk(k)
    result = cv2.morphologyEx(img, parsed, se)
    return result

#   FUNCTION TO APPLY ADAPTIVE THRESHOLDING ON GRAYSCALE IMAGE
def adaptivethreshold(grays, method='gaussian', up=255, k=5, c=0):
    k = odd(k)
    if method=='mean':
        at = cv2.adaptiveThreshold(grays, up ,cv2.ADAPTIVE_THRESH_MEAN_C, cv2.THRESH_BINARY,k,c)   
    else:
        at = cv2.adaptiveThreshold(grays, up ,cv2.ADAPTIVE_THRESH_GAUSSIAN_C, cv2.THRESH_BINARY,k,c)
    return at

#   FUNCTION TO APPLY OTSU BINARIZATION TO GRAYSCALE IMAGE
def otsu(grays, up=255, flip=False):
    if flip:
        binary = cv2.THRESH_BINARY_INV
    else:
        binary = cv2.THRESH_BINARY
    ret, thresh = cv2.threshold(grays, 0, up, binary+cv2.THRESH_OTSU)
    return ret, thresh

#   FUNCTION TO FIND ENTROPY IN A GRAYSCALE IMAGE AND THEN CONVERT IT TO INTEGER FORMAT RANGING FROM 0 TO 255
def findnoise(grays, k=2, se=None, up=255):
    if se is None:
        se = disk(k)
    noises = entropy(grays, se)
    #   normalize the noise matrix (i.e. proportion of each value relative to the max noise level)
    maxnoise = np.amax(noises)
    noisesnormed = cv2.divide(noises, maxnoise)
    #   then use the proportions to convert the noise matrix into integer format ranging from 0 to 255
    allup = np.full_like(grays, up)
    converted = allup*noisesnormed
    convertedint = converted.astype(np.uint8)
    return convertedint
    
    

###########################################################################################################
# FUNCTIONS TO ISOLATE THE SCRATCHES IN THE BACKGROUND

#   FUNCTION TO ROTATE IMAGE (BASED ON: http://www.pyimagesearch.com/2017/01/02/rotate-images-correctly-with-opencv-and-python/)
def rotate(img, deg):
    # grab the dimensions of the image and then determine the center
    (h, w) = img.shape[:2]
    (cX, cY) = (w/2, h/2)
    # grab the rotation matrix, then grab the sine and cosine (i.e., the rotation components of the matrix)
    M = cv2.getRotationMatrix2D((cX, cY), deg, 1.0)
    cos = np.abs(M[0, 0])
    sin = np.abs(M[0, 1])
    # compute the new bounding dimensions of the image
    nW = (h*sin) + (w*cos)
    nH = (h*cos) + (w*sin)
    # adjust the rotation matrix to take into account translation
    M[0, 2] += (nW/2) - cX
    M[1, 2] += (nH/2) - cY - 1    #for some reason, need to subtract 1 from here to get the coordinates right
    # perform the actual rotation and return the image
    rotated = cv2.warpAffine(img, M, (int(nW), int(nH)))
    return rotated

#   FUNCTION TO SUBTRACT AN ARRAY'S MEAN FROM EVERY ELEMENT IN THE ARRAY SO THAT THE NEW MEAN IS ZERO
def zero(arr):
    arrmean = np.mean(arr)
    arr = arr-arrmean
    return arr

#   FUNCTION TO CREATE A "ORIENTED" HIGH PASS FILTER (SEE FIRST ANSWER IN: http://answers.opencv.org/question/27295/how-to-detect-scratches-in-wood/)
#   WITH GAUSSIAN DISTRIBUTION ALONG ONE DIMENSION (HEIGHT)
#   I.E. A HORIZONTAL LINE WITH GAUSSIAN DISTRIBUTION ALONG ITS THICKNESS
def gaussianline(k=11, length=20, sig=-1, zeroing=True):
    k = odd(k)
    gk = cv2.getGaussianKernel(k, sig)
    longgk = np.repeat(gk, length, 1)
    if zeroing:
        longgk = zero(longgk)
    return longgk

#   SIMLAR TO gaussianline(), BUT THE DISTRIBUTION IS FLAT INSTEAD OF GAUSSIAN
def flatline(wholek=5, posk=1, length=8, csec=1, zeroing=True):
    wholek, posk = odd(wholek), odd(posk)
    if csec is None:
        csec=1  #this is the "cross-sectional area" of the distribution
    posvalue = csec/posk
    #   construct the matrix i.e. positive values in the centre row(s) and negative values above and below the centre row(s)
    whole = np.zeros((wholek, length), dtype=np.float64)
    rowdiff = wholek-posk
    postop = int(rowdiff/2)
    posbottom = int(wholek-postop)
    whole[postop:posbottom] = posvalue
    if zeroing:
        whole = zero(whole)
    return whole
    

#   (WiP) FUNCTION TO FIND THE STRAIGHT LINES OF IN AN IMAGE, USING THE KERNEL CREATED BY gaussianline()
def findlines(img, line, deg=90):
    turnedline = rotate(line, deg)
    filtered = cv2.filter2D(img, -1, turnedline)
    return filtered


###########################################################################################################
# FUNCTIONS TO SEPARATE THE DESIRED BODY PART FROM THE BACKGROUND

#   FUNCTION TO EXTRACT A REGION OF INTEREST AROUND A SPECIFIED POINT IN AN IMAGE
def centreroi(img, scale=0.3, x=None, y=None):
    #   find dimensions of the image, and calculate the vertical and horizontal distance between the ROI's boundaries and its centre
    shp = img.shape
    nrow, ncol = shp[0],shp[1]
    vertdiff = scale*nrow/2
    hordiff = scale*ncol/2
    #   if the ROI's centre is not specified, take it to be the middle of the whole image
    if x is None:
        x = ncol/2
    if y is None:
        y = nrow/2
    #   calculate the coordinates for the ROI's boundaries and create the ROI
    top = int(max(0,(y-vertdiff)))
    bottom = int(min(nrow,(y+vertdiff)))
    left = int(max(0,(x-hordiff)))
    right = int(min(ncol,(x+hordiff)))
    ROI = img[top:bottom, left:right]
    return ROI      

#   FUNCTION TO FILTER OUT PARTS OF THE IMAGE WITH VALUES BEYOND CERTAIN RANGE FROM THE VALUE AT THE CENTRE
def centrefocus(grays, scale=0.3, up=0.3, down=0.3, method='mean'): #img is in 2D one-channel format
    #   find the maximum and minimum values, and the value at centre
    mini = np.amin(grays)
    maxi = np.amax(grays)
    cenroi = centreroi(grays, scale) 
    if method=='median':
        midi = np.median(cenroi)
    else:
        midi = np.mean(cenroi)
    #   find the upper and lower bounds of values to be included
    upbound = midi + up*(maxi-midi)
    downbound = midi - down*(midi-mini)
    #   filter accordingly
    topret, belowtop = cv2.threshold(grays, upbound, maxi, cv2.THRESH_TOZERO_INV)
    botret, abovebottom = cv2.threshold(grays, downbound, maxi, cv2.THRESH_TOZERO)
    focused = cv2.bitwise_and(belowtop, abovebottom)
    return focused     # output is 2D mask in binary format    


#   FUNCTION TO CLEAN A BINARY SEGMENTATION RESULT AND CONVERT IT TO INTEGER (0/255) FORMAT
def clean(binseg, size=None, up=255):    #binseg is mask in binary format (can be 0/255 etc instead of True/False)
    #	Fill in some holes
    filled = ndimage.binary_fill_holes(binseg)
    #   remove all objects except for the largest one
    label_objects, nb_labels=ndimage.label(filled)
    sizes = np.bincount(label_objects.ravel())
    sizes[0]= 0                  #exclude object 0 (i.e. empty space)
    #   if size threshold is not specified, filter out everything except the largest object
    if size is None:
        largest = np.argmax(sizes)
        cleaned = label_objects==largest
    else:   #   if size threshold is specified, filter out everything smaller than this size threshold
        included = sizes>size
        cleaned = included[label_objects]
    #   convert output back into numeric format
    converted = np.zeros_like(binseg)
    converted[cleaned]=up
    return converted

#   FUNCTION TO FILTER OUT THE SMOOTH AND DARK AREAS OF A GRAYSCALE IMAGE
def excludewater(grays):
    #   find gradient and noise
    g = morphology(grays, 'GRADIENT')
    n = findnoise(grays)
    #   find the high gradient or high entropy areas
    gr, gmask = otsu(g)
    nr, nmask = otsu(n)
    gornmask = cv2.bitwise_or(gmask, nmask)
    #   find the bright areas and combine with the previous result
    br, bmask = otsu(grays)
    bogornmask = cv2.bitwise_or(bmask, gornmask)
    return bogornmask
    

#   FUNCTION TO ISOLATE FISH BODY PART (CURRENTLY ONLY WORKS FOR TRUNK AND HEAD)
def body(img):
    # the head or trunk tends to have lower saturation than the surrounding parts
    hsvs=hsv(img)
    sats=hsvs[:,:,1]
    r, satmask=otsu(sats,flip=True) 
    #   the red layer is the least affected by scratches in the background, so use it to filter out smooth and dark areas
    reds = img[:,:,2]
    excludedwater = excludewater(reds)
    openedew = morphology(excludedwater,'OPEN') #   remove persistent tiny bits of water
    #   intersect the low saturation and non-smooth parts
    fish = cv2.bitwise_and(satmask,openedew)
    #   join the close but disjointed parts, then clean the results
    closed = morphology(fish, 'CLOSE')
    cleaned = clean(closed)
    return cleaned    
    

############################################################################################################
# COLOUR FUNCTIONS

#   FUNCTION TO DEFINE COLOUR CODING FOR DISPLAYING COLOUR SEGMENTATION RESULTS
def colourbgrcodes():
    colourcodes = {'specular': (255,255,255),
                   'irido': (255,255,0),
                   'red': (0,0,255),
                   'black' : (85,57,52),
                   'yellow': (0,255,255),
                   'pale': (240,240,250),
                   'pitchblack': (30,30,30)}
    return colourcodes

#   FUNCTIONS TO FIND THE VARIOUS COLOUR LAYERS
def findyellow(hsvs):      #input is the image in HSV format
    upperyellow = (45, 255, 255)
    loweryellow = (15, 40, 0)
    yellowmask = cv2.inRange(hsvs, loweryellow, upperyellow)
    return yellowmask

def findblack(hsvs): 
    vals = hsvs[:,:,2]
    blackval, blackmask = otsu(vals, flip=True)
    return blackmask

def findred(hsvs):
    upperred1 = (10, 255, 255)
    lowerred1 = (0, 60, 0)
    red1mask = cv2.inRange(hsvs, lowerred1, upperred1)
    upperred2 = (179, 255, 255)
    lowerred2 = (165, 60, 0)    #above magenta
    red2mask = cv2.inRange(hsvs, lowerred2, upperred2)
    redmask = cv2.bitwise_or(red1mask,red2mask)    
    return redmask

def findirido(hsvs):
    uppercyan = (120, 255, 255) #bright blue
    lowercyan = (60, 60, 200)   #dimmer green
    iridomask = cv2.inRange(hsvs, lowercyan, uppercyan)
    return iridomask

def findspecular(hsvs): #i.e. pure white spot of reflected light
    upperspec = (255, 15, 255)
    lowerspec = (0, 0, 240) #i.e. very bright and very low saturation
    specmask = cv2.inRange(hsvs, lowerspec, upperspec)
    return specmask

def findpitchblack(hsvs):   #e.g. the pupils of the eye
    upperpc = (255, 255, 100)
    lowerpc = (0, 150, 0)   #i.e. high saturation and low brightness
    pcmask = cv2.inRange(hsvs, lowerpc, upperpc)
    return pcmask

#   FUNCTION TO FURTHER SEGMENT BY FISH COLOUR CELL LAYER (WIP):
def colour(img, bod=None):    #bod is the mask
    #   if mask is not provided, assume entire image is included
    if bod is None:
        nrow, ncol, nchn = img.shape
        bod = np.full((nrow, ncol), 255, dtype=np.uint8)
    #   create new image and colour the fish body part using colour 'pale'
    cc = colourbgrcodes()
    colours = np.zeros_like(img)    
    colours[bod==255]=cc['pale']
    #   convert image from BGR to HSV and find the various layers
    hsvs = hsv(img)
    yellowmask = findyellow(hsvs)
    blackmask = findblack(hsvs)
    redmask = findred(hsvs)
    iridomask = findirido(hsvs)
    specmask = findspecular(hsvs)
    pcmask = findpitchblack(hsvs)
    #   record the various layers
    colours[yellowmask==255]=cc['yellow']
    colours[blackmask==255]=cc['black']
    colours[redmask==255]=cc['red']
    colours[iridomask==255]=cc['irido']
    colours[specmask==255]=cc['specular']
    colours[pcmask==255]=cc['pitchblack']
    #reset the background (i.e. parts not belonging to fish body) to complete black
    colours[bod==0]=(0,0,0)
    return colours
    

#   FUNCTION TO SAVE THE COLOUR SEGMENTATION RESULTS AS PNG FILE
def savecolours(img, filename, prefix=''):
    dotpos = filename.index('.')
    name = filename[:dotpos]
    cv2.imwrite(prefix+name+'.png', img)

#   FUNCTION TO ESTIMATE EXTENT OF EACH COLOUR CELL LAYER (USUALLY USING OUTPUT OF colour())
def quantify(img):
    cc = colourbgrcodes()
    results={}
    # split image into the blue, green and red layers
    bluelayer=img[:,:,0]
    greenlayer=img[:,:,1]
    redlayer=img[:,:,2]
    #go through every colour code
    for key in cc:
        #split the code into blue, green and red component
        codeblue, codegreen, codered = cc[key]
        #identify the pixels that satisfy all 3 components
        bluemask = bluelayer==codeblue
        greenmask = greenlayer==codegreen
        redmask = redlayer==codered
        wholemask = bluemask & greenmask & redmask
        summed = np.sum(wholemask)        
        results[key] = summed
    return results


#############################################################################################################
# FUNCTIONS TO READ FILE AND APPLY THE ABOVE FUNCTIONS:

# remember to set the working directory, e.g.:
#path = 'S:\\Betta photo-2017\\DtY2FxB1M-F1\\RF2xRM2\\plate3'
#path = 'S:\\Betta photo-2017\\DtY2FxB1M-F1\\BF1xBM1_(2016-12-19)'
#path = 'C:\\Users\\baoqing\\Desktop\\betta\\RF2xRM2\plate3'     #at home
#os.chdir(path)
    
#   FUNCTION TO READ FILE AND GET ALL THE DATA FROM IT
def readfile(infile, scale):
    img = cv2.imread(infile)
    #   if required by user, shrink the image. e.g. scale=0.5 means shrink to half
    if(scale!=1):
        img = shrink(img, scale)    
    return img
    
#   FUNCTION TO APPLY segmentfile() AND SAVE THE RESULTS
def segmentnsavefile(infile, scale, segbod):
    #   read in the file
    img = readfile(infile, scale)
    #   extract fish body part, carry out segmentation, and save the results
    if segbod:
        bod = body(img)
    else:
        bod = None
    coloured = colour(img, bod)
    savecolours(coloured, infile)

#   FUNCTION TO SEGMENT EVERY RELEVANT FILE IN THE WORKING DIRECTORY AND SAVE THE RESULTS
def snsfiles(regex='*_[34].jpg', scale=1/4, segbod=True):
    fotolist = glob.glob(regex)
    for infile in fotolist:
        segmentnsavefile(infile, scale, segbod)

#   remember to set the output folder of snsfiles() as the working directory. e.g.:
#outfolder='colourlayers'
#os.chdir(outfolder)
#   FUNCTION TO APPLY quantify() TO EVERY RELEVANT FILE IN THE WORKING DIRECTORY
def qfiles(regex='*.png', outfile='quantification.txt'):
     #   Open output file
    with open(outfile,'a') as output:
        # create and write heading
        cc=colourbgrcodes()
        colournames=''
        for key in cc:
            colournames+= '\t'+key
        header = 'file'+colournames+'\n'
        output.write(header)
        #   go through every relevant files, apply quantify(), and write the results into the file
        fotolist = glob.glob(regex)
        for infile in fotolist:
            resultstring=infile
            img=cv2.imread(infile)
            results=quantify(img)
            for key in cc:
                resultstring+= '\t'+str(results[key])
            resultstring+='\n'
            output.write(resultstring)


###############################################################################################################
#TESTING FUNCTIONS:  
    
#   FUNCTION TO DISPLAY IMAGE USING OPENCV GUI
def show(img, winname='img'):
    cv2.namedWindow(winname, cv2.WINDOW_NORMAL)
    while(1):
        cv2.imshow(winname, img)        #loop to ensure that window only disappears if certain button (i.e. ESC) is pressed. (otherwise, accidentally pressing the x button causes the kernel to stall)
        k = cv2.waitKey(1) & 0xFF
        if k==27:
            break        
    cv2.destroyWindow(winname)

#   FUNCTION TO DISPLAY IMAGE USING matplotlib
def plot(img):
    #   Color image loaded by OpenCV is in BGR mode. But Matplotlib displays in RGB mode. So need to swap the red and blue channels if the image is coloured
    img2 = copy.copy(img)
    if img.ndim==3:
        img2[:,:,0]=img[:,:,2]
        img2[:,:,2]=img[:,:,0]
    plt.imshow(img2, cmap='gray')
    plt.show()

#   FUNCTION TO DO NOTHING (USED IN grayfocus() and multifocus())
def nothing(x):
    pass

#   FUNCTION TO MANUALLY ADJUST UPPER AND LOWER BOUND FOR FILTERING GRAYSCALE IMAGE (MAINLY FOR TESTING PURPOSE)
def grayfocus(img, window='grayfocus'): #img can also be in colour format, but the results may look funny
    maxi = np.amax(img)
    img2=copy.copy(img)
    cv2.namedWindow(window, cv2.WINDOW_NORMAL)
    # create trackbars range of focusing
    cv2.createTrackbar('upper bound',window,maxi,maxi,nothing)
    cv2.createTrackbar('lower bound',window,0,maxi,nothing)
    while(1):
        cv2.imshow(window,img2)
        k = cv2.waitKey(1) & 0xFF
        if k == 27:
            break
        # get current positions of trackbars
        top = cv2.getTrackbarPos('upper bound',window)
        bottom = cv2.getTrackbarPos('lower bound',window)
        # determine the thresholding accordingly
        topret, belowtop = cv2.threshold(img, top, maxi, cv2.THRESH_TOZERO_INV)
        botret, abovebottom = cv2.threshold(img, bottom, maxi, cv2.THRESH_TOZERO) 
        if(top>=bottom):
            img2 = cv2.bitwise_and(belowtop, abovebottom)
        else:                                               #if the lower bound > upper bound, take the union of the two thresholding results
            img2 = cv2.bitwise_or(belowtop, abovebottom)    #i.e. instead of including within lower to upper bound, include those outside the range
    cv2.destroyWindow(window)

#   FUNCTION TO MANUALLY ADJUST UPPER AND LOWER BOUND FOR COLOUR CHANNELS IN COLOUR IMAGE (MAINLY FOR TESTING PURPOSE)
def colourfocus(img, winname='colourfocus', ref='bgr'): #  img is original image in BGR format     
    #   create HSV version of image if required
    img2 = copy.copy(img)
    if ref=='hsv':
        refimg=cv2.cvtColor(img, cv2.COLOR_BGR2HSV)
    else:
        refimg=img
    #   create window and name accordingly
    winname=winname+' '+ref
    cv2.namedWindow(winname, cv2.WINDOW_NORMAL)
    #   find maximum value and create pair of trackbars for every channel
    chnmax = np.zeros(3, dtype=np.uint8)       # create array to contain the maximum values of every channel
    for i in range(0,3):
       chnmax[i] = np.amax(refimg[:,:,i]) 
       stri = str(i+1)
       cv2.createTrackbar('chn '+stri+' top', winname, chnmax[i], chnmax[i], nothing)
       cv2.createTrackbar('chn '+stri+' bottom', winname, 0, chnmax[i], nothing)
    #  loop to redraw and display results according to user input:
    while(1):
        #   display results and wait for keystroke from user; end loop if 'ESC' key is pressed
        cv2.imshow(winname, img2)
        k = cv2.waitKey(1) & 0xFF
        if k==27:
            break
        #   recreate mask and go through every channel
        mask = np.ones(img.shape, dtype=np.uint8) 
        for i in range(0, 3):
            # get current positions of relevant trackbars 
            stri=str(i+1)
            top = cv2.getTrackbarPos('chn '+stri+' top', winname)
            bottom = cv2.getTrackbarPos('chn '+stri+' bottom', winname)
            #   determine the parts to be filtered out
            abovetop = refimg[:,:,i]>top
            belowbottom = refimg[:,:,i]<bottom
            if(top>=bottom):                        # if top is more than or equal to bottom, filter out everything above top and below bottom
                filterout = abovetop | belowbottom
            else:                                   # if not, filter out everything in between top and bottom
                filterout = abovetop & belowbottom
            mask[filterout]=(0,0,0)                 # set the filtered out parts of mask to 0
        #   apply mask
        img2 = np.multiply(mask, img)   
    cv2.destroyWindow(winname)
    
#   FUNCTION TO MANUALLY ADJUST KERNEL FOR FILTERING STRAIGHT LINES (MAINLY FOR TESTING PURPOSE)
def gaussianlinefocus(img, winname='linefocus'): #img is in grayscale format
    maxk = findk(img)
    img2=copy.copy(img)
    cv2.namedWindow(winname, cv2.WINDOW_NORMAL)
    # create trackbars range of focusing
    cv2.createTrackbar('line width',winname,0,maxk,nothing)
    cv2.createTrackbar('line length',winname,0,maxk,nothing)
    cv2.createTrackbar('angle from horizontal', winname, 90, 179, nothing)
    #  loop to redraw and display results according to user input:
    while(1):
        cv2.imshow(winname,img2)
        k = cv2.waitKey(1) & 0xFF
        if k == 27:
            break
        # get current positions of trackbars
        width = cv2.getTrackbarPos('line width',winname)
        length = cv2.getTrackbarPos('line length',winname)
        angle = cv2.getTrackbarPos('angle from horizontal',winname)
        # if line length is more than 0, create and apply the convolution kernel
        if length>0:
            width = odd(width)
            gl = gaussianline(width, length)
            turnedgl = rotate(gl, angle)
            img2=cv2.filter2D(img, -1, turnedgl)
    cv2.destroyWindow(winname)
